# Supplementary material for: Mitochondrial and Proteasome Dysfunction Occurs in the Hearts of Mice Treated with Triazine Herbicide Prometryn
Source: Int J Mol Sci. 2023 Oct 17;24(20):15266. doi: 10.3390/ijms242015266 (PMC10607192; doi:10.3390/ijms242015266)
Supplement: Supplementary file 1 [file ijms-24-15266-s001.zip]

Archive with 2 entries (2 files):
- Supplemental Table S1. Change of protein abundance level in mice heart treated with prometryn.xls.xlsx
- Supplementary Figures Prometryn AG.pdf
