# Supplementary material for: Mitochondrial and Proteasome Dysfunction Occurs in the Hearts of Mice Treated with Triazine Herbicide Prometryn
Source: Int J Mol Sci. 2023 Oct 17;24(20):15266. doi: 10.3390/ijms242015266 (PMC10607192; doi:10.3390/ijms242015266)
Supplement: Supplementary file 1 [file ijms-24-15266-s001.zip › Supplemental Table S1. Change of protein abundance level in mice heart treated with prometryn.xls.xlsx]

## Sheet: Supplemental Table S1. change o
	Rasheed O. Sule, Michelle Salemi, Brett S. Phinney, and Aldrin V. Gomes. Identification of differentially expressed proteins in the heart of mice treated with triazine herbicide prometryn based on proteomics analysis. Supplemental Table 1.
Vehicle and prometryn treated mice heart				minimum 2 peptides
1984 proteins in 1594 clusters and 19 decoy proteins				>[1.2] fold change				Log2 Fold Change		Log2 Fold Change		Log2 Fold Change		Log2 Fold Change		Log2 Fold Change		Log2 Fold Change		Log2 Fold Change		Log2 Fold Change		Log2 Fold Change		Log2 Fold Change
								Control 1		Control 2		Control 3		Control 4		Control 5		Prometryn 1		Prometryn 2		Prometryn 3		Prometryn 4		Prometryn 5
#	Identified Proteins (1984)	Accession Number	Alternate ID	Molecular Weight	Protein Grouping Ambiguity	Permutation Test (p-value) Benjamini-Hochberg (p < 0.00735)	Log? Fold Change by Category (Prometryn / Reference)	Quant 1	Std Dev Log? Fold Change(Quant 1)	Quant 2	Std Dev Log? Fold Change(Quant 2)	Quant 3	Std Dev Log? Fold Change(Quant 3)	Quant 4	Std Dev Log? Fold Change(Quant 4)	Quant 5	Std Dev Log? Fold Change(Quant 5)	Quant 6	Std Dev Log? Fold Change(Quant 6)	Quant 7	Std Dev Log? Fold Change(Quant 7)	Quant 8	Std Dev Log? Fold Change(Quant 8)	Quant 9	Std Dev Log? Fold Change(Quant 9)	Quant 10	Std Dev Log? Fold Change(Quant 10)
1	Arachidonate--CoA ligase OS=Mus musculus OX=10090 GN=Acsl1 PE=1 SV=1	D3Z041 (+1)	Acsl1	78 kDa		< 0.0001	-0.2	0.3426	0.278044	-0.1391	0.243218	0.2295	0.255978	-0.2523	0.254829	-0.0508	0.231675	-0.4677	0.261502	-0.1887	0.266362	-0.0539	0.245446	-0.139	0.237513	-0.2346	0.255335
2	Cluster of Sarcoplasmic/endoplasmic reticulum calcium ATPase 2 OS=Mus musculus OX=10090 GN=Atp2a2 PE=1 SV=2 (O55143)	O55143 [6]	Atp2a2	115 kDa	TRUE	< 0.0001	-0.22	0.6127	0.336496	-0.1048	0.257621	0.7208	0.304431	-0.3704	0.298263	-0.207	0.24806	-0.9572	0.321174	-0.4176	0.261635	0.1097	0.281759	-0.2088	0.256641	-0.1398	0.241369
3	Cluster of Sodium/potassium-transporting ATPase subunit alpha-1 OS=Mus musculus OX=10090 GN=Atp1a1 PE=1 SV=1 (Q8VDN2)	Q8VDN2 [9]	Atp1a1	113 kDa	TRUE	< 0.0001	-0.23	0.3714	0.319561	-0.1536	0.261855	0.3337	0.287716	-0.203	0.26328	-0.1334	0.252204	-0.8252	0.339064	-0.3964	0.263896	0.0816	0.264281	-0.0966	0.258264	-0.2491	0.26213
4	Apolipoprotein A-I OS=Mus musculus OX=10090 GN=Apoa1 PE=1 SV=2	Q00623	Apoa1	31 kDa	TRUE	< 0.0001	-0.2	-0.1916	0.227581	0.1829	0.234404	-0.1431	0.221138	0.1053	0.246769	0.0542	0.236	-0.4824	0.237601	0.103	0.233567	-0.3505	0.247949	-0.1452	0.217508	-0.1385	0.220793
5	Stress-70 protein, mitochondrial OS=Mus musculus OX=10090 GN=Hspa9 PE=1 SV=3	P38647	Hspa9	73 kDa	TRUE	< 0.0001	0.09	0.0047	0.241303	-0.005	0.250964	-0.0122	0.240261	-0.0704	0.272374	0.0635	0.238948	0.1556	0.243773	0.1129	0.237177	-0.0265	0.247041	0.1079	0.247083	0.0507	0.248986
6	Fibrinogen gamma chain OS=Mus musculus OX=10090 GN=Fgg PE=1 SV=1	Q3UER8 (+1)	Fgg	50 kDa		< 0.0001	-0.13	0.0478	0.243029	-0.0215	0.241321	0.016	0.233485	-0.076	0.230985	0.0397	0.241929	-0.1207	0.239215	-0.1459	0.246373	-0.1065	0.24617	-0.2762	0.273092	-0.0186	0.261683
7	Lysyl endopeptidase OS=Pseudomonas aeruginosa (strain ATCC 15692 / PAO1 / 1C / PRS 101 / LMG 12228) GN=prpL PE=1 SV=1	Q9HWK6		?		< 0.0001	-0.24	0.0046	0.290509	0.0061	0.263833	0.0649	0.272764	0.0144	0.289053	-0.0717	0.264165	-0.3032	0.337919	-0.1384	0.274805	-0.3343	0.278802	-0.41	0.28765	-0.0504	0.274017
8	ATP synthase subunit alpha, mitochondrial OS=Mus musculus OX=10090 GN=Atp5f1a PE=1 SV=1	Q03265	Atp5f1a	60 kDa		< 0.0001	0.09	-0.022	0.252176	0.0198	0.252698	-0.0481	0.259451	-0.0173	0.276204	0.0433	0.236901	0.1901	0.258175	0.0859	0.250605	0.044	0.243358	0.0883	0.243662	0.0642	0.281858
9	Collagen alpha-2(VI) chain OS=Mus musculus OX=10090 GN=Col6a2 PE=1 SV=3	Q02788	Col6a2	110 kDa		< 0.0001	0.45	-0.3272	0.290045	-0.0578	0.242286	0.2875	0.242846	-0.1243	0.265559	0.1474	0.233603	0.3771	0.233213	0.3882	0.250663	0.8534	0.244164	0.6529	0.265353	-0.0707	0.243013
10	Cluster of Complement C3 OS=Mus musculus OX=10090 GN=C3 PE=1 SV=3 (P01027)	P01027 [2]	C3	186 kDa	TRUE	< 0.0001	0.11	-0.083	0.29243	-0.0391	0.260593	-0.1786	0.29602	0.1116	0.262536	0.1567	0.272841	0.0225	0.267656	0.4175	0.300313	0.0867	0.262992	-0.086	0.266411	0.2119	0.274165
11	Carnitine O-palmitoyltransferase 1, muscle isoform OS=Mus musculus OX=10090 GN=Cpt1b PE=1 SV=1	Q924X2	Cpt1b	88 kDa	TRUE	< 0.0001	-0.25	0.4571	0.249333	-0.212	0.25353	0.4208	0.278787	-0.1821	0.248557	-0.1337	0.247803	-0.8324	0.286359	-0.4185	0.250468	0.1276	0.254612	-0.1536	0.253343	-0.2022	0.25265
12	Hydroxysteroid dehydrogenase-like protein 2 OS=Mus musculus OX=10090 GN=Hsdl2 PE=1 SV=1	Q2TPA8	Hsdl2	54 kDa		< 0.0001	0.11	-0.0796	0.242031	0.0083	0.239673	-0.0219	0.236816	0.0167	0.244112	0.085	0.261609	0.2028	0.256238	0.1195	0.237945	0.0966	0.243007	0.0711	0.237385	0.0952	0.23226
13	Alpha-crystallin B chain OS=Mus musculus OX=10090 GN=Cryab PE=1 SV=2	P23927	Cryab	20 kDa		< 0.0001	0.12	0.0284	0.217044	0.001	0.212174	-0.1049	0.222568	-0.0133	0.230533	0.0683	0.21846	0.129	0.218681	0.2721	0.222361	-0.02	0.222223	0.1057	0.216817	0.1481	0.234428
14	NADH dehydrogenase [ubiquinone] 1 alpha subcomplex subunit 9, mitochondrial OS=Mus musculus OX=10090 GN=Ndufa9 PE=1 SV=1	A0A0R3P9C8	Ndufa9	42 kDa		< 0.0001	-0.22	0.2253	0.291403	-0.0577	0.271962	0.202	0.279743	-0.1434	0.281631	-0.1726	0.264654	-0.5502	0.29503	-0.3055	0.270276	-0.1217	0.253779	-0.173	0.239089	-0.1326	0.253882
15	Succinyl-CoA:3-ketoacid coenzyme A transferase 1, mitochondrial OS=Mus musculus OX=10090 GN=Oxct1 PE=1 SV=1	Q9D0K2	Oxct1	56 kDa		< 0.0001	0.12	0.0038	0.232161	0.0013	0.242636	-0.0749	0.246009	-0.0287	0.25946	0.0969	0.237276	0.2191	0.239689	0.2249	0.23413	-0.0447	0.23172	0.157	0.233708	0.0163	0.237365
16	Acetyl-coenzyme A synthetase 2-like, mitochondrial OS=Mus musculus OX=10090 GN=Acss1 PE=1 SV=1	Q99NB1	Acss1	75 kDa		< 0.0001	0.09	0.0295	0.275091	-0.0414	0.275924	0.0263	0.264521	0.0177	0.251585	-0.0493	0.256935	0.1925	0.273644	0.0396	0.252896	0.1264	0.271232	0.0657	0.246786	0.046	0.256661
17	Filamin-C OS=Mus musculus OX=10090 GN=Flnc PE=1 SV=3	Q8VHX6	Flnc	291 kDa	TRUE	< 0.0001	0.08	0.0341	0.280125	-0.0152	0.255302	-0.0838	0.273271	-0.0272	0.266831	0.0665	0.253384	0.0831	0.268426	0.1249	0.253428	-0.0404	0.265103	0.0416	0.256307	0.1661	0.260072
18	Peroxiredoxin-6 OS=Mus musculus OX=10090 GN=Prdx6 PE=1 SV=1	Q6GT24	Prdx6	25 kDa		< 0.0001	0.14	-0.0569	0.253248	0.0254	0.241209	-0.1251	0.242391	-0.0086	0.23836	0.1736	0.244497	0.1354	0.243629	0.2457	0.237105	0.0656	0.237892	0.1384	0.252688	0.1301	0.244668
19	NADH dehydrogenase [ubiquinone] 1 alpha subcomplex subunit 7 OS=Mus musculus OX=10090 GN=Ndufa7 PE=1 SV=3	Q9Z1P6	Ndufa7	13 kDa	TRUE	< 0.0001	0.21	0.0934	0.230637	-0.459	0.2816	-0.0095	0.243913	-0.0202	0.245974	0.166	0.235189	0.2325	0.274994	0.151	0.246157	0.2829	0.228971	0.3539	0.261956	0.0466	0.254518
20	Filamin, alpha OS=Mus musculus OX=10090 GN=Flna PE=1 SV=1	B7FAU9 (+2)	Flna	280 kDa	TRUE	< 0.0001	-0.18	-0.2643	0.277726	0.3369	0.307055	0.061	0.279942	0.2329	0.306468	-0.4238	0.289444	-0.192	0.267418	-0.1552	0.249987	-0.11	0.267761	-0.1374	0.267152	-0.3302	0.2649
21	Cluster of Ryanodine receptor 2 OS=Mus musculus OX=10090 GN=Ryr2 PE=1 SV=1 (E9Q401)	E9Q401 [5]	Ryr2	565 kDa	TRUE	< 0.0001	-0.24	0.6144	0.432706	-0.2541	0.29717	0.7912	0.460066	-0.295	0.315209	-0.1046	0.302651	-0.747	0.434462	-0.4411	0.304511	0.2853	0.343499	-0.176	0.296464	-0.1911	0.280844
22	NADH dehydrogenase [ubiquinone] 1 alpha subcomplex subunit 2 OS=Mus musculus OX=10090 GN=Ndufa2 PE=1 SV=3	Q9CQ75	Ndufa2	11 kDa		< 0.0001	0.17	-0.0164	0.225049	-0.1166	0.230065	-0.0439	0.228576	0.0574	0.238457	0.1156	0.220066	0.2156	0.247681	0.1793	0.231132	0.1558	0.228678	0.2343	0.233823	0.0807	0.226009
23	Glutathione transferase OS=Mus musculus OX=10090 GN=Gstm1 PE=1 SV=2	A2AE89 (+1)	Gstm1	29 kDa	TRUE	< 0.0001	0.15	-0.0986	0.249869	-0.0095	0.254862	-0.0579	0.259864	0.1167	0.245489	0.0432	0.246041	0.2591	0.28339	0.1328	0.255541	0.1137	0.257855	0.2029	0.256506	0.0839	0.27338
24	Isocitrate dehydrogenase [NADP], mitochondrial OS=Mus musculus OX=10090 GN=Idh2 PE=1 SV=3	P54071	Idh2	51 kDa	TRUE	< 0.0001	0.12	0.0145	0.22651	-0.0374	0.243316	-0.0718	0.242158	0.0655	0.235094	0.0135	0.223737	0.2502	0.244869	0.1396	0.22994	0.0664	0.241818	0.0954	0.219412	0.0442	0.235739
25	Cluster of Serotransferrin OS=Mus musculus OX=10090 GN=Tf PE=1 SV=1 (Q921I1)	Q921I1 [2]	Tf	77 kDa	TRUE	< 0.0001	0.12	-0.112	0.242296	0.0705	0.244644	-0.1401	0.253418	0.0875	0.255279	0.0718	0.232129	0.0607	0.270438	0.2702	0.232715	-0.1741	0.251665	0.019	0.241738	0.5127	0.252287
26	Ribosome-binding protein 1 OS=Mus musculus OX=10090 GN=Rrbp1 PE=1 SV=1	A2AVJ7 (+1)	Rrbp1	158 kDa	TRUE	< 0.0001	-0.15	0.1694	0.349632	-0.0916	0.321057	0.2909	0.358969	-0.0485	0.32356	-0.1886	0.304937	-0.4137	0.330941	-0.2198	0.310246	0.0478	0.328536	-0.0513	0.30791	-0.1402	0.309606
27	Lipoprotein lipase OS=Mus musculus OX=10090 GN=Lpl PE=1 SV=3	P11152	Lpl	53 kDa	TRUE	< 0.0001	-0.17	0.2141	0.315236	-0.0679	0.244617	0.1034	0.278711	-0.0383	0.241992	-0.1108	0.241342	-0.1472	0.241158	-0.1027	0.246796	-0.2124	0.240482	-0.1327	0.235312	-0.2497	0.254426
28	Collagen alpha-1(VI) chain OS=Mus musculus OX=10090 GN=Col6a1 PE=1 SV=1	Q04857	Col6a1	108 kDa		< 0.0001	0.47	-0.3548	0.317994	-0.032	0.262607	0.1954	0.281337	-0.1702	0.315404	0.2094	0.266223	0.3636	0.333239	0.4227	0.344037	0.8217	0.272439	0.6965	0.32284	-0.106	0.26324
29	Calcium-binding mitochondrial carrier protein Aralar2 OS=Mus musculus OX=10090 GN=Slc25a13 PE=1 SV=1	Q9QXX4	Slc25a13	74 kDa	TRUE	< 0.0001	-0.21	0.3884	0.251625	-0.2651	0.239114	0.2026	0.245682	-0.1763	0.235282	-0.0315	0.231149	-0.6753	0.307732	-0.3043	0.241954	0.0465	0.232415	-0.0573	0.228455	-0.2809	0.234946
30	UTP--glucose-1-phosphate uridylyltransferase OS=Mus musculus OX=10090 GN=Ugp2 PE=1 SV=3	Q91ZJ5	Ugp2	57 kDa		< 0.0001	0.17	0.0558	0.245868	-0.0865	0.261276	-0.1258	0.288727	-0.0255	0.305127	0.1632	0.261034	0.1401	0.2729	0.4642	0.269002	-0.128	0.279896	0.1198	0.261917	0.2384	0.282176
31	Translationally-controlled tumor protein OS=Mus musculus OX=10090 GN=Tpt1 PE=1 SV=1	P63028	Tpt1	19 kDa		< 0.0001	0.15	0.0307	0.239659	-0.0049	0.242662	-0.0085	0.259853	0.0017	0.242742	-0.0272	0.240079	0.2794	0.248444	0.1771	0.239329	-0.0203	0.252264	0.0677	0.238167	0.2254	0.249376
32	Mitochondrial proton/calcium exchanger protein OS=Mus musculus OX=10090 GN=Letm1 PE=1 SV=1	Q9Z2I0	Letm1	83 kDa		< 0.0001	-0.27	0.2912	0.30767	-0.2249	0.27117	0.3125	0.320669	-0.2336	0.309072	-0.0327	0.256651	-0.8539	0.360117	-0.385	0.260376	-0.0005	0.264195	-0.1611	0.256733	-0.3167	0.268036
33	Glutathione S-transferase Mu 2 OS=Mus musculus OX=10090 GN=Gstm2 PE=1 SV=2	P15626	Gstm2	26 kDa	TRUE	< 0.0001	0.14	-0.1162	0.240659	-0.0159	0.228083	-0.0763	0.224306	0.1347	0.245585	0.0971	0.219943	0.2463	0.24039	0.1213	0.237077	-0.0757	0.252219	0.2413	0.248479	0.1343	0.228668
34	Cluster of Nucleoside diphosphate kinase OS=Mus musculus OX=10090 GN=Gm20390 PE=3 SV=1 (E9PZF0)	E9PZF0 [3]	Gm20390	30 kDa	TRUE	< 0.0001	0.13	-0.1037	0.236708	-0.0121	0.218454	-0.0148	0.234348	0.0571	0.250252	0.0499	0.210338	0.2709	0.235534	0.1967	0.212392	0.0074	0.238815	0.1251	0.227029	0.0562	0.218125
35	Plakophilin 2 OS=Mus musculus OX=10090 GN=Pkp2 PE=1 SV=1	Q9CQ73	Pkp2	88 kDa		< 0.0001	-0.14	0.2819	0.30987	-0.1858	0.275157	0.3542	0.308354	-0.1537	0.262315	-0.1203	0.268977	-0.5236	0.317658	-0.2312	0.262795	0.0556	0.279914	-0.0229	0.269032	-0.1684	0.258735
36	Adenylyl cyclase-associated protein 2 OS=Mus musculus OX=10090 GN=Cap2 PE=1 SV=1	A0A286YCS6 (+2)	Cap2	47 kDa	TRUE	< 0.0001	0.13	-0.019	0.270392	0.0371	0.236141	-0.0351	0.24052	0.0895	0.25458	-0.0689	0.238627	0.1994	0.249438	0.1954	0.238885	0.0113	0.234482	0.1301	0.23784	0.1074	0.244275
37	Myosin-binding protein C, cardiac-type OS=Mus musculus OX=10090 GN=Mybpc3 PE=1 SV=1	E9Q9T8 (+1)	Mybpc3	141 kDa	TRUE	< 0.0001	0.04	-0.0065	0.249867	0.0035	0.249633	-0.0297	0.262066	-0.0314	0.25557	0.0415	0.24197	0.058	0.256164	0.0692	0.254945	-0.0022	0.237417	0.0082	0.246862	0.0733	0.2577
38	ATP synthase subunit O, mitochondrial OS=Mus musculus OX=10090 GN=Atp5po PE=1 SV=1	Q9DB20	Atp5po	23 kDa	TRUE	< 0.0001	0.19	0.0138	0.214439	-0.2492	0.259684	0.0099	0.227941	-0.0322	0.274381	0.1612	0.208466	0.2785	0.232527	0.2288	0.215957	0.1614	0.213743	0.2737	0.224803	-0.1313	0.263866
39	Fibrinogen alpha chain OS=Mus musculus OX=10090 GN=Fga PE=1 SV=1	E9PV24	Fga	87 kDa	TRUE	< 0.0001	-0.15	0.0664	0.282033	-0.0072	0.245918	0.0639	0.277849	-0.0779	0.244717	-0.021	0.260497	-0.2067	0.273076	-0.1452	0.254159	-0.1094	0.297296	-0.2623	0.266133	-0.0262	0.250506
40	Synaptopodin 2-like protein OS=Mus musculus OX=10090 GN=Synpo2l PE=1 SV=1	B2RQK7	Synpo2l	103 kDa		< 0.0001	0.09	-0.0361	0.252732	-0.0135	0.273507	0.0102	0.247967	-0.0095	0.262531	0.0454	0.258421	0.1492	0.241793	0.064	0.245797	0.0893	0.241678	0.064	0.246407	0.0648	0.23783
41	NADH dehydrogenase [ubiquinone] 1 beta subcomplex subunit 11, mitochondrial OS=Mus musculus OX=10090 GN=Ndufb11 PE=1 SV=2	O09111	Ndufb11	17 kDa		< 0.0001	-0.32	0.214	0.245804	-0.1114	0.228813	0.1763	0.2494	-0.1906	0.231196	-0.0326	0.228742	-0.862	0.266349	-0.269	0.235154	-0.0491	0.224716	-0.1625	0.227973	-0.5311	0.236774
42	Eukaryotic translation initiation factor 1b (Fragment) OS=Mus musculus OX=10090 GN=Eif1b PE=1 SV=1	A0A1L1SSA3 (+3)	Eif1b	11 kDa		< 0.0001	0.19	-0.0563	0.291721	-0.0023	0.266889	0.0092	0.307033	0.0779	0.383525	-0.0094	0.281618	0.2156	0.267125	0.2049	0.267676	0.1473	0.358706	0.1165	0.267797	0.2044	0.288356
43	Mitochondrial 2-oxoglutarate/malate carrier protein OS=Mus musculus OX=10090 GN=Slc25a11 PE=1 SV=3	Q9CR62	Slc25a11	34 kDa		< 0.0001	-0.26	0.4526	0.272426	-0.2959	0.280148	0.2796	0.2833	-0.2317	0.32084	-0.0794	0.237852	-0.7495	0.275451	-0.3615	0.255993	0.0239	0.265556	-0.0902	0.260472	-0.3135	0.264122
44	Transgelin OS=Mus musculus OX=10090 GN=Tagln PE=1 SV=3	P37804	Tagln	23 kDa		< 0.0001	-0.21	-0.3301	0.264728	0.1279	0.253185	0.1876	0.260713	0.2062	0.274681	-0.3144	0.254264	-0.1514	0.239729	-0.2188	0.251558	-0.0061	0.250843	-0.2782	0.244223	-0.4069	0.261105
45	Synaptopodin OS=Mus musculus OX=10090 GN=Synpo PE=1 SV=1	E9Q3E2	Synpo	118 kDa		< 0.0001	0.13	0.0003	0.254711	-0.0486	0.267498	0.0157	0.275451	-0.0318	0.27954	0.0497	0.253514	0.0962	0.270758	0.064	0.275434	0.1219	0.322791	0.1665	0.275519	0.1698	0.271124
46	Fibrinogen beta chain OS=Mus musculus OX=10090 GN=Fgb PE=1 SV=1	Q8K0E8	Fgb	55 kDa		< 0.0001	-0.12	0.0798	0.264037	-0.0559	0.269019	0.0075	0.281668	-0.1015	0.282298	0.0644	0.27821	-0.0867	0.281121	-0.1214	0.255196	-0.1273	0.264846	-0.2641	0.257979	-0.0101	0.268142
47	Phosphate carrier protein, mitochondrial OS=Mus musculus OX=10090 GN=Slc25a3 PE=1 SV=1	G5E902 (+1)	Slc25a3	40 kDa		< 0.0001	-0.19	0.4982	0.320316	-0.2738	0.26355	0.2932	0.276572	-0.1621	0.275837	-0.0879	0.223601	-0.8514	0.283277	-0.352	0.264038	0.0545	0.253868	-0.0549	0.21873	-0.2352	0.23337
48	WW domain-binding protein 2 OS=Mus musculus OX=10090 GN=Wbp2 PE=1 SV=1	P97765	Wbp2	28 kDa		< 0.0001	0.13	-0.0742	0.240462	0.0166	0.241333	0.012	0.243316	0.0437	0.240965	0.005	0.244582	0.1375	0.242015	0.1735	0.25061	0.1132	0.246101	0.0893	0.243247	0.1653	0.257539
49	Pyruvate dehydrogenase E1 component subunit alpha, somatic form, mitochondrial OS=Mus musculus OX=10090 GN=Pdha1 PE=1 SV=1	P35486	Pdha1	43 kDa	TRUE	< 0.0001	0.08	-0.0173	0.250281	0.0488	0.245182	-0.0664	0.252268	-0.0498	0.268919	0.0733	0.266451	0.1297	0.273071	0.1271	0.254763	-0.0227	0.262549	0.0281	0.262098	0.1172	0.258381
50	Transmembrane protein 126A OS=Mus musculus OX=10090 GN=Tmem126a PE=1 SV=1	Q9D8Y1	Tmem126a	22 kDa		< 0.0001	-0.24	0.0565	0.284577	0.029	0.287097	0.0108	0.28321	-0.0191	0.256536	-0.0658	0.255288	-0.4299	0.306812	-0.2434	0.283824	-0.0866	0.256004	-0.0992	0.254078	-0.4037	0.282555
51	ATP synthase F(0) complex subunit B1, mitochondrial OS=Mus musculus OX=10090 GN=Atp5pb PE=1 SV=1	Q9CQQ7	Atp5pb	29 kDa		< 0.0001	-0.22	0.4194	0.246707	-0.282	0.238855	0.3315	0.253057	-0.1679	0.24332	-0.0827	0.218016	-0.6157	0.288288	-0.3351	0.256517	0.1455	0.233777	-0.0207	0.245709	-0.3282	0.249853
52	Beta-taxilin OS=Mus musculus OX=10090 GN=Txlnb PE=1 SV=2	Q8VBT1	Txlnb	77 kDa	TRUE	< 0.0001	0.1	0.0015	0.279145	0.014	0.272559	0.0176	0.276318	-0.0125	0.27082	-0.0292	0.271855	0.1783	0.282958	0.1299	0.275923	0.0463	0.268992	0.0341	0.278566	0.0966	0.272029
53	Calcium-binding mitochondrial carrier protein Aralar1 OS=Mus musculus OX=10090 GN=Slc25a12 PE=1 SV=1	Q8BH59	Slc25a12	75 kDa	TRUE	< 0.0001	-0.24	0.3914	0.294625	-0.2827	0.281804	0.2712	0.276362	-0.2656	0.273354	-0.0313	0.255812	-0.8287	0.311087	-0.3833	0.269124	0.08	0.249417	-0.1057	0.26104	-0.2684	0.261146
54	Calnexin OS=Mus musculus OX=10090 GN=Canx PE=1 SV=1	P35564	Canx	67 kDa		< 0.0001	-0.2	0.5304	0.261987	-0.0917	0.259002	0.6302	0.250999	-0.2492	0.244218	-0.2459	0.237981	-0.8347	0.289077	-0.3197	0.262676	0.1599	0.251013	-0.1342	0.235891	-0.1709	0.259369
55	Cluster of NAD(P)H dehydrogenase [quinone] 1 OS=Mus musculus OX=10090 GN=Nqo1 PE=1 SV=3 (Q64669)	Q64669 [2]	Nqo1	31 kDa	TRUE	< 0.0001	0.2	-0.0266	0.260513	-0.1017	0.277401	-0.0048	0.260473	-0.0785	0.257384	0.2239	0.24839	0.2524	0.270029	0.3503	0.242979	0.1144	0.237631	0.1295	0.255337	0.1659	0.247601
56	MICOS complex subunit Mic19 OS=Mus musculus OX=10090 GN=Chchd3 PE=1 SV=1	Q9CRB9	Chchd3	26 kDa		< 0.0001	-0.13	0.1878	0.252471	-0.0434	0.239706	0.0778	0.256766	-0.1354	0.232336	-0.0491	0.231912	-0.4471	0.308801	-0.0947	0.229751	0.011	0.236586	-0.0609	0.223323	-0.2537	0.258617
57	Cathepsin D OS=Mus musculus OX=10090 GN=Ctsd PE=1 SV=2	F8WIR1 (+1)	Ctsd	44 kDa		< 0.0001	0.11	-0.059	0.240161	0.0163	0.230376	-0.1043	0.238892	-0.0235	0.246305	0.1794	0.234501	0.2083	0.250514	0.1759	0.228705	-0.0243	0.232973	0.0502	0.228283	0.168	0.240493
58	NADH dehydrogenase [ubiquinone] 1 beta subcomplex subunit 10 OS=Mus musculus OX=10090 GN=Ndufb10 PE=1 SV=3	Q9DCS9	Ndufb10	21 kDa		< 0.0001	-0.24	0.2617	0.278132	-0.205	0.266522	0.151	0.260384	-0.2228	0.272644	-0.0013	0.258012	-0.6658	0.297653	-0.2357	0.284148	0.0287	0.258324	-0.0702	0.244003	-0.5259	0.280039
59	Nuclear migration protein nudC OS=Mus musculus OX=10090 GN=Nudc PE=1 SV=1	O35685	Nudc	38 kDa		< 0.0001	0.12	-0.0303	0.238801	-0.0217	0.264521	0.0302	0.236582	0.0681	0.255685	-0.0437	0.238937	0.2117	0.24029	0.1079	0.239105	0.072	0.24726	0.077	0.235356	0.1076	0.241877
60	Cluster of AHNAK nucleoprotein (desmoyokin) OS=Mus musculus OX=10090 GN=Ahnak PE=1 SV=1 (E9Q616)	E9Q616 [2]	Ahnak	604 kDa	TRUE	< 0.0001	0.06	-0.0399	0.251132	-0.0639	0.252877	-0.0221	0.244771	0.1584	0.253765	-0.0202	0.248443	0.1626	0.25722	0.1079	0.24503	-0.0821	0.256597	0.0763	0.244735	0.0324	0.248546
61	Peptidyl-prolyl cis-trans isomerase FKBP4 OS=Mus musculus OX=10090 GN=Fkbp4 PE=1 SV=5	P30416	Fkbp4	52 kDa		< 0.0001	0.1	-0.0091	0.240445	-0.0203	0.273221	-0.0167	0.258709	0.0065	0.27421	0.0297	0.244436	0.15	0.247499	0.1631	0.244184	-0.0358	0.246989	0.1778	0.271712	0.0625	0.240258
62	Elongation factor Tu, mitochondrial OS=Mus musculus OX=10090 GN=Tufm PE=1 SV=1	Q8BFR5	Tufm	50 kDa		< 0.0001	0.06	0.0118	0.243454	0.0325	0.227647	-0.0968	0.232558	-0.0964	0.265457	0.1164	0.22787	0.0592	0.231252	0.1651	0.21906	-0.0426	0.222102	0.0484	0.220633	0.0728	0.232309
63	Mitochondrial carnitine/acylcarnitine carrier protein OS=Mus musculus OX=10090 GN=Slc25a20 PE=1 SV=1	Q9Z2Z6	Slc25a20	33 kDa		< 0.0001	-0.22	0.3379	0.27366	-0.2332	0.251005	0.179	0.322622	-0.1349	0.269255	-0.0171	0.286976	-0.6578	0.348739	-0.3322	0.27645	0.1064	0.30979	-0.2436	0.254528	-0.1161	0.254208
64	Protein disulfide-isomerase OS=Mus musculus OX=10090 GN=P4hb PE=1 SV=2	P09103	P4hb	57 kDa	TRUE	< 0.0001	0.09	0.0175	0.259928	0.0261	0.243784	-0.0591	0.252581	0.067	0.254136	-0.0491	0.22961	0.07	0.244755	0.1253	0.252005	0.026	0.236206	0.1168	0.241778	0.107	0.235505
65	Transitional endoplasmic reticulum ATPase OS=Mus musculus OX=10090 GN=Vcp PE=1 SV=4	Q01853	Vcp	89 kDa		< 0.0001	0.06	-0.08	0.244002	0.0325	0.252913	-0.0837	0.256925	0.1175	0.25955	0.0192	0.247793	0.1642	0.258391	0.0985	0.249613	-0.0288	0.248822	0.0531	0.243692	0.0375	0.262161
66	Heat shock protein beta-1 OS=Mus musculus OX=10090 GN=Hspb1 PE=1 SV=3	P14602	Hspb1	23 kDa		< 0.0001	0.14	-0.0282	0.247281	-0.0461	0.292787	0.0437	0.252625	0.1319	0.255563	-0.1149	0.26742	0.2443	0.270263	0.2117	0.266358	-0.0748	0.262114	0.0979	0.258266	0.1409	0.276481
67	60 kDa heat shock protein, mitochondrial OS=Mus musculus OX=10090 GN=Hspd1 PE=1 SV=1	P63038	Hspd1	61 kDa		< 0.0001	0.07	-0.0221	0.243652	0.0769	0.244552	-0.0494	0.253026	-0.024	0.259305	0.0219	0.235221	0.1279	0.249081	0.0998	0.242631	-0.0277	0.237791	0.0756	0.242759	0.0472	0.250752
68	NADH dehydrogenase [ubiquinone] 1 alpha subcomplex subunit 13 OS=Mus musculus OX=10090 GN=Ndufa13 PE=1 SV=3	Q9ERS2	Ndufa13	17 kDa		< 0.0001	-0.29	0.3667	0.281062	-0.3792	0.294987	0.3316	0.27723	-0.2684	0.300928	-0.0389	0.249325	-0.9523	0.276813	-0.3931	0.25797	0.1039	0.257429	-0.0809	0.248644	-0.4374	0.270549
69	Succinate dehydrogenase [ubiquinone] flavoprotein subunit, mitochondrial OS=Mus musculus OX=10090 GN=Sdha PE=1 SV=1	Q8K2B3	Sdha	73 kDa		< 0.0001	0.05	-0.0217	0.264304	0.0508	0.240914	-0.0615	0.250837	0.0032	0.256303	0.0171	0.246327	0.1128	0.260764	0.0873	0.244221	0.002	0.239011	0.0361	0.242544	0.0457	0.256772
70	Vinculin OS=Mus musculus OX=10090 GN=Vcl PE=1 SV=4	Q64727	Vcl	117 kDa		< 0.0001	0.02	-0.0358	0.248543	0.0398	0.239934	-0.0188	0.239016	0.0107	0.251338	-0.0059	0.232225	0.1291	0.241531	0.0486	0.242105	-0.0239	0.239917	0.0267	0.230732	-0.0321	0.248069
71	Heterogeneous nuclear ribonucleoproteins A2/B1 OS=Mus musculus OX=10090 GN=Hnrnpa2b1 PE=1 SV=2	O88569	Hnrnpa2b1	37 kDa	TRUE	< 0.0001	0.08	-0.0066	0.25108	-0.0683	0.272685	0.0828	0.258946	0.0421	0.25829	-0.0638	0.252559	0.2104	0.270536	0.0868	0.248304	-0.0012	0.253222	0.081	0.263679	0.0791	0.262491
72	Outer mitochondrial membrane protein porin 2 OS=Mus musculus OX=10090 GN=Vdac2 PE=1 SV=1	G3UX26 (+1)	Vdac2	30 kDa		< 0.0001	-0.16	0.2765	0.283218	-0.1776	0.26713	0.223	0.262475	-0.2868	0.30749	-0.0424	0.238381	-0.4711	0.306718	-0.2194	0.25189	0.0106	0.259556	-0.0547	0.252931	-0.1894	0.242811
73	17beta-hydroxysteroid dehydrogenase type 10/short chain L-3-hydroxyacyl-CoA dehydrogenase OS=Mus musculus OX=10090 GN=Hsd17b10 PE=1 SV=1	Q99N15	Hsd17b10	27 kDa		< 0.0001	0.12	-0.0206	0.244482	0.0129	0.237809	-0.1847	0.283059	0.0626	0.289613	0.0936	0.242846	0.2899	0.252733	0.1632	0.242323	-0.0012	0.236286	0.1	0.24153	0.0441	0.246217
74	Aspartate aminotransferase, cytoplasmic OS=Mus musculus OX=10090 GN=Got1 PE=1 SV=3	P05201	Got1	46 kDa		< 0.0001	0.07	-0.0339	0.229534	0.0117	0.239757	-0.0375	0.237712	0.0814	0.249856	-0.0192	0.241829	0.1861	0.232815	0.1182	0.236655	-0.0182	0.231331	0.0142	0.238432	0.055	0.246231
75	Voltage-dependent anion-selective channel protein 1 OS=Mus musculus OX=10090 GN=Vdac1 PE=1 SV=3	Q60932	Vdac1	32 kDa		< 0.0001	-0.15	0.3581	0.257473	-0.2117	0.241243	0.2833	0.269997	-0.2545	0.318021	-0.0736	0.235261	-0.507	0.275002	-0.1881	0.232539	0.0926	0.256928	-0.017	0.242849	-0.243	0.238881
76	Malate dehydrogenase, mitochondrial OS=Mus musculus OX=10090 GN=Mdh2 PE=1 SV=3	P08249	Mdh2	36 kDa		< 0.0001	0.04	0.0137	0.207811	0.0127	0.213788	-0.0149	0.217186	-0.042	0.232681	0.0188	0.203203	0.1677	0.229533	0.083	0.205781	-0.0354	0.211816	0.0601	0.206214	-0.0308	0.208914
77	Cluster of NADH dehydrogenase [ubiquinone] 1 beta subcomplex subunit 5, mitochondrial OS=Mus musculus OX=10090 GN=Ndufb5 PE=1 SV=1 (Q9CQH3)	Q9CQH3 [2]	Ndufb5	22 kDa	TRUE	< 0.0001	-0.36	0.2648	0.265381	-0.2186	0.215856	0.2409	0.241403	-0.1406	0.214958	-0.0176	0.219002	-0.9127	0.225802	-0.3603	0.217454	-0.0831	0.269468	-0.1096	0.210828	-0.5003	0.218493
78	Superoxide dismutase [Mn], mitochondrial OS=Mus musculus OX=10090 GN=Sod2 PE=1 SV=3	P09671	Sod2	25 kDa	TRUE	< 0.0001	0.1	0.0434	0.218855	0.0165	0.22969	-0.0588	0.222667	-0.0931	0.246579	0.06	0.220656	0.147	0.235149	0.1971	0.227098	-0.0386	0.236336	0.0557	0.216331	0.1016	0.225897
79	60S acidic ribosomal protein P0 OS=Mus musculus OX=10090 GN=Rplp0 PE=1 SV=3	P14869	Rplp0	34 kDa	TRUE	< 0.0001	0.09	0.0513	0.244462	0.0017	0.236303	-0.0377	0.238362	-0.0021	0.244638	-0.0087	0.236884	0.1919	0.255837	0.111	0.236812	-0.0345	0.277344	0.0779	0.257255	0.1187	0.240689
80	Junction plakoglobin OS=Mus musculus OX=10090 GN=Jup PE=1 SV=3	Q02257	Jup	82 kDa		0.0001	-0.09	0.0334	0.277764	-0.09	0.256101	0.0941	0.287081	-0.0365	0.301415	0.0189	0.263308	-0.2152	0.275481	-0.0629	0.262065	-0.0087	0.281492	0.0078	0.27351	-0.2102	0.283889
81	Ras-related protein Rap-1b OS=Mus musculus OX=10090 GN=Rap1b PE=1 SV=2	Q99JI6	Rap1b	21 kDa		0.00011	-0.26	0.1843	0.290793	-0.0228	0.242386	0.077	0.274419	0.0142	0.259778	-0.1908	0.236185	-0.5985	0.315773	-0.3377	0.255951	-0.0603	0.246965	-0.0272	0.244355	-0.3584	0.26023
82	Sodium/potassium-transporting ATPase subunit beta-1 OS=Mus musculus OX=10090 GN=Atp1b1 PE=1 SV=1	P14094	Atp1b1	35 kDa		0.00012	-0.2	0.3845	0.329217	-0.1669	0.263778	0.3471	0.302038	-0.2223	0.26289	-0.106	0.249807	-0.6785	0.336268	-0.3608	0.27359	0.0393	0.26449	-0.0752	0.245444	-0.2078	0.269868
83	Cluster of Creatine kinase M-type OS=Mus musculus OX=10090 GN=Ckm PE=1 SV=1 (P07310)	P07310 [2]	Ckm	43 kDa	TRUE	0.00013	0.1	-0.095	0.25693	0.0195	0.249328	-0.1085	0.27685	0.0806	0.2597	0.0689	0.246139	0.1574	0.271392	0.1905	0.225388	-0.0237	0.244943	0.0584	0.246096	0.0943	0.259477
84	Eukaryotic translation initiation factor 3 subunit C OS=Mus musculus OX=10090 GN=Eif3c PE=1 SV=1	Q8R1B4	Eif3c	106 kDa		0.00014	0.16	-0.0405	0.289654	0.0043	0.294312	0.1047	0.307556	0.0573	0.327863	-0.1206	0.31045	0.2483	0.300339	0.0786	0.298375	0.1472	0.292822	0.2127	0.296439	0.1004	0.314818
85	Cluster of Albumin OS=Mus musculus OX=10090 GN=Alb PE=1 SV=3 (P07724)	P07724 [4]	Alb	69 kDa	TRUE	0.00014	0.07	-0.1381	0.292349	0.0408	0.241041	-0.1209	0.267482	0.1068	0.254375	0.0578	0.261507	-0.011	0.263724	0.3005	0.245645	-0.1027	0.244465	-0.0309	0.264821	0.1853	0.261903
86	L-lactate dehydrogenase B chain OS=Mus musculus OX=10090 GN=Ldhb PE=1 SV=2	P16125	Ldhb	37 kDa	TRUE	0.00014	0.09	-0.0044	0.248622	0.0119	0.239084	-0.0654	0.251011	-0.0674	0.302203	0.079	0.229786	0.2145	0.247018	0.1403	0.219207	-0.031	0.243826	0.0035	0.245668	0.0811	0.242478
87	T-complex protein 1 subunit eta OS=Mus musculus OX=10090 GN=Cct7 PE=1 SV=1	P80313	Cct7	60 kDa		0.00014	0.13	-0.043	0.264844	-0.0323	0.289722	-0.0131	0.272571	0.0887	0.284759	-0.0108	0.28369	0.1814	0.279373	0.1863	0.272313	-0.0064	0.306976	0.1613	0.274392	0.1201	0.270937
88	C->U-editing enzyme APOBEC-2 OS=Mus musculus OX=10090 GN=Apobec2 PE=1 SV=1	Q9WV35	Apobec2	26 kDa		0.00015	0.12	0.0644	0.268582	-0.0466	0.245111	-0.018	0.253615	0.0563	0.260532	-0.0463	0.252136	0.2307	0.250179	0.1565	0.255112	0.0094	0.244072	0.0893	0.263599	0.1262	0.259452
89	Cofilin-2 OS=Mus musculus OX=10090 GN=Cfl2 PE=1 SV=1	P45591	Cfl2	19 kDa	TRUE	0.00015	0.1	-0.02	0.243581	0.05	0.237502	-0.0589	0.249566	-0.0059	0.238889	0.023	0.24389	0.128	0.241926	0.1683	0.254346	0.1055	0.242599	0.0152	0.237624	0.0731	0.235023
90	Cluster of Pyruvate kinase PKM OS=Mus musculus OX=10090 GN=Pkm PE=1 SV=4 (P52480)	P52480 [5]	Pkm	58 kDa	TRUE	0.00017	0.06	-0.0553	0.267158	0.0078	0.24901	-0.0667	0.277334	0.038	0.249403	0.0628	0.25316	0.1761	0.274207	0.1126	0.251809	-0.0116	0.237301	0.0341	0.248994	0.0182	0.247842
91	Methylmalonate-semialdehyde dehydrogenase [acylating], mitochondrial OS=Mus musculus OX=10090 GN=Aldh6a1 PE=1 SV=1	Q9EQ20	Aldh6a1	58 kDa	TRUE	0.00018	0.08	-0.0465	0.24648	0.0735	0.256323	-0.0847	0.260277	0.0501	0.255304	0.0169	0.24566	0.1996	0.248776	0.1263	0.246652	-0.0274	0.240919	0.0768	0.256081	0.0621	0.253852
92	Calumenin OS=Mus musculus OX=10090 GN=Calu PE=1 SV=1	Q6XLQ8	Calu	37 kDa		0.00022	0.12	0.0148	0.223834	-0.085	0.218674	0.0636	0.222199	0.0357	0.220106	-0.0305	0.227854	0.1329	0.226867	0.3594	0.236128	-0.0164	0.226651	0.0586	0.2864	0.0966	0.237802
93	Electron transfer flavoprotein-ubiquinone oxidoreductase, mitochondrial OS=Mus musculus OX=10090 GN=Etfdh PE=1 SV=1	Q921G7	Etfdh	68 kDa		0.00023	-0.06	0.0286	0.256908	0.068	0.239616	-0.0395	0.271459	-0.0414	0.245605	-0.0093	0.233029	-0.159	0.259321	-0.0206	0.242443	-0.0192	0.232466	-0.125	0.247513	0.0466	0.244743
94	Leucine-rich PPR motif-containing protein, mitochondrial OS=Mus musculus OX=10090 GN=Lrpprc PE=1 SV=2	Q6PB66	Lrpprc	157 kDa	TRUE	0.00025	0.05	-0.0612	0.267351	0.0734	0.249184	-0.0413	0.272871	-0.0127	0.295337	0.0319	0.252679	0.1922	0.260153	0.0511	0.254497	-0.0531	0.263072	0.0302	0.245716	0.0386	0.24993
95	Cdc42-interacting protein 4 OS=Mus musculus OX=10090 GN=Trip10 PE=1 SV=2	Q8CJ53	Trip10	68 kDa		0.00029	0.13	-0.0087	0.255338	0.0167	0.268757	0.0033	0.285356	-0.0664	0.261432	0.0633	0.254338	0.1675	0.282946	0.0494	0.261586	0.2227	0.250395	0.1655	0.261856	0.0633	0.265632
96	Mitochondrial potassium channel ATP-binding subunit OS=Mus musculus OX=10090 GN=Abcb8 PE=1 SV=1	Q9CXJ4	Abcb8	78 kDa		0.0003	-0.21	0.3064	0.375361	-0.2437	0.277168	0.2804	0.356298	-0.0943	0.29147	-0.0619	0.279051	-0.7602	0.499264	-0.2945	0.318128	0.0413	0.339582	-0.08	0.265875	-0.269	0.290656
97	Cytochrome c oxidase subunit 2 OS=Mus musculus OX=10090 GN=Mtco2 PE=1 SV=1	P00405	Mtco2	26 kDa		0.00031	-0.3	0.4022	0.28904	-0.3086	0.224938	0.3336	0.297939	-0.122	0.227169	-0.057	0.247114	-1.0106	0.299003	-0.4223	0.240588	0.0996	0.242564	-0.1502	0.206793	-0.3384	0.255199
98	Muscleblind-like protein 1 OS=Mus musculus OX=10090 GN=Mbnl1 PE=1 SV=1	A0A0A6YVV8 (+5)	Mbnl1	42 kDa		0.00033	0.22	-0.1446	0.287777	0.0381	0.253298	-0.1026	0.344743	0.1261	0.253298	0.0179	0.282924	0.283	0.255182	0.1396	0.252873	0.1898	0.259846	0.1889	0.275469	0.3164	0.285806
99	Cluster of Collagen alpha-2(IV) chain OS=Mus musculus OX=10090 GN=Col4a2 PE=1 SV=4 (P08122)	P08122 [2]	Col4a2	167 kDa	TRUE	0.00035	0.23	-0.1014	0.464476	0.0752	0.25052	-0.0694	0.307755	-0.1141	0.388556	0.0702	0.276804	0.1987	0.303167	0.3527	0.355942	0.5158	0.549384	0.2728	0.493807	0.0155	0.26402
100	Heat shock 70 kDa protein 4 OS=Mus musculus OX=10090 GN=Hspa4 PE=1 SV=1	Q3U2G2	Hspa4	94 kDa	TRUE	0.00036	0.08	-0.0643	0.266618	0.0467	0.266718	-0.101	0.267679	0.1045	0.2719	0.0185	0.261157	0.1793	0.280621	0.1122	0.259059	-0.0302	0.262567	0.0339	0.267705	0.1135	0.28128
101	Haptoglobin OS=Mus musculus OX=10090 GN=Hp PE=1 SV=1	Q61646	Hp	39 kDa		0.00036	-0.31	0.4579	0.370042	-0.0616	0.246636	0.1547	0.300157	-0.0796	0.237669	-0.3566	0.370283	-0.7181	0.533732	0.12	0.234482	-1.155	0.673687	-0.712	0.375325	0.1907	0.295089
102	Cluster of Glutathione S-transferase omega-1 OS=Mus musculus OX=10090 GN=Gsto1 PE=1 SV=2 (O09131)	O09131 [2]	Gsto1	27 kDa	TRUE	0.00037	0.11	-0.0197	0.248416	-0.0028	0.255283	-0.1667	0.260872	0.0243	0.245431	0.1351	0.244752	0.1664	0.273583	0.1617	0.255974	-0.0092	0.269049	0.1064	0.255615	0.136	0.24475
103	ELAV-like protein 1 OS=Mus musculus OX=10090 GN=Elavl1 PE=1 SV=2	P70372	Elavl1	36 kDa		0.00039	0.37	-0.1851	0.542577	-0.0655	0.543135	-0.0251	0.557292	0.1122	0.435718	-0.0711	0.458415	0.4608	1.39555	0.4037	1.29942	0.3552	0.333639	0.3403	1.53252	0.4404	0.574741
104	Complex I assembly factor TIMMDC1, mitochondrial OS=Mus musculus OX=10090 GN=Timmdc1 PE=1 SV=1	Q8BUY5	Timmdc1	32 kDa		0.00041	-0.22	0.2557	0.280861	-0.1719	0.273181	0.1847	0.268045	-0.1079	0.272212	-0.1141	0.255078	-0.5549	0.389149	-0.3092	0.281916	0.0429	0.27877	-0.1385	0.263151	-0.2692	0.320068
105	Cluster of Electron transfer flavoprotein subunit beta OS=Mus musculus OX=10090 GN=Etfb PE=1 SV=3 (Q9DCW4)	Q9DCW4 [2]	Etfb	28 kDa	TRUE	0.00043	0.08	-0.0568	0.25408	0.0365	0.29275	-0.0985	0.257825	-0.013	0.239195	0.0882	0.212054	0.1803	0.227331	0.1255	0.217092	-0.0206	0.222875	0.0585	0.214337	0.0292	0.225244
106	Vesicle-associated membrane protein, associated protein B and C OS=Mus musculus OX=10090 GN=Vapb PE=1 SV=1	Q8BH80 (+1)	Vapb	27 kDa	TRUE	0.00055	-0.23	0.3955	0.236331	-0.0924	0.234813	0.5116	0.288045	-0.2777	0.238081	-0.1584	0.222712	-0.7464	0.32658	-0.3	0.225161	0.1036	0.229637	-0.1278	0.241511	-0.2388	0.242112
107	Cluster of Creatine kinase S-type, mitochondrial OS=Mus musculus OX=10090 GN=Ckmt2 PE=1 SV=1 (Q6P8J7)	Q6P8J7 [2]	Ckmt2	47 kDa	TRUE	0.00056	0.07	0.107	0.250418	-0.0358	0.238807	0.0356	0.241727	-0.1602	0.270461	0.0203	0.241981	-0.0083	0.274769	0.1266	0.241358	0.0289	0.248582	0.1519	0.235884	0.0214	0.235661
108	Cluster of Microtubule-associated protein OS=Mus musculus OX=10090 GN=Mapt PE=1 SV=1 (A0A0A0MQC7)	A0A0A0MQC7 [4]	Mapt	76 kDa	TRUE	0.00058	0.11	0.0355	0.311771	-0.0722	0.313619	-0.0168	0.293132	-0.1143	0.285433	0.1385	0.262785	0.2126	0.285911	0.1369	0.283556	0.0698	0.342485	0.1024	0.267636	0.0284	0.343104
109	Fatty acid-binding protein 5 OS=Mus musculus OX=10090 GN=Fabp5 PE=1 SV=3	Q05816	Fabp5	15 kDa		0.00058	0.15	-0.0081	0.250604	-0.0791	0.256617	0.1128	0.251536	-0.053	0.276528	0.0202	0.255357	0.3472	0.24525	0.0943	0.249478	0.0032	0.250267	0.1529	0.26229	0.1446	0.245085
110	MICOS complex subunit Mic27 OS=Mus musculus OX=10090 GN=Apool PE=1 SV=1	Q78IK4	Apool	29 kDa		0.00062	-0.3	0.36	0.260363	-0.2496	0.26211	0.3019	0.27876	-0.3589	0.296766	-0.0347	0.228976	-0.7472	0.257309	-0.4535	0.24894	0.018	0.245802	-0.057	0.237825	-0.3597	0.264103
111	RNA-splicing ligase RtcB homolog OS=Mus musculus OX=10090 GN=Rtcb PE=1 SV=1	Q99LF4	Rtcb	55 kDa		0.00067	0.16	-0.0453	0.275771	-0.0723	0.286696	-0.0881	0.282933	0.1239	0.238005	0.0309	0.241961	0.13	0.239103	0.1633	0.237039	0.0726	0.235825	0.186	0.249215	0.2423	0.243372
112	Cluster of Eukaryotic initiation factor 4A-I OS=Mus musculus OX=10090 GN=Eif4a1 PE=1 SV=1 (P60843)	P60843 [4]	Eif4a1	46 kDa	TRUE	0.00069	0.1	-0.0744	0.278269	0.0188	0.243744	-0.069	0.235554	0.0822	0.238379	0.0281	0.259235	0.2199	0.242762	0.1579	0.242697	0.014	0.244405	0.0154	0.231042	0.1098	0.239137
113	Cytochrome c oxidase subunit 5B, mitochondrial OS=Mus musculus OX=10090 GN=Cox5b PE=1 SV=1	P19536 (+1)	Cox5b	14 kDa		0.0007	-0.14	0.0269	0.258593	-0.0514	0.296135	0.0614	0.369023	-0.1535	0.309176	0.124	0.315786	-0.1492	0.244624	-0.0161	0.28382	-0.0507	0.309781	-0.1382	0.255876	-0.4234	0.344292
114	Eukaryotic translation initiation factor 5A (Fragment) OS=Mus musculus OX=10090 GN=Eif5a PE=1 SV=1	A0A0A0MQM0 (+1)	Eif5a	16 kDa		0.0008	0.12	-0.0533	0.245254	0.1138	0.235691	-0.1093	0.244154	0.0129	0.244435	0.0249	0.24348	0.1833	0.243111	0.1391	0.237204	0.0339	0.244996	0.0885	0.259309	0.1681	0.244006
115	GrpE protein homolog 1, mitochondrial OS=Mus musculus OX=10090 GN=Grpel1 PE=1 SV=1	Q99LP6	Grpel1	24 kDa		0.00081	0.12	0.0565	0.23794	-0.0689	0.268497	-0.0542	0.254824	-0.0359	0.29098	0.0667	0.237675	0.205	0.252584	0.2402	0.250543	-0.0806	0.253337	0.0884	0.241446	0.0821	0.256992
116	Propionyl-CoA carboxylase beta chain, mitochondrial OS=Mus musculus OX=10090 GN=Pccb PE=1 SV=2	Q99MN9	Pccb	58 kDa		0.00086	0.05	-0.0502	0.287387	0.0359	0.268455	-0.0642	0.278336	-0.0282	0.291811	0.0868	0.262603	0.0874	0.269032	0.0633	0.261007	-0.0057	0.279538	0.0397	0.271826	0.0847	0.27386
117	D-glutamate cyclase, mitochondrial OS=Mus musculus OX=10090 GN=Dglucy PE=1 SV=1	E9QMK9 (+1)	Dglucy	70 kDa		0.00088	0.13	-0.0754	0.430676	0.0014	0.346214	-0.0253	0.481163	0.0437	0.254493	-0.0385	0.267511	0.2745	0.286696	0.1222	0.277007	0.0576	0.26827	0.0617	0.287978	0.1093	0.297008
118	Complex I-B17 OS=Mus musculus OX=10090 GN=Ndufb6 PE=1 SV=1	A2AP32 (+1)	Ndufb6	12 kDa		0.0009	-0.29	0.3109	0.250625	-0.3476	0.309917	0.2631	0.236666	-0.136	0.23911	-0.0947	0.236978	-0.8121	0.334532	-0.3859	0.295893	0.0239	0.275512	-0.1269	0.266488	-0.3736	0.269778
119	Cluster of Myosin-6 OS=Mus musculus OX=10090 GN=Myh6 PE=1 SV=2 (Q02566)	Q02566 [8]	Myh6	224 kDa	TRUE	0.001	-0.06	0.0472	0.288034	-0.0292	0.284423	0.0268	0.298022	-0.1126	0.337624	0.0354	0.267685	-0.1055	0.302023	-0.0777	0.326574	-0.0075	0.290689	-0.1189	0.336005	0.0241	0.285246
120	3-ketoacyl-CoA thiolase, mitochondrial OS=Mus musculus OX=10090 GN=Acaa2 PE=1 SV=3	Q8BWT1	Acaa2	42 kDa		0.001	0.05	0.0518	0.266828	0.0204	0.261123	-0.0243	0.246028	-0.0761	0.271866	0.0171	0.247678	0.1505	0.259397	0.0512	0.232274	0.0034	0.250308	-0.0154	0.237598	0.0602	0.24224
121	Fumarate hydratase, mitochondrial OS=Mus musculus OX=10090 GN=Fh PE=1 SV=3	P97807	Fh	54 kDa		0.001	0.03	-0.0294	0.223035	0.0353	0.241963	-0.0243	0.241202	-0.0145	0.265387	0.0248	0.251246	0.1803	0.236011	0.0466	0.23426	-0.0067	0.239376	0.0385	0.232737	-0.0228	0.24261
122	Cluster of Fructose-bisphosphate aldolase OS=Mus musculus OX=10090 GN=Aldoa PE=1 SV=1 (A6ZI44)	A6ZI44 [3]	Aldoa	45 kDa	TRUE	0.001	0.1	-0.0316	0.265151	-0.0293	0.242038	0.0424	0.252649	0.0006	0.27956	0.0011	0.24772	0.2312	0.321641	0.1598	0.272872	-0.0416	0.279677	0.0659	0.24186	0.1142	0.269222
123	Four and a half LIM domains protein 2 OS=Mus musculus OX=10090 GN=Fhl2 PE=1 SV=1	O70433	Fhl2	32 kDa		0.001	0.11	0.1596	0.253872	-0.0824	0.249228	-0.0298	0.24732	0.0964	0.271311	-0.1348	0.261495	0.272	0.253799	0.2244	0.249516	-0.1595	0.2741	-0.0644	0.250592	0.2719	0.274207
124	Dihydrolipoyl dehydrogenase, mitochondrial OS=Mus musculus OX=10090 GN=Dld PE=1 SV=2	O08749	Dld	54 kDa		0.001	0.06	-0.0254	0.235161	0.0463	0.229206	-0.0492	0.2386	-0.0398	0.246476	0.0529	0.233563	0.1401	0.233171	0.134	0.235117	-0.0417	0.239304	0.0076	0.244885	0.0479	0.233911
125	2,4-dienoyl-CoA reductase [(3E)-enoyl-CoA-producing], mitochondrial OS=Mus musculus OX=10090 GN=Decr1 PE=1 SV=1	Q9CQ62	Decr1	36 kDa		0.001	0.06	-0.0261	0.239406	0.0298	0.240545	0.0048	0.222442	-0.0243	0.26144	0.0077	0.228631	0.1241	0.233833	0.112	0.233945	-0.0095	0.236684	0.0137	0.257003	0.0328	0.239695
126	Enoyl-CoA hydratase, mitochondrial OS=Mus musculus OX=10090 GN=Echs1 PE=1 SV=1	Q8BH95	Echs1	31 kDa		0.001	0.07	0.0384	0.236967	0.0339	0.251409	-0.0795	0.268833	-0.0836	0.306073	0.0417	0.231457	0.1584	0.241267	0.114	0.233293	-0.0252	0.255928	0.0236	0.230316	0.0378	0.244045
127	Apoptosis-inducing factor 1, mitochondrial OS=Mus musculus OX=10090 GN=Aifm1 PE=1 SV=1	B1AU25 (+1)	Aifm1	66 kDa		0.001	-0.1	0.1569	0.258632	-0.1508	0.24712	0.1141	0.256381	-0.1414	0.248031	0.0095	0.241127	-0.3076	0.260709	-0.0457	0.246042	0.1254	0.254034	0.0191	0.236794	-0.3248	0.267584
128	Isocitrate dehydrogenase [NAD] subunit, mitochondrial OS=Mus musculus OX=10090 GN=Idh3b PE=1 SV=1	Q91VA7	Idh3b	42 kDa	TRUE	0.001	0.07	-0.0469	0.238065	0.0261	0.22928	-0.021	0.263563	-0.0103	0.259537	0.0374	0.236463	0.1129	0.245902	0.1132	0.247831	0.029	0.264873	0.0331	0.286155	0.0454	0.257212
129	Bifunctional epoxide hydrolase 2 OS=Mus musculus OX=10090 GN=Ephx2 PE=1 SV=2	P34914	Ephx2	63 kDa		0.001	0.06	-0.0342	0.247189	0.1164	0.261141	0.037	0.261351	-0.0712	0.253172	-0.0381	0.243714	0.1305	0.263431	-0.008	0.253801	0.0143	0.258705	-0.0251	0.249968	0.1986	0.260318
130	Heat shock protein 75 kDa, mitochondrial OS=Mus musculus OX=10090 GN=Trap1 PE=1 SV=1	Q9CQN1	Trap1	80 kDa		0.001	0.05	0.0396	0.249601	0.0257	0.24732	-0.0464	0.258175	0.0019	0.255815	-0.0299	0.245069	0.1933	0.262023	0.0965	0.252433	0.0181	0.239165	-0.0089	0.246704	-0.0315	0.256683
131	Caveolae-associated protein 2 OS=Mus musculus OX=10090 GN=Cavin2 PE=1 SV=3	Q63918	Cavin2	47 kDa		0.001	0.07	-0.057	0.297172	0.0146	0.266908	-0.0698	0.263875	0.0554	0.27805	0.043	0.25797	0.1338	0.283119	0.1152	0.281052	-0.0284	0.278641	0.0657	0.308011	0.0445	0.27417
132	Spectrin beta chain OS=Mus musculus OX=10090 GN=Sptb PE=1 SV=1	Q3UGX2	Sptb	268 kDa	TRUE	0.001	-0.08	-0.2742	0.301095	0.3888	0.328899	-0.3202	0.278388	0.4955	0.320797	-0.0533	0.267525	-0.19	0.25905	0.0489	0.272146	-0.1531	0.257191	-0.1582	0.258298	-0.0027	0.263087
133	Cytochrome c, somatic OS=Mus musculus OX=10090 GN=Cycs PE=1 SV=2	P62897	Cycs	12 kDa		0.001	0.17	0.0558	0.320163	-0.1744	0.297532	0.1604	0.267428	-0.1353	0.268396	0.0662	0.262025	0.0544	0.285133	0.286	0.297218	0.165	0.24233	0.31	0.318062	0.0558	0.273356
134	Heterogeneous nuclear ribonucleoprotein K OS=Mus musculus OX=10090 GN=Hnrnpk PE=1 SV=1	B2M1R6	Hnrnpk	49 kDa		0.001	0.07	-0.0285	0.242438	-0.0082	0.241755	0.0235	0.266939	0.0583	0.270391	-0.0498	0.24377	0.1916	0.259573	0.068	0.255619	-0.0165	0.241325	0.0391	0.243931	0.0844	0.25725
135	Cytochrome c oxidase subunit 6B1 OS=Mus musculus OX=10090 GN=Cox6b1 PE=1 SV=2	P56391	Cox6b1	10 kDa		0.001	0.09	0.0723	0.239942	0.024	0.272851	-0.0362	0.231473	-0.0286	0.275197	-0.0288	0.265609	0.3061	0.295865	0.2341	0.253203	-0.0498	0.238262	0.0425	0.231515	0.0245	0.250301
136	14 kDa phosphohistidine phosphatase OS=Mus musculus OX=10090 GN=Phpt1 PE=1 SV=1	Q9DAK9	Phpt1	14 kDa		0.001	0.07	-0.0767	0.262242	0.0369	0.265233	0.0087	0.246254	0.0633	0.248252	-0.0353	0.263259	0.1724	0.24769	0.0692	0.242817	0.0518	0.247589	0.037	0.275407	-0.003	0.260222
137	Enoyl-CoA delta isomerase 2 OS=Mus musculus OX=10090 GN=Eci2 PE=1 SV=2	Q9WUR2	Eci2	43 kDa		0.001	0.08	-0.0432	0.245671	0.0485	0.235507	-0.0521	0.235739	0.0127	0.247355	0.0252	0.233682	0.1647	0.250746	0.0845	0.233575	-0.0077	0.235231	0.0556	0.22644	0.0795	0.228767
138	Cluster of Rab GDP dissociation inhibitor beta OS=Mus musculus OX=10090 GN=Gdi2 PE=1 SV=1 (Q61598)	Q61598 [2]	Gdi2	51 kDa	TRUE	0.001	0.1	-0.0648	0.245652	0.0763	0.246981	0.0143	0.272835	-0.0703	0.327484	-0.003	0.24801	0.1313	0.26302	0.1275	0.247684	0.0068	0.241467	0.1248	0.248602	0.1127	0.254465
139	Fibronectin OS=Mus musculus OX=10090 GN=Fn1 PE=1 SV=1	A0A087WR50 (+5)	Fn1	263 kDa		0.001	-0.13	-0.1175	0.282346	-0.0855	0.299694	0.081	0.303448	0.1116	0.283106	0.0133	0.286157	-0.1751	0.268355	-0.0501	0.288736	-0.1852	0.306243	-0.2432	0.269405	0.0437	0.296159
140	Receptor of activated protein C kinase 1 OS=Mus musculus OX=10090 GN=Rack1 PE=1 SV=3	P68040	Rack1	35 kDa		0.001	0.11	0.0306	0.30156	0.0494	0.260958	-0.0479	0.265953	-0.0296	0.313363	-0.0049	0.276644	0.2727	0.269644	0.1396	0.25858	-0.0062	0.281654	0.0237	0.267919	0.1326	0.26734
141	NADH dehydrogenase [ubiquinone] 1 subunit C2 OS=Mus musculus OX=10090 GN=Ndufc2 PE=1 SV=1	Q9CQ54	Ndufc2	14 kDa		0.001	-0.2	0.4171	0.225134	-0.1556	0.21751	0.2918	0.222292	-0.2355	0.220896	-0.0781	0.211188	-0.6966	0.245661	-0.2392	0.219725	0.1069	0.227825	0.0036	0.227783	-0.3543	0.227222
142	Ferritin heavy chain OS=Mus musculus OX=10090 GN=Fth1 PE=1 SV=2	P09528	Fth1	21 kDa		0.001	0.24	-0.4381	0.277029	0.172	0.224176	-0.0491	0.26357	-0.149	0.254256	0.3115	0.235483	0.2951	0.249492	0.2086	0.226535	0.4988	0.241077	0.284	0.237249	-0.2597	0.276929
143	Cadherin-2 OS=Mus musculus OX=10090 GN=Cdh2 PE=1 SV=1	D3YYT0 (+1)	Cdh2	94 kDa		0.001	-0.15	0.3618	0.351707	-0.244	0.304149	0.4552	0.357737	-0.2121	0.310531	-0.1121	0.266825	-0.7088	0.343246	-0.3127	0.27476	0.1058	0.279149	0.0881	0.271018	-0.2657	0.296865
144	Protein S100 OS=Mus musculus OX=10090 GN=S100a1 PE=1 SV=1	Q91V77	S100a1	11 kDa		0.001	0.12	-0.0746	0.252146	0.0087	0.248266	-0.0683	0.244532	0.084	0.251772	0.0449	0.244601	0.2705	0.248747	0.1676	0.238934	0.0406	0.235011	0.0763	0.250226	0.0615	0.231257
145	Cluster of Obg-like ATPase 1 OS=Mus musculus OX=10090 GN=Ola1 PE=1 SV=1 (Q9CZ30)	Q9CZ30 [2]	Ola1	45 kDa	TRUE	0.001	0.11	-0.1447	0.279301	0.0419	0.246839	-0.0407	0.260508	0.013	0.277231	0.1	0.246962	0.1223	0.249074	0.2389	0.258201	-0.0107	0.257932	0.1275	0.248861	0.0607	0.265782
146	Aspartyl/asparaginyl beta-hydroxylase OS=Mus musculus OX=10090 GN=Asph PE=1 SV=1	A2AL78 (+1)	Asph	26 kDa	TRUE	0.001	-0.36	0.6235	0.278746	-0.0851	0.302681	0.7185	0.304961	-0.5369	0.300533	-0.2554	0.283967	-0.8672	0.285879	-0.5684	0.278534	0.1398	0.271663	-0.1924	0.270727	-0.3744	0.26135
147	Protein FAM162A OS=Mus musculus OX=10090 GN=Fam162a PE=1 SV=1	Q9D6U8	Fam162a	18 kDa		0.001	-0.22	0.3758	0.337614	-0.2638	0.290346	0.3488	0.320758	-0.1597	0.274703	-0.0732	0.24004	-0.7721	0.290816	-0.3485	0.253411	0.018	0.25149	-0.0581	0.249656	-0.1926	0.278594
148	DnaJ homolog subfamily A member 4 OS=Mus musculus OX=10090 GN=Dnaja4 PE=1 SV=1	Q9JMC3	Dnaja4	45 kDa		0.001	0.09	0.0103	0.271033	0.0407	0.257425	-0.0648	0.261797	-0.0314	0.29128	0.0327	0.254799	0.1376	0.274565	0.0999	0.263692	-0.0307	0.276238	0.1349	0.262619	0.0911	0.255298
149	ATP synthase, H+-transporting, mitochondrial F0 complex, subunit C2 (subunit 9) (Fragment) OS=Mus musculus OX=10090 GN=Atp5g2 PE=3 SV=1	A0A087WQS5 (+1)	Atp5g2	11 kDa		0.001	-0.26	0.0915	0.375903	-0.1526	0.260131	0.2278	0.311354	0.0228	0.248391	-0.06	0.2343	-0.4944	0.5625	-0.3724	0.238349	-0.0761	0.246686	-0.224	0.229987	-0.2668	0.242887
150	Telethonin OS=Mus musculus OX=10090 GN=Tcap PE=1 SV=1	O70548	Tcap	19 kDa		0.001	0.11	0.1202	0.236946	-0.2658	0.332852	0.1254	0.241854	-0.2591	0.294963	0.0796	0.235746	0.0229	0.241132	0.0984	0.248051	0.167	0.245863	0.1429	0.238976	0.1597	0.257643
151	Alcohol dehydrogenase class-3 OS=Mus musculus OX=10090 GN=Adh5 PE=1 SV=3	P28474	Adh5	40 kDa		0.001	0.11	-0.1055	0.286126	0.0375	0.247898	-0.1088	0.266826	0.0877	0.230758	0.0427	0.229647	0.288	0.248804	0.1628	0.234483	-0.018	0.218938	0.0244	0.225069	0.1126	0.233662
152	Amine oxidase [flavin-containing] B OS=Mus musculus OX=10090 GN=Maob PE=1 SV=4	Q8BW75	Maob	59 kDa		0.001	-0.26	0.5246	0.308663	-0.2479	0.25151	0.4911	0.303673	-0.2515	0.273871	-0.0886	0.289193	-0.8758	0.284934	-0.4315	0.283703	0.0826	0.296395	-0.1752	0.273481	-0.1486	0.287716
153	Ubiquitin-conjugating enzyme E2 N OS=Mus musculus OX=10090 GN=Ube2n PE=1 SV=1	P61089	Ube2n	17 kDa		0.001	0.13	-0.1144	0.237091	0.0114	0.277621	-0.1282	0.250847	0.1069	0.238092	0.1221	0.242081	0.2386	0.281675	0.2206	0.247129	0.0266	0.232692	0.0989	0.229479	0.0944	0.23242
154	Monocarboxylate transporter 1 OS=Mus musculus OX=10090 GN=Slc16a1 PE=1 SV=1	P53986	Slc16a1	53 kDa		0.001	-0.22	0.316	0.244581	-0.2183	0.229596	0.2463	0.237077	-0.1432	0.29802	-0.1384	0.250457	-0.7794	0.272545	-0.3526	0.233452	0.0256	0.229087	-0.1018	0.243376	-0.1925	0.264135
155	Epimerase family protein SDR39U1 OS=Mus musculus OX=10090 GN=Sdr39u1 PE=1 SV=2	Q5M8N4	Sdr39u1	31 kDa		0.001	0.21	-0.0586	0.249133	0.0683	0.246073	-0.1496	0.257198	0.0553	0.260402	0.0805	0.279585	0.3099	0.249994	0.2621	0.242491	0.1244	0.275545	0.3269	0.265545	-0.0728	0.27245
156	Protein phosphatase 1 regulatory subunit 3A OS=Mus musculus OX=10090 GN=Ppp1r3a PE=1 SV=2	Q99MR9	Ppp1r3a	121 kDa		0.001	-0.22	0.2632	0.30783	-0.1686	0.306904	0.2049	0.346279	-0.0883	0.366846	-0.1201	0.273549	-0.441	0.294112	-0.3296	0.268131	0.0649	0.28719	-0.1418	0.281229	-0.1985	0.303673
157	MICOS complex subunit MIC13 OS=Mus musculus OX=10090 GN=Micos13 PE=1 SV=1	Q8R404	Micos13	13 kDa		0.001	0.18	0.0514	0.243554	-0.0505	0.210968	-0.0742	0.213857	0.0001	0.214192	0.1012	0.221452	0.3041	0.217126	0.2763	0.214403	0.1453	0.22195	0.0829	0.228538	0.0902	0.226543
158	Protein phosphatase 1 regulatory subunit 7 OS=Mus musculus OX=10090 GN=Ppp1r7 PE=1 SV=2	Q3UM45	Ppp1r7	41 kDa		0.001	-0.08	-0.0321	0.282351	0.0869	0.268708	-0.1232	0.256279	0.1135	0.280302	-0.0262	0.252545	-0.0145	0.252758	-0.0706	0.273036	-0.1537	0.254263	-0.0266	0.259926	-0.1729	0.279652
159	Isochorismatase domain-containing protein 2A OS=Mus musculus OX=10090 GN=Isoc2a PE=1 SV=1	P85094	Isoc2a	22 kDa		0.001	0.2	-0.0022	0.255726	0.0611	0.269681	-0.2372	0.261559	-0.0658	0.346555	0.2435	0.28629	0.3315	0.287931	0.3658	0.280328	-0.0257	0.272246	0.0711	0.261397	0.2765	0.276399
160	60S ribosomal protein L12 OS=Mus musculus OX=10090 GN=Rpl12 PE=1 SV=2	P35979	Rpl12	18 kDa		0.001	0.18	0.1783	0.274894	-0.1874	0.33619	0.072	0.293278	-0.0291	0.291312	-0.0742	0.26305	0.1975	0.388122	0.1865	0.290304	0.0685	0.244777	0.3	0.320542	0.192	0.266123
161	Cytochrome c oxidase subunit 7A1, mitochondrial OS=Mus musculus OX=10090 GN=Cox7a1 PE=1 SV=1	A0A140LIU4 (+1)	Cox7a1	10 kDa		0.001	-0.19	0.1099	0.273853	-0.0039	0.2184	0.0251	0.252535	-0.0783	0.223816	-0.0159	0.238632	-0.4637	0.41333	-0.1229	0.225283	-0.0334	0.216197	-0.1042	0.26507	-0.4841	0.261539
162	NAD(P)H-hydrate epimerase OS=Mus musculus OX=10090 GN=Naxe PE=1 SV=1	Q8K4Z3	Naxe	31 kDa		0.001	0.11	-0.0809	0.239748	0.0409	0.281384	-0.0262	0.235234	0.023	0.246328	0.0469	0.2423	0.2175	0.248912	0.1261	0.251017	0.066	0.242985	0.0296	0.242078	0.1124	0.264882
163	Anamorsin (Fragment) OS=Mus musculus OX=10090 GN=Ciapin1 PE=1 SV=2	F7BWP1 (+1)	Ciapin1	28 kDa		0.001	0.15	0.0561	0.254341	0.0504	0.235068	-0.0185	0.308206	-0.0525	0.24498	-0.0468	0.251133	0.2522	0.397771	0.3255	0.350946	-0.0515	0.245406	0.222	0.311472	0.1081	0.235387
164	KN motif and ankyrin repeat domain-containing protein 2 OS=Mus musculus OX=10090 GN=Kank2 PE=1 SV=1	Q8BX02	Kank2	90 kDa		0.001	0.16	-0.1036	0.352932	-0.015	0.311967	-0.0305	0.347157	0.0958	0.331694	0.0342	0.298634	0.1784	0.300396	0.1248	0.306118	0.1546	0.312505	0.1562	0.300522	0.1927	0.340688
165	Eukaryotic translation initiation factor 2 subunit 3, Y-linked OS=Mus musculus OX=10090 GN=Eif2s3y PE=1 SV=2	Q9Z0N2	Eif2s3y	51 kDa		0.001	0.14	0.0245	0.244863	-0.0821	0.264023	-0.0256	0.257892	0.0338	0.251559	0.0329	0.242916	0.218	0.248424	0.1944	0.244247	0.0729	0.263465	0.0606	0.25615	0.1418	0.278986
166	Septin-2 OS=Mus musculus OX=10090 GN=Septin2 PE=1 SV=1	E9Q3V6 (+1)	Septin2	37 kDa		0.001	0.26	-0.0522	0.294449	-0.232	0.57613	0.0832	0.277325	0.1146	0.416082	-0.0867	0.374151	0.3271	0.452962	0.0666	0.359679	0.2239	1.01046	0.3964	1.21226	0.3685	0.358197
167	KN motif and ankyrin repeat domains 1 OS=Mus musculus OX=10090 GN=Kank1 PE=1 SV=1	E9Q238 (+1)	Kank1	148 kDa		0.0016	-0.2	-0.0192	0.345272	0.1079	0.348484	0.1759	1.97465	-0.008	0.346399	-0.1365	0.354858	-0.2528	0.34249	-0.1651	0.342914	-0.1384	0.341217	-0.1153	0.337187	-0.2721	0.355452
168	39S ribosomal protein L12, mitochondrial OS=Mus musculus OX=10090 GN=Mrpl12 PE=1 SV=2	Q9DB15	Mrpl12	22 kDa		0.0018	0.12	-0.1043	0.239048	0.0707	0.238821	-0.0073	0.239688	0.1359	0.226138	-0.109	0.242782	0.2929	0.228858	0.1624	0.229179	-0.0126	0.226298	0.1869	0.230549	-0.0225	0.230047
169	Succinate--CoA ligase [ADP-forming] subunit beta, mitochondrial OS=Mus musculus OX=10090 GN=Sucla2 PE=1 SV=2	Q9Z2I9	Sucla2	50 kDa		0.002	0.05	-0.0402	0.24644	0.0759	0.239317	-0.0953	0.242675	0.0177	0.249022	0.0292	0.236783	0.1459	0.250729	0.127	0.238452	-0.0198	0.229309	0.0108	0.229108	-0.0054	0.24709
170	Phosphoglycerate mutase 2 OS=Mus musculus OX=10090 GN=Pgam2 PE=1 SV=3	O70250	Pgam2	29 kDa	TRUE	0.002	0.07	-0.0448	0.255218	-0.0288	0.288692	-0.1971	0.264047	0.0503	0.271415	0.1665	0.248289	0.1385	0.285172	0.2338	0.259446	-0.053	0.251735	0.0207	0.245267	0.0834	0.252163
171	Cytochrome c1, heme protein, mitochondrial OS=Mus musculus OX=10090 GN=Cyc1 PE=1 SV=1	Q9D0M3	Cyc1	35 kDa		0.002	-0.21	0.4024	0.332651	-0.2706	0.253952	0.2636	0.269657	-0.1741	0.25221	-0.0345	0.252938	-0.8015	0.376315	-0.2696	0.254593	0.1098	0.268854	-0.0884	0.25578	-0.2765	0.272211
172	Regulator of microtubule dynamics protein 1 OS=Mus musculus OX=10090 GN=Rmdn1 PE=1 SV=2	Q9DCV4	Rmdn1	35 kDa		0.002	0.06	0.012	0.255335	0.0371	0.284909	-0.0163	0.262355	-0.0099	0.280898	-0.0335	0.2616	0.1428	0.270994	0.0978	0.261773	0.032	0.2579	0.0424	0.27512	0.0237	0.263492
173	SH3 domain-binding glutamic acid-rich protein OS=Mus musculus OX=10090 GN=Sh3bgr PE=1 SV=1	Q9WUZ7	Sh3bgr	23 kDa		0.002	0.08	-0.077	0.246565	0.0133	0.261587	-0.0334	0.249036	0.0315	0.268868	0.0591	0.237588	0.1451	0.262799	0.1085	0.233619	0.0514	0.283982	0.0155	0.263005	0.1008	0.260517
174	Junctophilin-2 OS=Mus musculus OX=10090 GN=Jph2 PE=1 SV=2	Q9ET78	Jph2	75 kDa	TRUE	0.002	-0.12	0.4824	0.444619	-0.2286	0.267046	0.8525	0.407848	-0.1674	0.319026	-0.147	0.273048	-0.5611	0.406796	-0.3151	0.317673	0.2541	0.323015	0.0314	0.302731	-0.2191	0.300975
175	Thrombospondin-1 OS=Mus musculus OX=10090 GN=Thbs1 PE=1 SV=1	P35441 (+1)	Thbs1	130 kDa		0.002	-0.16	-0.0689	0.298829	0.5004	0.598684	-0.1046	0.287064	0.4013	0.36235	-0.2343	0.271693	-0.0873	0.323168	-0.1506	0.279793	-0.2075	0.280642	0.1131	0.378151	-0.2587	0.291983
176	Cytoplasmic aconitate hydratase OS=Mus musculus OX=10090 GN=Aco1 PE=1 SV=3	P28271	Aco1	98 kDa	TRUE	0.002	0.15	-0.1276	0.327475	0.0021	0.309258	-0.1282	0.319141	0.1429	0.352571	0.1019	0.290939	0.1992	0.288557	0.1204	0.283762	0.0941	0.287661	0.112	0.286813	0.1877	0.289517
177	Transmembrane protein 143 OS=Mus musculus OX=10090 GN=Tmem143 PE=1 SV=1	A0A1B0GT63 (+2)	Tmem143	51 kDa		0.002	-0.31	0.2711	0.312334	-0.2473	0.279258	0.21	0.293221	-0.1534	0.276	-0.0168	0.300676	-0.9377	0.387338	-0.4704	0.322795	0.0355	0.320115	-0.0792	0.368264	-0.3534	0.285616
178	Cluster of Ras-related protein Rab-11B OS=Mus musculus OX=10090 GN=Rab11b PE=1 SV=3 (P46638)	P46638 [2]	Rab11b	24 kDa	TRUE	0.002	-0.15	0.1331	0.250484	-0.043	0.231923	0.1588	0.252828	-0.0478	0.241778	-0.164	0.231966	-0.4832	0.237119	-0.1715	0.245911	-0.0229	0.262983	-0.0828	0.230307	-0.0965	0.232629
179	Maleylacetoacetate isomerase OS=Mus musculus OX=10090 GN=Gstz1 PE=1 SV=1	A0A1Y7VJZ2 (+1)	Gstz1	24 kDa		0.002	0.13	-0.0093	0.261002	-0.0592	0.310137	-0.1651	0.269685	0.1707	0.253216	0.0336	0.251155	0.3075	0.297351	0.0757	0.252932	0.0793	0.262403	0.099	0.270535	0.1402	0.26839
180	Peroxisomal biogenesis factor 19 OS=Mus musculus OX=10090 GN=Pex19 PE=1 SV=1	Q8VCI5	Pex19	33 kDa		0.002	0.11	-0.0665	0.24356	0.0452	0.237383	-0.0585	0.242639	0.0845	0.270202	0.0065	0.255213	0.0735	0.251703	0.1853	0.237383	0.0751	0.250467	0.0786	0.238449	0.1551	0.249368
181	Small muscular protein OS=Mus musculus OX=10090 GN=Smpx PE=1 SV=2	Q9DC77	Smpx	9 kDa		0.002	0.14	-0.0516	0.24826	-0.0106	0.304566	-0.017	0.26217	0.017	0.244298	0.0382	0.22461	0.3074	0.242945	0.087	0.258883	0.0416	0.237736	0.1169	0.226681	0.1627	0.224776
182	Coronin-6 OS=Mus musculus OX=10090 GN=Coro6 PE=1 SV=1	Q920M5	Coro6	53 kDa		0.002	0.1	0.0842	0.25837	-0.0729	0.300001	-0.0651	0.263317	-0.0294	0.272628	0.0605	0.270019	0.025	0.266623	0.1285	0.270896	0.0119	0.272345	0.1532	0.259039	0.1934	0.322545
183	A-kinase anchor protein 1, mitochondrial OS=Mus musculus OX=10090 GN=Akap1 PE=1 SV=4	O08715	Akap1	92 kDa		0.002	-0.26	0.2705	0.422273	-0.1394	0.273111	0.3958	0.309167	-0.1025	0.329203	-0.1657	0.276948	-0.7374	0.58009	-0.3221	0.277848	-0.0445	0.282624	-0.1182	0.323392	-0.2918	0.309137
184	Protein SEC13 homolog OS=Mus musculus OX=10090 GN=Sec13 PE=1 SV=3	Q9D1M0	Sec13	36 kDa		0.002	0.12	0.0045	0.260228	-0.0221	0.273388	-0.0125	0.280198	0.0132	0.255411	0.0138	0.261762	0.2874	0.267813	0.1302	0.26441	0.0208	0.256818	0.0458	0.282521	0.1538	0.262299
185	Prostaglandin E synthase 3 OS=Mus musculus OX=10090 GN=Ptges3 PE=1 SV=1	Q9R0Q7	Ptges3	19 kDa		0.002	0.17	-0.007	0.266971	0.0161	0.257552	-0.0025	0.258681	0.1547	0.244334	-0.1775	0.242898	0.2008	0.237183	0.2501	0.235312	0.0725	0.237859	0.1569	0.23716	0.1421	0.240054
186	Adipocyte plasma membrane-associated protein OS=Mus musculus OX=10090 GN=Apmap PE=1 SV=1	Q9D7N9	Apmap	46 kDa		0.002	-0.3	0.0906	0.258026	0.0035	0.24803	0.1489	0.284321	-0.2011	0.246997	-0.031	0.252754	-0.4943	0.250989	-0.0719	0.252611	-0.3614	0.285198	-0.1914	0.257018	-0.3752	0.262494
187	UV excision repair protein RAD23 homolog B OS=Mus musculus OX=10090 GN=Rad23b PE=1 SV=2	P54728	Rad23b	44 kDa	TRUE	0.0029	0.1	0.0357	0.265571	-0.0113	0.247885	-0.0332	0.254434	0.0534	0.28563	-0.0406	0.256347	0.1481	0.250588	0.0848	0.274035	0.0868	0.271107	0.0364	0.250429	0.1396	0.258933
188	Cluster of Laminin subunit alpha-2 OS=Mus musculus OX=10090 GN=Lama2 PE=1 SV=2 (Q60675)	Q60675 [2]	Lama2	344 kDa	TRUE	0.0029	0.21	-0.0793	0.316187	-0.0615	0.286485	0.2798	0.29702	-0.2262	0.336926	0.0691	0.25957	0.2679	0.276984	0.1943	0.265111	0.4105	0.307541	0.2177	0.280796	-0.4823	0.419824
189	Cluster of Spectrin beta chain, non-erythrocytic 1 OS=Mus musculus OX=10090 GN=Sptbn1 PE=1 SV=2 (Q62261)	Q62261 [2]	Sptbn1	274 kDa	TRUE	0.003	0.03	0.0025	0.275677	0.0132	0.261261	-0.0039	0.275466	0.0131	0.277902	-0.0385	0.26761	0.0663	0.272468	0.038	0.264295	-0.0077	0.273116	-0.0079	0.279555	0.0513	0.263701
190	Cytochrome b-c1 complex subunit 2, mitochondrial OS=Mus musculus OX=10090 GN=Uqcrc2 PE=1 SV=1	Q9DB77	Uqcrc2	48 kDa	TRUE	0.003	-0.04	0.0464	0.233308	0.0142	0.21675	-0.0491	0.236768	-0.0616	0.227371	0.0386	0.219334	0.0387	0.222649	0.1443	0.224159	-0.0318	0.229518	-0.0849	0.227424	-0.5581	0.242856
191	NADH dehydrogenase [ubiquinone] flavoprotein 1, mitochondrial OS=Mus musculus OX=10090 GN=Ndufv1 PE=1 SV=1	D3YUM1 (+1)	Ndufv1	50 kDa		0.003	0.05	0.0428	0.247394	-0.0004	0.241524	-0.0379	0.24306	-0.0452	0.278567	0.0313	0.249075	0.124	0.257504	0.1151	0.248878	-0.045	0.24927	0.0638	0.24049	-0.0027	0.261658
192	NADH dehydrogenase [ubiquinone] 1 beta subcomplex subunit 8, mitochondrial OS=Mus musculus OX=10090 GN=Ndufb8 PE=1 SV=1	Q9D6J5	Ndufb8	22 kDa		0.003	-0.18	0.475	0.409383	-0.2774	0.291813	0.3841	0.338345	-0.1762	0.271028	-0.0586	0.260135	-0.819	0.374645	-0.3622	0.27282	0.1499	0.270163	0.006	0.272419	-0.2448	0.289717
193	Cytochrome c oxidase subunit NDUFA4 OS=Mus musculus OX=10090 GN=Ndufa4 PE=1 SV=2	Q62425	Ndufa4	9 kDa		0.003	-0.11	0.0329	0.212504	-0.0174	0.223088	0.0194	0.208752	-0.0758	0.222676	0.0332	0.213136	-0.4749	0.268767	0.1184	0.211629	-0.0256	0.223801	0.0343	0.216375	-0.6453	0.245062
194	Cytochrome b-c1 complex subunit 8 OS=Mus musculus OX=10090 GN=Uqcrq PE=1 SV=3	Q9CQ69	Uqcrq	10 kDa		0.003	-0.23	0.2801	0.225414	-0.16	0.220855	0.1899	0.273105	-0.2876	0.306349	-0.0348	0.262285	-0.5346	0.266415	-0.2054	0.224192	-0.0028	0.226347	-0.0844	0.21941	-0.5489	0.292435
195	Hsc70-interacting protein OS=Mus musculus OX=10090 GN=St13 PE=1 SV=1	Q99L47	St13	42 kDa		0.003	0.09	0.0019	0.263048	-0.0186	0.264922	-0.0859	0.273311	0.0425	0.310727	0.0621	0.255178	0.1419	0.261529	0.2	0.271642	-0.03	0.270563	-0.0005	0.272913	0.1293	0.250678
196	Valacyclovir hydrolase OS=Mus musculus OX=10090 GN=Bphl PE=1 SV=1	Q8R164	Bphl	33 kDa		0.003	0.06	-0.0326	0.248805	0.002	0.27529	-0.0968	0.260266	0.0716	0.249316	0.042	0.254271	0.1077	0.264603	0.1168	0.24325	0.0069	0.246955	0.0125	0.244369	0.0368	0.250647
197	Adenosine 5'-monophosphoramidase HINT1 OS=Mus musculus OX=10090 GN=Hint1 PE=1 SV=3	P70349	Hint1	14 kDa		0.003	0.12	0.0454	0.231432	0.0175	0.213991	0.0105	0.213097	0.0114	0.231269	-0.0853	0.22366	0.3056	0.243775	0.1568	0.223917	0.0018	0.224865	0.1164	0.224959	0.064	0.217111
198	Glutaredoxin-related protein 5, mitochondrial OS=Mus musculus OX=10090 GN=Glrx5 PE=1 SV=2	Q80Y14	Glrx5	16 kDa		0.003	0.13	0.0067	0.260757	0.0013	0.242595	-0.0385	0.252707	-0.0674	0.255866	0.085	0.243246	0.1982	0.252485	0.2298	0.241688	0.0043	0.251526	0.097	0.270737	0.103	0.252824
199	60S ribosomal protein L13 OS=Mus musculus OX=10090 GN=Rpl13 PE=1 SV=3	P47963	Rpl13	24 kDa		0.003	-0.4	0.3749	0.269399	0.0223	0.250595	0.4886	0.28984	-0.5706	0.260328	-0.4643	0.258266	-0.5166	0.270773	-0.7488	0.296582	-0.1524	0.25202	-0.5679	0.271312	0.0747	0.261529
200	Transmembrane protein 65 OS=Mus musculus OX=10090 GN=Tmem65 PE=1 SV=1	Q4VAE3	Tmem65	25 kDa		0.003	-0.27	0.3208	0.243011	-0.2007	0.270984	0.2969	0.268514	-0.1871	0.244671	-0.0968	0.246119	-0.7347	0.300208	-0.3865	0.263296	0.0168	0.251734	-0.0846	0.246347	-0.3394	0.251374
201	Echinoderm microtubule-associated protein-like 2 OS=Mus musculus OX=10090 GN=Eml2 PE=1 SV=1	D6RGM3 (+1)	Eml2	47 kDa		0.003	0.14	-0.0545	0.291812	0.005	0.281894	-0.0592	0.277622	0.115	0.291701	-0.0069	0.266969	0.252	0.292528	0.0853	0.285335	0.0354	0.278856	0.1802	0.280182	0.139	0.269121
202	Mitochondrial coenzyme A diphosphatase NUDT8 OS=Mus musculus OX=10090 GN=Nudt8 PE=1 SV=1	Q9CR24	Nudt8	23 kDa		0.003	0.12	-0.1149	0.263774	0.0158	0.252438	-0.0168	0.254549	0.1454	0.237808	-0.0456	0.27518	0.271	0.277004	0.1699	0.239726	0.0639	0.241909	0.1617	0.245108	-0.0456	0.234301
203	28S ribosomal protein S31, mitochondrial OS=Mus musculus OX=10090 GN=Mrps31 PE=1 SV=1	Q61733	Mrps31	44 kDa		0.003	0.12	-0.0429	0.260556	0.0551	0.249091	0.0644	0.270345	-0.0538	0.285536	-0.028	0.248607	0.1999	0.26261	0.0917	0.246975	0.0715	0.346611	0.1628	0.252392	0.0503	0.285479
204	Mitochondrial carrier homolog 2 OS=Mus musculus OX=10090 GN=Mtch2 PE=1 SV=1	A2AFW6 (+2)	Mtch2	32 kDa		0.003	-0.21	0.2178	0.240883	-0.1579	0.227441	0.1698	0.342058	-0.1123	0.221491	0.0035	0.240943	-0.5918	0.311265	-0.2155	0.23773	-0.0657	0.228637	-0.1238	0.232942	-0.2252	0.284881
205	Choline-phosphate cytidylyltransferase A OS=Mus musculus OX=10090 GN=Pcyt1a PE=1 SV=1	P49586	Pcyt1a	42 kDa	TRUE	0.003	0.11	0.0821	0.23936	-0.0831	0.237622	-0.0136	0.238012	0.0321	0.236942	-0.0166	0.240972	0.1601	0.235435	0.1103	0.260326	0.1178	0.240534	0.1029	0.237119	0.0455	0.236189
206	Dihydrolipoyllysine-residue acetyltransferase component of pyruvate dehydrogenase complex, mitochondrial OS=Mus musculus OX=10090 GN=Dlat PE=1 SV=2	Q8BMF4	Dlat	68 kDa		0.0031	0.05	0.0043	0.248792	0.0146	0.228364	-0.0981	0.260762	-0.0529	0.326388	0.0911	0.230815	0.1088	0.242743	0.1086	0.231406	-0.0378	0.239344	-0.055	0.231738	0.1103	0.246022
207	Vacuolar protein sorting-associated protein 29 (Fragment) OS=Mus musculus OX=10090 GN=Vps29 PE=1 SV=1	D3YYD5	Vps29	14 kDa		0.0037	0.11	0.0175	0.255442	-0.0099	0.226622	-0.1069	0.229883	0.0906	0.239824	0.0076	0.227182	0.1924	0.226954	0.1867	0.226528	0.0034	0.228426	0.0167	0.228173	0.1435	0.235403
208	Isocitrate dehydrogenase [NAD] subunit, mitochondrial OS=Mus musculus OX=10090 GN=Idh3a PE=1 SV=1	A0A1L1STE6 (+1)	Idh3a	42 kDa		0.0038	0.04	-0.0086	0.239676	0.0446	0.226985	-0.0482	0.235746	-0.0356	0.261807	0.0247	0.231106	0.1735	0.270112	0.1188	0.231598	-0.0534	0.251554	-0.0206	0.226833	0.0261	0.242204
209	Short/branched chain specific acyl-CoA dehydrogenase, mitochondrial OS=Mus musculus OX=10090 GN=Acadsb PE=1 SV=1	Q9DBL1	Acadsb	48 kDa		0.0038	0.09	0.0316	0.248974	-0.046	0.260437	-0.0972	0.268983	0.0126	0.260943	0.0815	0.242107	0.1991	0.25405	0.1705	0.245585	-0.044	0.245527	0.05	0.261912	0.0909	0.254799
210	Cluster of Cytochrome c oxidase subunit 4 (Fragment) OS=Mus musculus OX=10090 GN=Cox4i1 PE=1 SV=1 (M0QWX7)	M0QWX7 [2]	Cox4i1	11 kDa	TRUE	0.004	-0.19	0.4116	0.312272	-0.2876	0.232073	0.3958	0.335225	-0.3366	0.311036	-0.007	0.276515	-0.868	0.345892	-0.3215	0.277553	-0.0408	0.286444	-0.0685	0.28858	-0.2779	0.230575
211	Sorting and assembly machinery component 50 homolog OS=Mus musculus OX=10090 GN=Samm50 PE=1 SV=1	Q8BGH2	Samm50	52 kDa		0.004	-0.09	0.1793	0.396933	-0.1304	0.290115	0.1115	0.33495	-0.1158	0.305035	0.0298	0.265472	-0.2561	0.353186	-0.1403	0.261915	0.1004	0.300535	-0.0143	0.270777	-0.14	0.294865
212	Phosphatidylethanolamine-binding protein 1 OS=Mus musculus OX=10090 GN=Pebp1 PE=1 SV=3	P70296	Pebp1	21 kDa		0.004	0.11	-0.0599	0.236384	-0.0383	0.266956	-0.0289	0.238233	-0.0707	0.302151	0.2016	0.245676	0.1618	0.246158	0.1839	0.248064	-0.0409	0.237573	0.0412	0.235314	0.2014	0.262707
213	Rho GDP-dissociation inhibitor 1 OS=Mus musculus OX=10090 GN=Arhgdia PE=1 SV=3	Q99PT1	Arhgdia	23 kDa		0.004	0.08	-0.0724	0.262674	-0.0318	0.276379	-0.0101	0.283302	0.0758	0.26709	0.0233	0.248273	0.2189	0.260187	0.1392	0.268985	-0.0471	0.261253	0.0094	0.260731	0.0776	0.263502
214	NADH dehydrogenase [ubiquinone] 1 alpha subcomplex subunit 12 OS=Mus musculus OX=10090 GN=Ndufa12 PE=1 SV=1	A0A0R4J275 (+1)	Ndufa12	18 kDa		0.004	0.25	-0.0328	0.31788	-0.0446	0.285822	-0.1248	0.300307	-0.035	0.259881	0.3006	0.281066	0.2925	0.338051	0.4707	0.276251	0.1507	0.271028	0.3729	0.293554	-0.0224	0.278167
215	Ras-related protein Rab-1A OS=Mus musculus OX=10090 GN=Rab1A PE=1 SV=3	P62821 (+1)	Rab1A	23 kDa	TRUE	0.004	-0.19	0.2647	0.25351	-0.2088	0.266527	0.2712	0.241896	-0.1009	0.246839	-0.1538	0.24742	-0.62	0.242666	-0.2375	0.243983	-0.0795	0.250028	-0.1007	0.248736	-0.1044	0.263546
216	Activator of 90 kDa heat shock protein ATPase homolog 1 OS=Mus musculus OX=10090 GN=Ahsa1 PE=1 SV=2	Q8BK64	Ahsa1	38 kDa		0.004	0.1	-0.0144	0.264056	-0.0833	0.301383	0.0057	0.278099	0.001	0.357489	0.0791	0.288502	0.1562	0.312299	0.1838	0.295983	0.0293	0.263438	0.098	0.254729	0.0691	0.265912
217	Glycerol-3-phosphate dehydrogenase 1-like protein OS=Mus musculus OX=10090 GN=Gpd1l PE=1 SV=2	Q3ULJ0	Gpd1l	38 kDa	TRUE	0.004	0.11	-0.0207	0.244178	-0.0041	0.272074	-0.0728	0.267599	0.1053	0.26505	-0.0057	0.251917	0.2583	0.249323	0.1746	0.276205	-0.0268	0.264192	0.0298	0.257534	0.1101	0.26277
218	Nucleoprotein TPR OS=Mus musculus OX=10090 GN=Tpr PE=1 SV=1	F6ZDS4 (+1)	Tpr	274 kDa		0.004	0.13	0.0167	0.322136	-0.1007	0.355428	0.0256	0.315807	0.1034	0.342751	-0.0422	0.363498	0.0871	0.281827	0.1582	0.314932	0.1249	0.334694	0.1136	0.274856	0.2099	0.288652
219	Serine-threonine kinase receptor-associated protein OS=Mus musculus OX=10090 GN=Strap PE=1 SV=2	Q9Z1Z2	Strap	38 kDa		0.004	0.1	-0.1167	0.254606	-0.0147	0.281469	0.0135	0.251327	0.0469	0.243879	0.0539	0.255964	0.1953	0.245353	0.0586	0.24293	0.0193	0.249563	0.1076	0.243804	0.1058	0.258823
220	Iron-sulfur clusters transporter ABCB7, mitochondrial OS=Mus musculus OX=10090 GN=Abcb7 PE=1 SV=3	Q61102	Abcb7	83 kDa		0.004	-0.27	0.3349	0.245599	-0.2528	0.254292	0.2694	0.243296	-0.1829	0.241704	-0.0767	0.260847	-0.9556	0.282111	-0.37	0.244556	0.103	0.241808	-0.0722	0.250099	-0.3514	0.274714
221	60S ribosomal protein L17 OS=Mus musculus OX=10090 GN=Rpl17 PE=1 SV=1	Q6ZWZ7 (+1)	Rpl17	21 kDa		0.004	-0.2	0.5601	0.572953	-0.1284	0.230501	0.807	0.730225	-0.1685	0.325575	-0.1087	0.237832	-0.3103	0.264672	-0.3615	0.336449	-0.1154	0.247435	-0.3779	0.268549	-0.0474	0.240571
222	Ras-related protein Rab-1B (Fragment) OS=Mus musculus OX=10090 GN=Rab1b PE=1 SV=1	A0A494B945 (+1)	Rab1b	28 kDa	TRUE	0.0041	-0.17	0.1989	0.291487	-0.1924	0.297032	0.2007	0.247668	-0.058	0.269543	-0.1327	0.238826	-0.6234	0.242061	-0.2401	0.25154	0.0402	0.288919	-0.1165	0.278215	-0.0885	0.273083
223	Cytochrome b-c1 complex subunit Rieske, mitochondrial OS=Mus musculus OX=10090 GN=Uqcrfs1 PE=1 SV=1	Q9CR68	Uqcrfs1	29 kDa		0.0046	-0.11	0.1102	0.274876	0.0191	0.238046	0.0007	0.300256	-0.1769	0.303992	-0.0114	0.253505	-0.2777	0.283951	-0.033	0.241351	0.0571	0.248111	-0.0558	0.247289	-0.4463	0.316244
224	26S proteasome regulatory subunit 6A OS=Mus musculus OX=10090 GN=Psmc3 PE=1 SV=2	O88685	Psmc3	50 kDa		0.0048	0.08	-0.0714	0.276551	0.005	0.268657	-0.0067	0.253459	0.0556	0.246552	0.007	0.25929	0.1412	0.245397	0.0975	0.256932	-0.0062	0.284752	0.0698	0.255924	0.0736	0.243105
225	Lipoamide acyltransferase component of branched-chain alpha-keto acid dehydrogenase complex, mitochondrial OS=Mus musculus OX=10090 GN=Dbt PE=1 SV=2	P53395	Dbt	53 kDa		0.0049	0.05	0.0233	0.256634	0.0215	0.231668	-0.1057	0.258039	0.0164	0.232697	0.039	0.244851	0.1916	0.263089	0.0998	0.235608	0.0003	0.26332	-0.0122	0.230198	0.0128	0.22879
226	Desmoplakin OS=Mus musculus OX=10090 GN=Dsp PE=1 SV=1	E9Q557	Dsp	333 kDa	TRUE	0.005	0.03	0.0087	0.25559	-0.0257	0.259972	0.0464	0.255681	-0.0053	0.272426	-0.0205	0.251499	0.0824	0.268482	-0.021	0.255136	0.003	0.257773	0.0607	0.263132	0.023	0.263173
227	Cluster of Phosphoglycerate kinase 1 OS=Mus musculus OX=10090 GN=Pgk1 PE=1 SV=4 (P09411)	P09411 [2]	Pgk1	45 kDa	TRUE	0.005	0.07	0.0216	0.300692	-0.0068	0.264596	-0.0312	0.273596	-0.0548	0.329439	0.0624	0.253035	0.1875	0.260697	0.128	0.254769	-0.0261	0.274967	0.0525	0.241092	0.0346	0.241413
228	Cytoplasmic dynein 1 heavy chain 1 OS=Mus musculus OX=10090 GN=Dync1h1 PE=1 SV=2	Q9JHU4	Dync1h1	532 kDa	TRUE	0.005	-0.04	0.0243	0.274962	-0.056	0.263699	0.0944	0.271229	-0.0011	0.281573	-0.048	0.265633	-0.0617	0.26779	-0.0164	0.272072	-0.037	0.266349	-0.0845	0.266182	-0.0151	0.266929
229	Laminin subunit beta-1 OS=Mus musculus OX=10090 GN=Lamb1 PE=1 SV=1	E9QN70 (+1)	Lamb1	202 kDa	TRUE	0.005	0.15	-0.0948	0.277962	-0.0068	0.282307	0.1893	0.281646	-0.132	0.297586	0.0379	0.253257	0.2916	0.270657	0.1396	0.264396	0.2218	0.271313	0.1555	0.272964	-0.4045	0.349785
230	Sepiapterin reductase OS=Mus musculus OX=10090 GN=Spr PE=1 SV=1	G3UXX3 (+1)	Spr	23 kDa	TRUE	0.005	0.09	-0.0915	0.265286	0.041	0.253571	-0.0654	0.253724	0.0499	0.291183	0.0726	0.243604	0.2571	0.256992	0.0888	0.262925	-0.0307	0.242174	0.1095	0.250467	0.0595	0.243347
231	Cullin-associated NEDD8-dissociated protein 2 OS=Mus musculus OX=10090 GN=Cand2 PE=1 SV=2	Q6ZQ73	Cand2	136 kDa	TRUE	0.005	-0.12	0.0141	0.266185	0.1281	0.243006	-0.0856	0.228553	-0.0135	0.355148	-0.0224	0.23139	-0.1809	0.386655	-0.1151	0.252901	-0.187	0.264712	-0.1298	0.229073	-0.0501	0.239334
232	Histone H1.0 OS=Mus musculus OX=10090 GN=H1-0 PE=2 SV=4	P10922	H1-0	21 kDa		0.005	-0.32	2.1844	0.688268	-0.0663	0.261418	2.8646	0.716526	-0.6363	0.437713	-0.3091	0.247703	-1.3294	0.69508	-0.6866	0.266654	1.1073	0.346166	-0.1047	0.222685	-0.327	0.223611
233	40S ribosomal protein S9 OS=Mus musculus OX=10090 GN=Rps9 PE=1 SV=3	Q6ZWN5	Rps9	23 kDa		0.005	-0.12	0.4091	0.388289	-0.0695	0.275806	0.4252	0.32535	-0.1814	0.239773	-0.1626	0.228648	-0.2533	0.245201	-0.3119	0.283604	0.035	0.233831	-0.2137	0.281424	0.0938	0.242083
234	Histone H4 OS=Mus musculus OX=10090 GN=H4c1 PE=1 SV=2	P62806	H4c1	11 kDa		0.005	-0.12	1.7663	0.467725	-0.1511	0.236573	2.3532	0.422092	-0.2959	0.259899	-0.1674	0.244366	-0.6789	0.323988	-0.1816	0.217039	0.8685	0.301646	0.0756	0.232098	-0.3069	0.245856
235	FUN14 domain-containing protein 2 OS=Mus musculus OX=10090 GN=Fundc2 PE=1 SV=1	Q9D6K8	Fundc2	17 kDa		0.005	-0.17	0.3607	0.290979	-0.2204	0.247743	0.3064	0.227243	-0.1914	0.235647	-0.0634	0.228395	-0.5695	0.253408	-0.3394	0.223709	0.0926	0.223117	-0.0534	0.239478	-0.1176	0.224208
236	39S ribosomal protein L11, mitochondrial (Fragment) OS=Mus musculus OX=10090 GN=Mrpl11 PE=1 SV=1	A0A494B9H5 (+1)	Mrpl11	16 kDa		0.005	0.17	0.0064	0.243885	-0.0004	0.257907	-0.0686	0.252967	0.0383	0.305407	0.0246	0.243484	0.2856	0.243627	0.1439	0.267939	0.1197	0.24828	0.222	0.242859	0.0569	0.270047
237	Synaptopodin-2 OS=Mus musculus OX=10090 GN=Synpo2 PE=1 SV=2	Q91YE8	Synpo2	117 kDa	TRUE	0.0053	0.1	0.0266	0.282	-0.0634	0.261228	0.0924	0.298124	-0.0957	0.299414	0.0432	0.263198	0.1073	0.261228	0.0853	0.261148	0.1163	0.288678	0.0202	0.284264	0.1521	0.274485
238	Transmembrane emp24 domain-containing protein 10 OS=Mus musculus OX=10090 GN=Tmed10 PE=1 SV=1	Q9D1D4	Tmed10	25 kDa		0.0055	-0.2	0.3144	0.247125	-0.0688	0.228771	0.3807	0.231638	-0.1771	0.226556	-0.2498	0.234141	-0.8323	0.22934	-0.3301	0.223143	0.0728	0.238311	-0.1446	0.231225	-0.1169	0.227577
239	Cytochrome b-c1 complex subunit 7 OS=Mus musculus OX=10090 GN=Uqcrb PE=1 SV=1	Q9CQB4	Uqcrb	14 kDa		0.006	-0.07	0.0215	0.220043	0.0285	0.216565	0.0032	0.223255	-0.1097	0.229614	0.0516	0.219978	-0.0055	0.255801	0.0886	0.229671	-0.0053	0.220362	-0.119	0.230336	-0.5587	0.251926
240	Aconitate hydratase, mitochondrial OS=Mus musculus OX=10090 GN=Aco2 PE=1 SV=1	Q99KI0	Aco2	85 kDa	TRUE	0.006	0.02	0.0076	0.249482	-0.0009	0.246633	-0.0054	0.251161	-0.0707	0.28413	0.0449	0.231328	0.0366	0.246607	0.0788	0.245313	-0.0271	0.255525	0.0291	0.245495	0.0088	0.255064
241	Cluster of Malate dehydrogenase, cytoplasmic OS=Mus musculus OX=10090 GN=Mdh1 PE=1 SV=3 (P14152)	P14152 [2]	Mdh1	37 kDa	TRUE	0.006	0.07	-0.1098	0.269636	0.0409	0.230699	-0.0098	0.251794	0.0164	0.277071	0.0399	0.232365	0.1736	0.262551	0.0376	0.249381	0.0025	0.243587	0.1137	0.26081	0.0563	0.246046
242	Elongation factor 1-gamma OS=Mus musculus OX=10090 GN=Eef1g PE=1 SV=3	Q9D8N0	Eef1g	50 kDa		0.006	0.08	0.0514	0.254251	-0.0058	0.242531	-0.1	0.250916	0.0007	0.245668	0.0466	0.239453	0.1065	0.239919	0.139	0.233131	-0.1067	0.255402	0.0758	0.239406	0.1622	0.251968
243	Sarcolemmal membrane-associated protein OS=Mus musculus OX=10090 GN=Slmap PE=1 SV=1	D3Z7V3 (+2)	Slmap	91 kDa	TRUE	0.006	-0.12	0.0983	0.361226	-0.0594	0.270962	0.1674	0.356733	-0.0088	0.284647	-0.1125	0.274279	-0.2693	0.353931	-0.1298	0.267881	0.0693	0.299333	0.0378	0.292771	-0.3298	0.282693
244	Peptidyl-prolyl cis-trans isomerase B OS=Mus musculus OX=10090 GN=Ppib PE=1 SV=2	P24369	Ppib	24 kDa	TRUE	0.006	0.1	0.0162	0.224171	0.0052	0.224856	-0.0649	0.229045	0.0515	0.217777	-0.0163	0.223972	0.1587	0.220437	0.2489	0.228703	0.0484	0.220314	0.125	0.219492	-0.117	0.221141
245	PGC-1 and ERR-induced regulator in muscle protein 1 OS=Mus musculus OX=10090 GN=Perm1 PE=1 SV=2	Q149B8	Perm1	85 kDa		0.006	-0.09	0.0021	0.258865	0.0811	0.275266	-0.0345	0.267229	-0.0099	0.32018	-0.0216	0.250926	-0.1634	0.27007	-0.0325	0.256129	-0.0893	0.254577	-0.0638	0.265568	-0.1204	0.256633
246	26S proteasome regulatory subunit 10B OS=Mus musculus OX=10090 GN=Psmc6 PE=1 SV=1	P62334	Psmc6	44 kDa		0.006	0.09	-0.04	0.237513	0.0146	0.237351	-0.0874	0.242818	0.0719	0.238373	0.0426	0.25129	0.1622	0.254281	0.1001	0.274968	-0.0096	0.239914	0.0493	0.240966	0.1308	0.245207
247	Glycerol kinase OS=Mus musculus OX=10090 GN=Gk PE=1 SV=1	B1ASZ3 (+1)	Gk	60 kDa		0.006	-0.13	0.1041	0.271336	-0.0961	0.279058	0.1566	0.330894	-0.0739	0.263076	-0.0266	0.251306	-0.3125	0.253385	-0.1344	0.27386	0.0307	0.292449	-0.1051	0.25661	-0.1138	0.27154
248	Proteasome subunit beta type-1 OS=Mus musculus OX=10090 GN=Psmb1 PE=1 SV=1	A0A338P7C0	Psmb1	16 kDa		0.006	0.1	-0.063	0.233188	0.0351	0.241172	-0.0603	0.256426	0.1013	0.245027	-0.0033	0.229733	0.1619	0.250452	0.159	0.234564	0.0614	0.228804	0.0212	0.230878	0.1215	0.238128
249	Ubiquitin-associated protein 2-like OS=Mus musculus OX=10090 GN=Ubap2l PE=1 SV=1	A0A0G2JDV6 (+2)	Ubap2l	112 kDa		0.006	0.17	-0.0045	0.299539	-0.128	0.254547	0.1063	0.270848	0.0156	0.267782	0.0055	0.252963	0.215	0.255392	0.1584	0.267432	-0.0307	0.308811	0.2144	0.265283	0.2478	0.282613
250	Chloride intracellular channel protein 1 OS=Mus musculus OX=10090 GN=Clic1 PE=1 SV=3	Q9Z1Q5	Clic1	27 kDa		0.006	0.17	-0.0804	0.274022	0.005	0.266881	-0.1291	0.301602	0.2312	0.268283	-0.0251	0.272198	0.3434	0.270409	0.2137	0.277344	-0.0677	0.282423	0.0876	0.272208	0.2165	0.265487
251	Trifunctional enzyme subunit alpha, mitochondrial OS=Mus musculus OX=10090 GN=Hadha PE=1 SV=1	Q8BMS1	Hadha	83 kDa		0.0062	0.04	0.0995	0.250022	-0.1788	0.252923	0.216	0.241106	-0.1476	0.291245	-0.0128	0.238831	0.105	0.243591	-0.0407	0.225345	0.1101	0.253084	0.0717	0.245373	-0.0609	0.239616
252	NADH dehydrogenase [ubiquinone] iron-sulfur protein 3, mitochondrial OS=Mus musculus OX=10090 GN=Ndufs3 PE=1 SV=2	Q9DCT2	Ndufs3	30 kDa		0.0064	0.06	-0.0578	0.257698	0.0924	0.248322	-0.0699	0.235524	-0.0323	0.267404	0.055	0.244404	0.1024	0.25311	0.1514	0.23574	-0.0406	0.258032	0.0579	0.245363	-0.0024	0.235432
253	Leucyl-cystinyl aminopeptidase OS=Mus musculus OX=10090 GN=Lnpep PE=1 SV=1	Q8C129	Lnpep	117 kDa		0.0065	-0.15	0.0415	0.317785	-0.1237	0.303421	0.1683	0.306893	0.0135	0.355579	-0.078	0.298824	-0.3425	0.324816	-0.1406	0.305511	0.0265	0.29926	-0.1784	0.33476	-0.1623	0.303757
254	Adhesion G protein-coupled receptor E4 OS=Mus musculus OX=10090 GN=Adgre4 PE=1 SV=1	Q91ZE5	Adgre4	77 kDa		0.0068	0.26	0.1463	0.297771	-0.0194	0.299465	-0.1909	0.533686	-0.0051	0.303027	-0.0672	0.394929	0.1394	0.348048	0.2669	0.380287	0.3513	0.506937	0.7693	0.707456	0.1084	0.298899
255	T-complex protein 1 subunit theta OS=Mus musculus OX=10090 GN=Cct8 PE=1 SV=3	P42932	Cct8	60 kDa		0.007	0.04	-0.0627	0.286772	-0.0026	0.273198	0.0032	0.257314	0.0584	0.283048	-0.0122	0.254137	0.052	0.291925	0.1043	0.263078	-0.031	0.252003	0.0521	0.264803	0.0386	0.265016
256	Inorganic pyrophosphatase 2, mitochondrial OS=Mus musculus OX=10090 GN=Ppa2 PE=1 SV=1	Q91VM9	Ppa2	38 kDa		0.007	0.06	0.0283	0.271663	0.007	0.258918	-0.0812	0.255656	0.0467	0.268757	-0.0071	0.243372	0.1688	0.242054	0.1151	0.242032	-0.017	0.279146	0.0148	0.253012	0.0242	0.243463
257	NADH dehydrogenase [ubiquinone] 1 beta subcomplex subunit 9 OS=Mus musculus OX=10090 GN=Ndufb9 PE=1 SV=3	Q9CQJ8	Ndufb9	22 kDa		0.007	-0.16	0.2648	0.276999	-0.1192	0.258916	0.1555	0.258672	-0.1936	0.261505	-0.0648	0.26039	-0.5315	0.286829	-0.1015	0.252471	0.0637	0.25324	0.0292	0.265594	-0.3901	0.264633
258	Septin OS=Mus musculus OX=10090 GN=Septin7 PE=1 SV=2	E9Q1G8 (+2)	Septin7	51 kDa		0.007	0.07	-0.0311	0.279793	-0.0317	0.267487	-0.037	0.268215	0.0388	0.262242	0.0527	0.259953	0.075	0.281025	0.1775	0.286561	-0.0437	0.268627	0.0487	0.261548	0.1041	0.315543
259	6-phosphogluconolactonase OS=Mus musculus OX=10090 GN=Pgls PE=1 SV=1	Q9CQ60	Pgls	27 kDa		0.007	0.08	-0.0683	0.258894	0.0172	0.28112	-0.1589	0.299954	0.1	0.271935	0.0863	0.275285	0.125	0.281832	0.1168	0.281793	0.0362	0.269734	0.0797	0.289479	0.0531	0.264374
260	Tyrosine-protein phosphatase non-receptor type 11 OS=Mus musculus OX=10090 GN=Ptpn11 PE=1 SV=3	P35235	Ptpn11	68 kDa		0.007	0.07	-0.0802	0.275449	0.0311	0.267903	0.0051	0.245782	0.0042	0.250147	0.0331	0.254368	0.0765	0.26509	0.102	0.254213	0.0081	0.262944	0.0012	0.283591	0.1339	0.265136
261	MICOS complex subunit Mic26 OS=Mus musculus OX=10090 GN=Apoo PE=1 SV=2	Q9DCZ4	Apoo	23 kDa		0.007	-0.25	0.2896	0.259641	-0.1711	0.253743	0.1397	0.254897	-0.2855	0.329075	-0.0262	0.239867	-0.6729	0.249505	-0.1957	0.259557	-0.0288	0.248603	-0.0481	0.291856	-0.4283	0.231285
262	ATP-binding cassette sub-family D member 3 OS=Mus musculus OX=10090 GN=Abcd3 PE=1 SV=1	A0A0G2JDI9	Abcd3	63 kDa		0.007	-0.15	0.2794	0.32661	-0.0873	0.251107	0.4037	0.347652	-0.1847	0.282731	-0.164	0.269924	-0.5149	0.330873	-0.3519	0.306804	0.0826	0.286342	-0.1172	0.313004	-0.0331	0.285884
263	OCIA domain-containing protein 1 OS=Mus musculus OX=10090 GN=Ociad1 PE=1 SV=1	Q9CRD0	Ociad1	28 kDa		0.007	-0.13	0.3704	0.398163	-0.1512	0.267366	0.2128	0.365022	-0.0272	0.27473	-0.129	0.244983	-0.3619	0.404632	-0.1606	0.28444	-0.0267	0.325048	-0.032	0.251147	-0.129	0.245463
264	40S ribosomal protein S23 OS=Mus musculus OX=10090 GN=Rps23 PE=1 SV=3	P62267	Rps23	16 kDa		0.007	-0.25	0.1467	0.226319	0.0177	0.250269	0.1391	0.226201	-0.0884	0.22452	-0.258	0.226907	-0.4664	0.224699	-0.2564	0.228304	-0.229	0.233176	-0.2785	0.229074	-0.0195	0.224573
265	39S ribosomal protein L18, mitochondrial OS=Mus musculus OX=10090 GN=Mrpl18 PE=1 SV=1	Q9CQL5	Mrpl18	21 kDa		0.007	0.21	-0.1068	0.286264	0.2414	0.264951	-0.0247	0.283461	0.0335	0.283159	-0.1241	0.273736	0.2682	0.269373	0.0869	0.268165	0.1669	0.263371	0.4693	0.332079	0.1608	0.264288
266	Actin-related protein 2 OS=Mus musculus OX=10090 GN=Actr2 PE=1 SV=1	P61161	Actr2	45 kDa		0.0074	0.13	-0.289	0.34589	0.0198	0.24896	0.0181	0.272399	0.172	0.252564	-0.0198	0.251081	0.1583	0.248032	0.1742	0.250594	0.0407	0.255078	0.1855	0.263714	0.1228	0.261737
267	ATP synthase subunit d, mitochondrial OS=Mus musculus OX=10090 GN=Atp5pd PE=1 SV=3	Q9DCX2	Atp5pd	19 kDa		0.008	-0.11	0.3965	0.256718	-0.2568	0.238748	0.2809	0.248607	-0.2333	0.250816	-0.0533	0.227038	-0.4377	0.231775	-0.1508	0.234994	0.2047	0.308041	0.1167	0.252	-0.2795	0.256073
268	Dehydrogenase/reductase SDR family member 4 OS=Mus musculus OX=10090 GN=Dhrs4 PE=1 SV=3	Q99LB2	Dhrs4	30 kDa		0.008	0.07	-0.0649	0.268103	0.0651	0.236413	-0.0876	0.260217	0.025	0.294347	0.0311	0.216738	0.1728	0.273983	0.043	0.239584	0.0641	0.234717	0.0687	0.245398	0.0231	0.230984
269	26S proteasome non-ATPase regulatory subunit 3 OS=Mus musculus OX=10090 GN=Psmd3 PE=1 SV=3	P14685	Psmd3	61 kDa		0.008	-0.07	0.0932	0.264721	-0.0925	0.276847	0.0608	0.263524	0.0149	0.256681	-0.0999	0.270417	-0.1187	0.258855	-0.0547	0.251814	-0.0896	0.261853	-0.0704	0.25933	-0.0246	0.257324
270	Bcl-2-like protein 13 OS=Mus musculus OX=10090 GN=Bcl2l13 PE=1 SV=2	P59017	Bcl2l13	47 kDa		0.008	-0.18	0.3866	0.296146	-0.3657	0.25609	0.1761	0.286226	-0.2009	0.254009	0.047	0.265336	-0.601	0.284371	-0.2981	0.310598	0.0933	0.26244	-0.1343	0.252387	-0.1294	0.278595
271	Medium-chain acyl-CoA ligase ACSF2, mitochondrial OS=Mus musculus OX=10090 GN=Acsf2 PE=1 SV=1	Q8VCW8	Acsf2	68 kDa		0.008	0.08	-0.0694	0.236682	0.1073	0.241097	-0.1734	0.237235	-0.0356	0.23361	0.1941	0.237144	0.0033	0.232178	0.2464	0.24374	-0.0021	0.230302	0.0477	0.23211	0.1599	0.239331
272	Isoaspartyl peptidase/L-asparaginase OS=Mus musculus OX=10090 GN=Asrgl1 PE=1 SV=1	Q8C0M9	Asrgl1	34 kDa		0.008	0.07	-0.0471	0.240663	0.0346	0.270794	-0.1042	0.258075	0.0088	0.312931	0.0941	0.241687	0.1971	0.265482	0.0912	0.25723	-0.0315	0.24356	-0.0091	0.242977	0.1044	0.271045
273	Arsenite methyltransferase OS=Mus musculus OX=10090 GN=As3mt PE=1 SV=2	Q91WU5	As3mt	42 kDa		0.008	0.11	-0.0167	0.373469	-0.0377	0.264861	-0.038	0.276131	0.0502	0.27467	0.0194	0.252258	0.1837	0.271041	0.065	0.258828	0.1346	0.257498	0.0887	0.264115	0.0892	0.256598
274	Mitochondrial fission regulator 1-like OS=Mus musculus OX=10090 GN=Mtfr1l PE=1 SV=1	Q9CWE0	Mtfr1l	32 kDa		0.008	0.67	-0.385	0.438446	0.1928	0.438446	0.2986	0.438446	0.2258	0.438446	-0.454	0.438446	0.8329	0.438446	0.5174	0.438446	0.5778	0.438446	0.3896	0.438446	1.1622	0.438446
275	Cluster of Protein phosphatase 2, regulatory subunit B'', alpha OS=Mus musculus OX=10090 GN=Ppp2r3a PE=1 SV=1 (G3X9E8)	G3X9E8 [2]	Ppp2r3a	61 kDa	TRUE	0.008	2.37	0.2391	0.348017	Value missing	0.348017	0.1789	0.348017	-0.2235	0.348017	0.146	0.348017	2.617	0.348017	2.1919	0.348017	1.9973	0.348017	2.5419	0.348017	2.4386	0.348017
276	Wolframin OS=Mus musculus OX=10090 GN=Wfs1 PE=1 SV=1	P56695 (+1)	Wfs1	101 kDa		0.008	-0.4	0.4592	0.379117	-0.1	0.270052	0.5449	0.322725	-0.318	0.275329	-0.1238	0.266102	-1.0579	0.265453	-0.5671	0.275153	0.1204	0.267569	-0.2683	0.267226	-0.3525	0.289376
277	Ubiquitinyl hydrolase 1 OS=Mus musculus OX=10090 GN=Otud4 PE=1 SV=1	A0A0R4J260 (+1)	Otud4	123 kDa		0.008	0.19	-0.0299	0.32832	0.024	0.302992	0.2516	0.295578	-0.1835	0.326317	-0.0653	0.294907	0.0769	0.306106	0.1292	0.295387	0.1933	0.296207	0.1743	0.296955	0.3361	0.293926
278	60S ribosomal protein L28 OS=Mus musculus OX=10090 GN=Rpl28 PE=1 SV=2	P41105	Rpl28	16 kDa		0.008	-0.33	0.0933	0.353418	0.0164	0.414981	0.2037	0.264662	0.0093	0.499417	-0.3083	0.237179	-0.2867	0.238435	-0.4096	0.290476	-0.3064	0.308508	-0.5286	0.244403	-0.1686	0.255164
279	Unconventional myosin-XVIIIa (Fragment) OS=Mus musculus OX=10090 GN=Myo18a PE=1 SV=2	E9PUR2	Myo18a	32 kDa		0.008	-0.16	-0.0292	0.29025	-0.0093	0.29058	0.0917	0.272796	0.0727	0.276834	-0.1438	0.275336	-0.1615	0.274206	-0.109	0.296013	-0.1839	0.279127	-0.1525	0.271513	-0.1845	0.269718
280	2-iminobutanoate/2-iminopropanoate deaminase OS=Mus musculus OX=10090 GN=Rida PE=1 SV=3	P52760	Rida	14 kDa		0.008	-0.29	-0.0048	0.24942	0.085	0.24942	0.056	0.24942	-0.086	0.24942	-0.0455	0.24942	-0.3584	0.24942	-0.1408	0.24942	-0.3942	0.24942	-0.1702	0.24942	-0.372	0.24942
281	Glutaryl-CoA dehydrogenase, mitochondrial OS=Mus musculus OX=10090 GN=Gcdh PE=1 SV=1	A0A0A0MQ68 (+1)	Gcdh	50 kDa	TRUE	0.009	0.08	-0.0478	0.264803	-0.0473	0.274161	-0.0591	0.255566	0.1337	0.270114	0.0241	0.244683	0.1377	0.263446	0.1043	0.239484	0.0059	0.254114	0.0779	0.27431	0.0879	0.257765
282	CDGSH iron-sulfur domain-containing protein 1 OS=Mus musculus OX=10090 GN=Cisd1 PE=1 SV=1	Q91WS0	Cisd1	12 kDa		0.009	-0.2	0.4826	0.232686	-0.2923	0.230295	0.3676	0.221758	-0.1994	0.212874	-0.0555	0.211669	-0.9341	0.222744	-0.3258	0.220448	0.1052	0.210296	-0.1078	0.210072	-0.1916	0.211144
283	NADH dehydrogenase [ubiquinone] 1 alpha subcomplex assembly factor 2 OS=Mus musculus OX=10090 GN=Ndufaf2 PE=1 SV=1	Q59J78	Ndufaf2	20 kDa		0.009	-0.12	0.0633	0.274297	-0.105	0.272048	0.0829	0.24803	-0.1533	0.275348	0.0566	0.246465	-0.3929	0.259392	0.0463	0.250426	-0.0798	0.252875	-0.0953	0.264522	-0.1642	0.270272
284	Lysophosphatidic acid phosphatase type 6 OS=Mus musculus OX=10090 GN=Acp6 PE=1 SV=1	Q8BP40	Acp6	48 kDa		0.009	0.13	-0.0104	0.272283	-0.0856	0.256761	0.0088	0.262024	0.0263	0.261145	0.0603	0.25413	0.1275	0.257518	0.1794	0.256946	0.097	0.255681	0.2048	0.260018	0.0188	0.289852
285	Glycerol-3-phosphate dehydrogenase OS=Mus musculus OX=10090 GN=Gpd2 PE=1 SV=1	A2AQR0 (+1)	Gpd2	83 kDa	TRUE	0.009	-0.21	-0.0499	0.267887	-0.1621	0.255426	0.2836	0.33027	0.0981	0.283819	-0.0804	0.319842	-0.4762	0.293673	-0.2192	0.359443	-0.1458	0.350552	-0.0447	0.253209	-0.253	0.264375
286	Mitochondrial pyruvate carrier 2 OS=Mus musculus OX=10090 GN=Mpc2 PE=1 SV=1	Q9D023	Mpc2	14 kDa	TRUE	0.009	-0.25	0.5502	0.245026	-0.3169	0.259094	0.5211	0.264564	-0.2806	0.300587	-0.0771	0.228185	-0.7007	0.281634	-0.3757	0.231332	0.0606	0.252319	-0.1122	0.229376	-0.2525	0.294882
287	Cluster of Titin OS=Mus musculus OX=10090 GN=Ttn PE=1 SV=1 (A2ASS6)	A2ASS6 [2]	Ttn	3906 kDa	TRUE	0.01	-0.04	0.1051	0.264578	-0.1637	0.259392	0.3198	0.277319	-0.1612	0.271353	-0.0265	0.247063	0.0491	0.267829	-0.0635	0.248016	-0.0132	0.252871	-0.0605	0.257106	-0.1165	0.262273
288	NADH-ubiquinone oxidoreductase 75 kDa subunit, mitochondrial OS=Mus musculus OX=10090 GN=Ndufs1 PE=1 SV=2	Q91VD9	Ndufs1	80 kDa		0.01	0.04	-0.0427	0.254455	0.0772	0.253104	-0.0561	0.244154	-0.0369	0.265642	0.0449	0.240711	0.1488	0.250166	0.0857	0.241197	-0.0606	0.246726	0.0109	0.241406	-0.0083	0.244803
289	Glutamate dehydrogenase 1, mitochondrial OS=Mus musculus OX=10090 GN=Glud1 PE=1 SV=1	P26443	Glud1	61 kDa	TRUE	0.01	0.06	-0.1099	0.270837	0.0654	0.244468	-0.1144	0.249778	0.1124	0.274333	0.0338	0.234965	0.1512	0.259091	0.0903	0.243181	0.0747	0.264596	0.0742	0.252046	-0.0817	0.257533
290	Elongin-B OS=Mus musculus OX=10090 GN=Elob PE=1 SV=1	P62869	Elob	13 kDa		0.01	0.06	-0.0053	0.254522	0.0079	0.246993	-0.1288	0.258931	0.025	0.247758	0.0865	0.259685	0.1712	0.264771	0.104	0.255245	0.0013	0.246409	0.0372	0.248412	0.0259	0.261575
291	Acylphosphatase-2 OS=Mus musculus OX=10090 GN=Acyp2 PE=1 SV=2	P56375	Acyp2	12 kDa		0.01	0.07	-0.0707	0.245519	0.0153	0.228381	-0.0119	0.224983	-0.045	0.220313	0.1025	0.218072	0.1644	0.242542	0.1001	0.227468	0.0631	0.226736	0.0349	0.227168	-0.0216	0.225279
292	Heat shock protein beta-8 OS=Mus musculus OX=10090 GN=Hspb8 PE=1 SV=1	Q9JK92	Hspb8	22 kDa		0.01	0.09	-0.0599	0.216822	0.0316	0.26708	-0.1157	0.219538	0.0327	0.223952	0.1279	0.231664	0.144	0.223873	0.1448	0.218591	-0.0054	0.227582	0.0335	0.216094	0.1339	0.21843
293	Guanine nucleotide-binding protein G(s) subunit alpha isoforms XLas OS=Mus musculus OX=10090 GN=Gnas PE=1 SV=1	Q6R0H7	Gnas	122 kDa		0.01	-0.15	0.156	0.257305	-0.0118	0.295233	0.0853	0.279533	-0.0275	0.298653	-0.2168	0.262049	-0.4726	0.294167	-0.2757	0.273216	0.1051	0.279073	-0.0852	0.253797	-0.0687	0.262923
294	Protein-cysteine N-palmitoyltransferase HHAT-like protein OS=Mus musculus OX=10090 GN=Hhatl PE=1 SV=2	Q9D1G3	Hhatl	56 kDa		0.01	-0.35	0.6595	0.313825	-0.15	0.271247	0.8316	0.276389	-0.2789	0.239623	-0.1395	0.238279	-1.0195	0.369191	-0.6182	0.268943	0.4198	0.253016	-0.1943	0.25155	-0.2859	0.244324
295	Band 3 anion transport protein OS=Mus musculus OX=10090 GN=Slc4a1 PE=1 SV=1	P04919	Slc4a1	103 kDa		0.01	-0.18	-0.3983	0.267828	0.4251	0.366324	-0.3399	0.236744	0.4706	0.3009	0.0309	0.268777	-0.8511	0.520827	-0.1156	0.266303	-0.057	0.269801	-0.1835	0.281785	-0.2274	0.255017
296	Cluster of Ras-related protein Rab-2A OS=Mus musculus OX=10090 GN=Rab2a PE=1 SV=1 (P53994)	P53994 [3]	Rab2a	24 kDa	TRUE	0.01	-0.27	0.3063	0.213336	-0.1153	0.211616	0.3166	0.225629	-0.204	0.219835	-0.1222	0.220126	-0.6322	0.209793	-0.3744	0.222367	0.0568	0.228918	-0.1638	0.211222	-0.2598	0.226307
297	Tropomyosin alpha-4 chain OS=Mus musculus OX=10090 GN=Tpm4 PE=1 SV=3	Q6IRU2	Tpm4	28 kDa	TRUE	0.011	-0.1	-0.1457	0.267228	0.2244	0.252888	-0.1525	0.278066	0.1682	0.264988	-0.0777	0.265779	-0.0443	0.290348	0.0391	0.262648	-0.3219	0.262289	-0.0149	0.252429	-0.1826	0.260799
298	Cytochrome b-c1 complex subunit 1, mitochondrial OS=Mus musculus OX=10090 GN=Uqcrc1 PE=1 SV=2	Q9CZ13	Uqcrc1	53 kDa	TRUE	0.011	-0.04	-0.0036	0.253274	0.0388	0.233421	0.0046	0.247967	-0.0644	0.260147	0.0224	0.257921	0.1092	0.250706	0.0793	0.247558	-0.0408	0.236279	-0.0694	0.259421	-0.4773	0.271238
299	Adenylate kinase isoenzyme 1 OS=Mus musculus OX=10090 GN=Ak1 PE=1 SV=1	Q9R0Y5	Ak1	22 kDa	TRUE	0.011	0.05	-0.1121	0.256963	0.0897	0.25844	-0.0188	0.233331	0.0707	0.257482	-0.0227	0.246862	0.174	0.240379	0.0703	0.248171	0.0069	0.240219	0.046	0.246359	-0.0092	0.243203
300	Dihydrolipoyllysine-residue succinyltransferase component of 2-oxoglutarate dehydrogenase complex, mitochondrial OS=Mus musculus OX=10090 GN=Dlst PE=1 SV=1	Q9D2G2	Dlst	49 kDa		0.011	0.08	-0.0587	0.243262	0.019	0.244603	-0.0119	0.289381	0.0133	0.268515	0.0426	0.244987	0.0574	0.245929	0.0897	0.240396	0.049	0.230593	0.0919	0.24991	0.083	0.24987
301	Stress-induced-phosphoprotein 1 OS=Mus musculus OX=10090 GN=Stip1 PE=1 SV=1	Q60864	Stip1	63 kDa		0.011	0.08	0.0375	0.277227	-0.0336	0.236783	-0.0107	0.237684	0.0449	0.246123	-0.0379	0.262622	0.147	0.257038	0.174	0.257404	-0.1232	0.275213	-0.0002	0.245022	0.1539	0.246569
302	T-complex protein 1 subunit beta OS=Mus musculus OX=10090 GN=Cct2 PE=1 SV=4	P80314	Cct2	57 kDa		0.011	0.07	-0.0258	0.280654	-0.0345	0.286527	-0.0509	0.291533	0.0543	0.274454	0.0447	0.264669	0.1218	0.320939	0.1554	0.277432	-0.0808	0.28914	0.0659	0.266462	0.0617	0.334633
303	NADH dehydrogenase [ubiquinone] 1 beta subcomplex subunit 7 OS=Mus musculus OX=10090 GN=Ndufb7 PE=1 SV=3	Q9CR61	Ndufb7	16 kDa		0.011	-0.1	0.17	0.450345	-0.1022	0.274273	0.2738	0.440205	-0.1626	0.344002	0.0023	0.250209	-0.484	0.59005	-0.0816	0.282166	0.0728	0.308261	0.0491	0.289437	-0.2608	0.280042
304	Methylthioribulose-1-phosphate dehydratase OS=Mus musculus OX=10090 GN=Apip PE=1 SV=1	Q9WVQ5	Apip	27 kDa		0.011	0.08	0.0136	0.231485	-0.0286	0.254033	0.0078	0.225564	-0.0221	0.279102	0.0011	0.222848	0.1984	0.250481	0.0987	0.223923	-0.045	0.227575	0.0687	0.238825	0.0694	0.24945
305	Nidogen-1 OS=Mus musculus OX=10090 GN=Nid1 PE=1 SV=2	P10493	Nid1	137 kDa	TRUE	0.012	0.16	-0.1245	0.30339	-0.117	0.285017	0.2033	0.28961	-0.0777	0.278997	0.1035	0.26993	0.2619	0.268046	0.1923	0.261561	0.2499	0.275972	0.1317	0.274158	-0.4502	0.339999
306	Lon protease homolog, mitochondrial OS=Mus musculus OX=10090 GN=Lonp1 PE=1 SV=2	Q8CGK3	Lonp1	106 kDa	TRUE	0.012	0.05	-0.0552	0.265753	0.088	0.252923	-0.0821	0.293588	-0.0112	0.26119	0.0435	0.251685	0.1411	0.257935	0.1085	0.257279	-0.0525	0.268752	0.0636	0.250424	-0.0125	0.248978
307	NADH dehydrogenase [ubiquinone] 1 alpha subcomplex subunit 10, mitochondrial OS=Mus musculus OX=10090 GN=Ndufa10 PE=1 SV=1	Q99LC3	Ndufa10	41 kDa		0.012	0.05	-0.0913	0.256957	0.0926	0.234663	-0.1056	0.250561	0.0279	0.239239	0.0539	0.240622	0.1773	0.280703	0.1763	0.271312	-0.0282	0.246134	0.0388	0.247478	-0.0794	0.250076
308	Cluster of Ubiquitin-like modifier-activating enzyme 1 OS=Mus musculus OX=10090 GN=Uba1 PE=1 SV=1 (Q02053)	Q02053 [2]	Uba1	118 kDa	TRUE	0.012	0.05	-0.0952	0.282038	0.0613	0.261597	-0.0566	0.278841	0.1125	0.278293	-0.0379	0.278054	0.1689	0.267491	0.0576	0.259537	-0.0313	0.288568	0.0273	0.260587	0.01	0.257551
309	Cluster of T-complex protein 1 subunit zeta OS=Mus musculus OX=10090 GN=Cct6a PE=1 SV=3 (P80317)	P80317 [2]	Cct6a	58 kDa	TRUE	0.012	0.1	-0.0786	0.298556	0.0537	0.271119	-0.1371	0.286895	0.159	0.311336	0.0059	0.266994	0.23	0.324778	0.2466	0.279932	-0.0441	0.266346	0.0027	0.269995	0.1022	0.281803
310	Adenosylhomocysteinase OS=Mus musculus OX=10090 GN=Ahcy PE=1 SV=3	P50247	Ahcy	48 kDa		0.012	0.07	-0.0567	0.261414	0.0012	0.234391	-0.0472	0.249412	0.1153	0.267338	0.0009	0.239677	0.1479	0.247804	0.0764	0.234653	0.0754	0.243097	0.0076	0.23332	0.0394	0.233796
311	Proteasome activator complex subunit 1 (Fragment) OS=Mus musculus OX=10090 GN=Psme1 PE=1 SV=1	G3UXZ5 (+1)	Psme1	27 kDa		0.012	0.08	-0.0635	0.252245	0.0468	0.264378	-0.0433	0.242067	0.0453	0.24355	0.0165	0.240689	0.1715	0.240843	0.1474	0.255608	-0.0364	0.237085	0.1316	0.246092	-0.0243	0.24249
312	Eukaryotic translation initiation factor 3 subunit B OS=Mus musculus OX=10090 GN=Eif3b PE=1 SV=1	Q8JZQ9	Eif3b	91 kDa		0.012	0.08	0.0634	0.269767	0.0062	0.29322	0.0105	0.30506	-0.006	0.3349	-0.0891	0.282056	0.0957	0.273878	0.1369	0.271516	-0.0316	0.302572	0.0348	0.277384	0.1709	0.31179
313	Proliferation-associated protein 2G4 OS=Mus musculus OX=10090 GN=Pa2g4 PE=1 SV=3	P50580	Pa2g4	44 kDa		0.012	0.07	-0.0066	0.2526	-0.0108	0.250565	-0.0179	0.272058	0.037	0.241074	-0.0049	0.246959	0.1644	0.244951	0.1412	0.247674	-0.0545	0.252929	0.0794	0.241547	0.0043	0.261153
314	Receptor expression-enhancing protein 5 (Fragment) OS=Mus musculus OX=10090 GN=Reep5 PE=1 SV=1	A0A494BBE3	Reep5	12 kDa		0.012	-0.2	0.6283	0.222648	-0.1696	0.236925	0.6564	0.232129	-0.3328	0.230282	-0.0964	0.221329	-0.8719	0.257499	-0.3045	0.223519	0.2121	0.218426	-0.183	0.220954	-0.1249	0.221665
315	GTP-binding nuclear protein Ran OS=Mus musculus OX=10090 GN=1700009N14Rik PE=1 SV=1	Q14AA6	1700009N14Rik	24 kDa		0.012	0.12	-0.0835	0.241073	0.0286	0.248883	-0.0854	0.279387	0.1371	0.242558	-0.0165	0.256968	0.1728	0.248385	0.1691	0.246699	-0.0049	0.239713	0.1213	0.240651	0.1494	0.240653
316	Dolichyl-diphosphooligosaccharide--protein glycosyltransferase subunit 1 OS=Mus musculus OX=10090 GN=Rpn1 PE=1 SV=1	Q91YQ5	Rpn1	69 kDa		0.012	-0.33	0.4839	0.24386	-0.077	0.241877	0.4781	0.241575	-0.1972	0.243433	-0.2768	0.243892	-0.981	0.244469	-0.3634	0.267614	0.0466	0.256206	-0.2927	0.254578	-0.3252	0.243196
317	Ethylmalonyl-CoA decarboxylase OS=Mus musculus OX=10090 GN=Echdc1 PE=1 SV=2	Q9D9V3	Echdc1	35 kDa		0.012	0.2	-0.2722	0.674646	-0.0053	0.271733	-0.0603	0.264286	0.0107	0.264855	0.1007	0.266122	0.375	0.267993	0.0858	0.293306	-0.029	0.307186	0.1782	0.265532	0.2683	0.293306
318	3-hydroxyisobutyryl-CoA hydrolase, mitochondrial OS=Mus musculus OX=10090 GN=Hibch PE=1 SV=1	Q8QZS1	Hibch	43 kDa		0.013	0.07	-0.0713	0.258836	0.0586	0.24829	-0.153	0.27121	0.0171	0.277376	0.1132	0.239373	0.1235	0.256912	0.1616	0.259083	-0.0322	0.248174	0.0422	0.264537	0.0697	0.258205
319	Serpin H1 OS=Mus musculus OX=10090 GN=Serpinh1 PE=1 SV=3	P19324	Serpinh1	47 kDa	TRUE	0.013	0.11	-0.0159	0.28807	0.0114	0.31253	-0.0244	0.282544	0.0743	0.2867	-0.0498	0.284965	0.1339	0.262533	0.2162	0.267651	0.0318	0.234881	0.0802	0.243106	0.1138	0.244205
320	Cluster of Glycogen [starch] synthase OS=Mus musculus OX=10090 GN=Gys1 PE=1 SV=1 (A0A1B0GT92)	A0A1B0GT92 [3]	Gys1	77 kDa	TRUE	0.013	-0.08	0.0596	0.27926	0.058	0.302796	-0.035	0.329704	-0.0355	0.308623	-0.0334	0.270327	-0.0605	0.260713	-0.044	0.280388	-0.1281	0.271658	-0.1206	0.289449	-0.0237	0.276888
321	Cluster of COP9 signalosome complex subunit 5 OS=Mus musculus OX=10090 GN=Cops5 PE=1 SV=3 (O35864)	O35864 [2]	Cops5	38 kDa	TRUE	0.013	0.3	-0.0364	0.243861	-0.188	0.243861	0.0436	0.243861	0.1339	0.243861	0.0298	0.243861	0.1248	0.243861	0.3277	0.243861	0.3444	0.243861	0.2028	0.243861	0.5215	0.243861
322	DnaJ homolog subfamily B member 6 OS=Mus musculus OX=10090 GN=Dnajb6 PE=1 SV=1	A0A0G2JER9 (+1)	Dnajb6	27 kDa		0.013	-0.1	-0.0408	0.230963	0.0002	0.230456	0.0982	0.234539	-0.0212	0.236738	-0.0389	0.264411	-0.1584	0.236285	-0.1592	0.229645	-0.1007	0.233479	-0.0064	0.232967	-0.0606	0.233279
323	Cluster of Propionyl-CoA carboxylase alpha chain, mitochondrial OS=Mus musculus OX=10090 GN=Pcca PE=1 SV=2 (Q91ZA3)	Q91ZA3 [2]	Pcca	80 kDa	TRUE	0.014	0.04	-0.0395	0.256242	0.0753	0.260408	-0.0712	0.27074	0.0167	0.271301	0.0147	0.255377	0.1504	0.264425	0.0571	0.252379	-0.0492	0.254771	0.0052	0.241386	0.0246	0.257819
324	Cluster of NADH dehydrogenase [ubiquinone] iron-sulfur protein 4, mitochondrial OS=Mus musculus OX=10090 GN=Ndufs4 PE=1 SV=1 (E9QPX3)	E9QPX3 [2]	Ndufs4	20 kDa	TRUE	0.014	0.13	0.0499	0.283602	-0.1592	0.301674	0.0609	0.259167	-0.1699	0.530154	0.0546	0.243935	0.2238	0.240922	0.2656	0.251823	-0.0346	0.352752	0.1027	0.24577	0.012	0.256341
325	Aldo-keto reductase family 1 member B1 OS=Mus musculus OX=10090 GN=Akr1b1 PE=1 SV=3	P45376	Akr1b1	36 kDa	TRUE	0.014	0.04	-0.1118	0.251704	0.0902	0.226353	-0.1455	0.240586	0.0208	0.251348	0.1009	0.218842	0.2409	0.276292	0.1477	0.221538	-0.0976	0.235023	-0.0201	0.224065	0.0033	0.234423
326	Ornithine aminotransferase, mitochondrial OS=Mus musculus OX=10090 GN=Oat PE=1 SV=1	P29758	Oat	48 kDa		0.014	0.05	-0.0235	0.287813	0.0487	0.268015	-0.0664	0.299269	0.0755	0.27676	-0.0562	0.281253	0.1843	0.278442	0.0844	0.283674	-0.0207	0.2772	0.058	0.309221	-0.0379	0.286618
327	C-1-tetrahydrofolate synthase, cytoplasmic OS=Mus musculus OX=10090 GN=Mthfd1 PE=1 SV=4	Q922D8	Mthfd1	101 kDa	TRUE	0.014	0.09	-0.0529	0.261208	-0.0108	0.266904	-0.044	0.252313	0.1545	0.284119	-0.0167	0.242815	0.142	0.243837	0.1166	0.253548	0.0122	0.252335	0.0543	0.265952	0.1202	0.27967
328	Nap1l4 protein OS=Mus musculus OX=10090 GN=Nap1l4 PE=1 SV=1	B7ZNL2 (+1)	Nap1l4	44 kDa	TRUE	0.014	0.08	0.0126	0.243693	0.0067	0.242191	-0.0275	0.267905	0.0739	0.248613	-0.0757	0.251518	0.1531	0.262072	0.1318	0.241554	-0.1026	0.265599	0.0592	0.276885	0.1142	0.249434
329	Serine hydroxymethyltransferase, mitochondrial OS=Mus musculus OX=10090 GN=Shmt2 PE=1 SV=1	Q9CZN7	Shmt2	56 kDa		0.014	0.1	-0.0567	0.280765	-0.046	0.254135	-0.0451	0.324441	0.1295	0.263343	0.0069	0.284216	0.194	0.318402	0.1875	0.303167	-0.0389	0.273773	0.1946	0.267593	0.0154	0.251352
330	Polyribonucleotide nucleotidyltransferase 1, mitochondrial OS=Mus musculus OX=10090 GN=Pnpt1 PE=1 SV=1	Q8K1R3	Pnpt1	86 kDa	TRUE	0.014	0.11	0.0351	0.268326	0.0361	0.241149	-0.0564	0.246915	-0.1117	0.24688	0.0844	0.237449	0.1518	0.240662	0.1027	0.237895	-0.0028	0.239338	0.1157	0.237364	0.1498	0.238621
331	NADH dehydrogenase [ubiquinone] iron-sulfur protein 7, mitochondrial OS=Mus musculus OX=10090 GN=Ndufs7 PE=1 SV=1	Q9DC70	Ndufs7	25 kDa	TRUE	0.015	-0.08	0.2493	0.294552	-0.0385	0.226774	0.1397	0.293225	-0.1194	0.258119	-0.1122	0.239707	-0.3103	0.266913	-0.1274	0.250723	0.0718	0.239686	0.0338	0.257543	-0.0833	0.253767
332	D-dopachrome decarboxylase OS=Mus musculus OX=10090 GN=Ddt PE=1 SV=3	O35215	Ddt	13 kDa		0.015	0.07	-0.0515	0.247356	0.0434	0.249454	-0.0568	0.26273	0.039	0.259485	0.0212	0.258375	0.1238	0.238118	0.1535	0.241754	-0.0457	0.23362	0.0773	0.249983	0.0553	0.244689
333	Fragile X mental retardation syndrome-related protein 2 OS=Mus musculus OX=10090 GN=Fxr2 PE=1 SV=1	Q6P5B5	Fxr2	74 kDa	TRUE	0.015	0.06	0.0036	0.258458	0.0192	0.265544	0.0151	0.27585	0.0216	0.267868	-0.0471	0.260144	0.1248	0.280023	0.0777	0.260739	-0.0388	0.282366	0.0588	0.259985	0.0925	0.262918
334	Protein SGT1 homolog OS=Mus musculus OX=10090 GN=Sugt1 PE=1 SV=3	Q9CX34	Sugt1	38 kDa		0.015	0.11	-0.0118	0.248647	-0.0133	0.24821	0.0698	0.248282	0.0228	0.249458	-0.0734	0.258116	0.2249	0.249159	0.1224	0.272051	-0.0311	0.246774	0.1017	0.248947	0.1272	0.262175
335	Phosphoglucomutase-2 OS=Mus musculus OX=10090 GN=Pgm2 PE=1 SV=1	Q7TSV4	Pgm2	69 kDa	TRUE	0.015	0.14	-0.0761	0.253225	0.1237	0.25311	-0.1811	0.263661	0.1257	0.255814	-0.0073	0.260642	0.174	0.25535	0.1405	0.272323	0.0488	0.254838	0.1903	0.26434	0.1332	0.267383
336	Annexin A5 OS=Mus musculus OX=10090 GN=Anxa5 PE=1 SV=1	P48036	Anxa5	36 kDa	TRUE	0.016	0.07	-0.0556	0.243761	0.0056	0.226454	-0.1106	0.268411	0.1263	0.288342	0.0317	0.233106	0.2481	0.25199	0.1447	0.240611	-0.0552	0.257811	0.0351	0.240754	-0.0211	0.263486
337	Cluster of Serine/threonine-protein phosphatase 2A 65 kDa regulatory subunit A alpha isoform OS=Mus musculus OX=10090 GN=Ppp2r1a PE=1 SV=3 (Q76MZ3)	Q76MZ3 [4]	Ppp2r1a	65 kDa	TRUE	0.016	0.04	-0.0838	0.261219	0.0536	0.254303	-0.0231	0.24687	0.0713	0.237198	-0.0198	0.236197	0.1871	0.264556	0.0563	0.239426	-0.0089	0.238066	-0.0209	0.238313	0.0255	0.237165
338	Dynactin subunit 2 OS=Mus musculus OX=10090 GN=Dctn2 PE=1 SV=3	Q99KJ8	Dctn2	44 kDa		0.016	0.06	-0.0453	0.35031	0.038	0.257317	-0.0926	0.392926	-0.0172	0.258111	0.0441	0.262046	0.0957	0.319649	0.1162	0.25462	0.0529	0.305111	-0.0177	0.268752	0.0456	0.322011
339	NADH dehydrogenase [ubiquinone] 1 alpha subcomplex subunit 6 OS=Mus musculus OX=10090 GN=Ndufa6 PE=1 SV=1	Q9CQZ5	Ndufa6	15 kDa		0.016	0.08	-0.0163	0.218741	-0.0049	0.26026	-0.102	0.304307	-0.0643	0.233865	0.1329	0.220518	0.0995	0.216886	0.1772	0.21333	0.0972	0.225608	0.0408	0.245688	-0.0407	0.238277
340	[Pyruvate dehydrogenase (acetyl-transferring)] kinase isozyme 1, mitochondrial OS=Mus musculus OX=10090 GN=Pdk1 PE=1 SV=2	Q8BFP9	Pdk1	49 kDa	TRUE	0.016	-0.07	-0.0157	0.266566	0.0283	0.273508	-0.0259	0.271373	0.0399	0.255209	-0.0346	0.258918	0.0491	0.292205	-0.0702	0.271485	-0.105	0.265452	-0.1182	0.257009	-0.0724	0.269904
341	3-hydroxyisobutyrate dehydrogenase, mitochondrial OS=Mus musculus OX=10090 GN=Hibadh PE=1 SV=1	Q99L13	Hibadh	35 kDa		0.016	0.15	0.0584	0.247793	0.0088	0.236086	-0.0779	0.240002	-0.0816	0.226741	0.1473	0.323688	0.3	0.240176	0.3053	0.238282	-0.0724	0.228611	0.0085	0.252025	0.1959	0.252155
342	Prolyl endopeptidase OS=Mus musculus OX=10090 GN=Prep PE=1 SV=1	Q9QUR6	Prep	81 kDa		0.016	0.07	-0.0473	0.351778	-0.0183	0.32556	-0.0344	0.348519	0.0687	0.276732	-0.0233	0.294849	0.076	0.284027	0.0598	0.259514	0.039	0.310742	0.0867	0.283153	0.1019	0.277832
343	Adenosine 5'-monophosphoramidase HINT2 OS=Mus musculus OX=10090 GN=Hint2 PE=1 SV=1	Q9D0S9	Hint2	17 kDa		0.016	0.11	0.022	0.257804	-0.0233	0.300379	-0.1154	0.285523	-0.0137	0.282959	0.1014	0.254949	0.1897	0.262403	0.1885	0.263729	-0.0356	0.261676	0.1269	0.253945	0.0965	0.25813
344	S-phase kinase-associated protein 1 OS=Mus musculus OX=10090 GN=Skp1 PE=1 SV=3	Q9WTX5	Skp1	19 kDa	TRUE	0.016	0.09	-0.0343	0.251623	-0.0273	0.286232	-0.0467	0.252655	0.0535	0.262681	0.0611	0.281912	0.1359	0.297818	0.1621	0.249808	0.0115	0.258693	0.0178	0.251273	0.1513	0.288925
345	Holocytochrome c-type synthase OS=Mus musculus OX=10090 GN=Hccs PE=1 SV=2	P53702	Hccs	31 kDa		0.016	-0.12	0.1932	0.358675	-0.0141	0.271198	0.0537	0.320688	-0.1165	0.272202	-0.0369	0.271584	-0.2567	0.375503	-0.1301	0.254296	-0.0154	0.260911	-0.0718	0.319019	-0.1505	0.259126
346	ATP synthase subunit epsilon, mitochondrial OS=Mus musculus OX=10090 GN=Atp5f1e PE=1 SV=2	P56382	Atp5f1e	6 kDa		0.016	0.2	0.225	0.236474	-0.2755	0.198773	-0.0867	0.201657	0.0185	0.206403	0.1231	0.220256	0.1497	0.201089	0.0428	0.201451	0.3121	0.211439	0.3201	0.230396	0.1868	0.216455
347	Myosin XVIIIb OS=Mus musculus OX=10090 GN=Myo18b PE=1 SV=1	E9PV66	Myo18b	289 kDa		0.016	-0.15	0.0038	0.305059	-0.108	0.329654	0.1404	0.317424	0.0485	0.319203	-0.0741	0.302698	-0.0885	0.311721	-0.1583	0.301964	-0.1133	0.297826	-0.1705	0.322745	-0.2429	0.390584
348	Electron transfer flavoprotein subunit alpha, mitochondrial OS=Mus musculus OX=10090 GN=Etfa PE=1 SV=2	Q99LC5	Etfa	35 kDa		0.017	0.05	0.0589	0.240095	0.0371	0.223165	-0.0641	0.2408	-0.0349	0.258306	-0.004	0.225084	0.1426	0.235317	0.0625	0.215862	-0.0017	0.236006	0.0305	0.227441	0.0441	0.25718
349	Cluster of Elongation factor 2 OS=Mus musculus OX=10090 GN=Eef2 PE=1 SV=2 (P58252)	P58252 [4]	Eef2	95 kDa	TRUE	0.017	0.03	0.029	0.258508	-0.0313	0.248697	0.0102	0.265969	-0.0063	0.272041	-0.0114	0.246131	0.0444	0.248516	0.0447	0.257442	-0.0492	0.239939	0.0152	0.24122	0.1014	0.242146
350	Phosphoglycerate mutase 1 OS=Mus musculus OX=10090 GN=Pgam1 PE=1 SV=3	Q9DBJ1	Pgam1	29 kDa	TRUE	0.017	0.06	-0.0963	0.267282	0.038	0.269409	-0.0198	0.26199	0.0358	0.249614	0.015	0.261518	0.1389	0.263855	0.1779	0.259331	-0.1069	0.245393	0.0175	0.256344	0.0634	0.277512
351	Catenin beta-1 OS=Mus musculus OX=10090 GN=Ctnnb1 PE=1 SV=1	Q02248	Ctnnb1	85 kDa		0.017	-0.11	0.133	0.292008	-0.1028	0.277189	0.1184	0.26952	-0.1061	0.297426	-0.0483	0.250866	-0.3343	0.292349	-0.0529	0.268425	-0.0161	0.289782	0.0103	0.321458	-0.2367	0.288298
352	NADH dehydrogenase [ubiquinone] 1 alpha subcomplex subunit 3 OS=Mus musculus OX=10090 GN=Ndufa3 PE=1 SV=1	Q9CQ91	Ndufa3	9 kDa		0.017	-0.13	0.0435	0.247844	-0.0084	0.234156	0.0581	0.239886	-0.0751	0.253647	-0.022	0.230306	-0.2749	0.269051	0.1142	0.248212	-0.1209	0.264385	-0.0315	0.241119	-0.3552	0.259353
353	Proteasome subunit alpha type-7 OS=Mus musculus OX=10090 GN=Psma7 PE=1 SV=1	Q9Z2U0	Psma7	28 kDa		0.017	0.07	-0.0877	0.308159	0.0518	0.281821	-0.1469	0.290714	0.0823	0.256384	0.0327	0.262398	0.1686	0.263629	0.1572	0.254816	-0.076	0.265119	0.0555	0.263264	0.0383	0.255673
354	40S ribosomal protein S6 OS=Mus musculus OX=10090 GN=Rps6 PE=1 SV=1	P62754	Rps6	29 kDa		0.017	-0.39	0.4636	0.270906	-0.0574	0.291172	0.6668	0.268784	-0.7633	0.288104	-0.2381	0.243845	-0.5168	0.252861	-0.8136	0.258485	-0.0967	0.244479	-0.5067	0.263161	-0.0295	0.248134
355	Na(+)/H(+) exchange regulatory cofactor NHE-RF2 OS=Mus musculus OX=10090 GN=Slc9a3r2 PE=1 SV=1	A0A0R4J006	Slc9a3r2	25 kDa		0.017	0.14	0.107	0.232987	-0.1615	0.255759	-0.095	0.230808	0.2075	0.239331	-0.0423	0.236534	0.1938	0.289081	0.1021	0.228419	0.1447	0.242962	0.1492	0.235752	0.1503	0.240057
356	Eukaryotic translation initiation factor 4B OS=Mus musculus OX=10090 GN=Eif4b PE=1 SV=1	Q8BGD9	Eif4b	69 kDa	TRUE	0.018	0.08	-0.0109	0.265241	0.0119	0.273109	-0.0474	0.280544	0.1054	0.279044	-0.0572	0.269219	0.1308	0.274007	0.1301	0.272351	0.1028	0.283142	0.0341	0.267483	0.0256	0.293313
357	Protein CDV3 OS=Mus musculus OX=10090 GN=Cdv3 PE=1 SV=1	A0A087WNP6 (+1)	Cdv3	24 kDa		0.018	0.14	0.0167	0.303962	-0.0815	0.299125	-0.0349	0.289191	-0.066	0.270167	0.1937	0.296506	0.1997	0.266474	0.3242	0.304474	0.0712	0.358147	-0.0403	0.294538	0.1448	0.358383
358	Ribosomal protein OS=Mus musculus OX=10090 GN=Rpl10a PE=1 SV=1	A0A3B2WBL1 (+2)	Rpl10a	25 kDa		0.018	-0.15	0.4155	0.263823	-0.0567	0.239236	0.2345	0.258438	-0.1733	0.233654	-0.212	0.245209	-0.2258	0.243783	-0.27	0.25307	-0.0941	0.236436	-0.2106	0.236838	0.0568	0.240336
359	Serine/threonine-protein phosphatase 5 OS=Mus musculus OX=10090 GN=Ppp5c PE=1 SV=3	Q60676	Ppp5c	57 kDa		0.018	0.07	-0.0949	0.256586	-0.0075	0.291656	0.0696	0.246673	0.0583	0.264107	-0.0391	0.280147	0.2149	0.268906	0.0478	0.25674	0.0231	0.258733	0.0464	0.245749	0.039	0.261171
360	Cell division control protein 42 homolog OS=Mus musculus OX=10090 GN=Cdc42 PE=1 SV=2	P60766	Cdc42	21 kDa	TRUE	0.018	-0.22	0.3855	0.219437	-0.2674	0.21744	0.4027	0.221486	-0.0375	0.225729	-0.2382	0.218918	-0.8005	0.227112	-0.3203	0.237135	0.1409	0.227279	-0.0296	0.218743	-0.3083	0.23737
361	Proteasome subunit beta type-3 OS=Mus musculus OX=10090 GN=Psmb3 PE=1 SV=1	Q9R1P1	Psmb3	23 kDa		0.018	0.13	-0.0468	0.276344	-0.0175	0.254682	-0.1559	0.240836	0.1766	0.240303	0.0323	0.239053	0.2539	0.233964	0.1963	0.241042	0.0383	0.236005	0.0562	0.258515	0.0727	0.270761
362	Cluster of RNA-binding protein 3 OS=Mus musculus OX=10090 GN=Rbm3 PE=1 SV=1 (O89086)	O89086 [2]	Rbm3	17 kDa	TRUE	0.018	-0.14	0.0265	0.262747	-0.0297	0.262747	0.05	0.262747	0.0735	0.262747	-0.1258	0.262747	-0.1415	0.262747	-0.1482	0.262747	-0.1527	0.262747	-0.2255	0.262747	-0.0411	0.262747
363	Cluster of Chromodomain-helicase-DNA-binding protein 7 OS=Mus musculus OX=10090 GN=Chd7 PE=1 SV=1 (A2AJK6-DECOY)	A2AJK6-DECOY [3]		?	TRUE	0.018	0.27	-0.0474	0.230332	-0.0213	0.230332	-0.0456	0.230332	0.0197	0.230332	0.1037	0.230332	0.1762	0.230332	0.1485	0.230332	0.1013	0.230332	0.5094	0.230332	0.4937	0.230332
364	Glutaredoxin-1 OS=Mus musculus OX=10090 GN=Glrx PE=1 SV=3	Q9QUH0	Glrx	12 kDa		0.018	0.09	-0.0716	0.223253	0.0141	0.260353	-0.054	0.23024	0.0101	0.259466	0.0998	0.223198	0.125	0.224801	0.121	0.236824	0.0171	0.227884	0.0609	0.265238	0.0874	0.222958
365	Cluster of Basement membrane-specific heparan sulfate proteoglycan core protein OS=Mus musculus OX=10090 GN=Hspg2 PE=1 SV=1 (B1B0C7)	B1B0C7 [3]	Hspg2	469 kDa	TRUE	0.019	0.07	-0.0128	0.293278	-0.0779	0.283349	0.1321	0.292354	-0.0029	0.275781	-0.0373	0.274004	0.0764	0.274961	0.0769	0.280351	0.1858	0.300001	0.1108	0.294173	-0.1554	0.303753
366	Pyruvate dehydrogenase E1 component subunit beta, mitochondrial OS=Mus musculus OX=10090 GN=Pdhb PE=1 SV=1	Q9D051	Pdhb	39 kDa		0.019	0.03	-0.0136	0.236187	0.0467	0.25484	-0.0859	0.241489	-0.0035	0.249615	0.0559	0.231003	0.0942	0.221287	0.099	0.223335	-0.0266	0.241615	-0.0164	0.228656	0.0126	0.238869
367	Phosphoglucomutase-like protein 5 OS=Mus musculus OX=10090 GN=Pgm5 PE=1 SV=2	Q8BZF8	Pgm5	62 kDa		0.019	0.07	-0.0351	0.266751	-0.041	0.282816	-0.0628	0.275617	0.107	0.303716	0.0394	0.258684	0.1247	0.264829	0.1059	0.274012	0.0837	0.327145	-0.0029	0.267324	0.0417	0.261708
368	Acyl-CoA dehydrogenase family member 11 OS=Mus musculus OX=10090 GN=Acad11 PE=1 SV=1	A0A0R4J0I6 (+1)	Acad11	87 kDa		0.019	-0.07	-0.0295	0.257221	0.0224	0.265199	0.1443	0.277177	-0.0845	0.25492	-0.0223	0.254586	-0.1632	0.304831	-0.067	0.258497	0.062	0.266672	-0.0575	0.264445	-0.1295	0.257121
369	Solute carrier family 12 member 7 OS=Mus musculus OX=10090 GN=Slc12a7 PE=1 SV=1	Q9WVL3	Slc12a7	119 kDa		0.019	-0.14	0.1023	0.344088	-0.0524	0.315746	0.1284	0.349683	0.0244	0.35186	-0.1962	0.318809	-0.3252	0.340286	-0.0819	0.330146	-0.0506	0.300469	-0.212	0.300217	-0.0637	0.332898
370	Twinfilin-2 OS=Mus musculus OX=10090 GN=Twf2 PE=1 SV=1	Q9Z0P5	Twf2	39 kDa		0.019	0.1	-0.0837	0.234685	-0.0816	0.241741	0.0778	0.25297	-0.0168	0.270633	0.1085	0.238398	0.1446	0.262296	0.117	0.256138	0.0025	0.255113	0.0656	0.24134	0.1499	0.232387
371	Solute carrier family 30 member 9 OS=Mus musculus OX=10090 GN=Slc30a9 PE=1 SV=1	F8WHL1 (+1)	Slc30a9	61 kDa		0.019	-0.2	0.2434	0.252835	-0.3168	0.263334	0.1473	0.245832	-0.1537	0.283189	-0.0112	0.248822	-0.7642	0.291024	-0.2786	0.316491	0.0024	0.245681	-0.077	0.268683	-0.2428	0.289851
372	V-ATPase 14 kDa subunit OS=Mus musculus OX=10090 GN=Atp6v1f PE=1 SV=1	A0A0N4SVE1 (+1)	Atp6v1f	8 kDa		0.019	0.13	-0.0818	0.36412	-0.0014	0.306311	-0.0297	0.344036	0.0265	0.310193	0.1033	0.33272	0.2142	0.309544	0.083	0.317848	0.155	0.29565	0.0685	0.298022	0.1198	0.297611
373	A-kinase anchor protein 8 OS=Mus musculus OX=10090 GN=Akap8 PE=1 SV=1	Q9DBR0	Akap8	76 kDa		0.019	-0.47	-0.2821	0.39555	-0.0698	0.39555	0.12	0.39555	0.2542	0.39555	-0.0265	0.39555	-0.5673	0.39555	-0.2538	0.39555	-0.5394	0.39555	-0.6059	0.39555	-0.3646	0.39555
374	Cluster of Hexokinase-1 OS=Mus musculus OX=10090 GN=Hk1 PE=1 SV=3 (P17710)	P17710 [2]	Hk1	108 kDa	TRUE	0.02	-0.04	0.0985	0.266128	-0.0743	0.25467	0.063	0.262583	-0.0552	0.258725	-0.0229	0.256372	-0.0734	0.248904	0.0102	0.237684	-0.0939	0.243593	-0.0927	0.248049	0.0551	0.254664
375	Integrin beta-1 OS=Mus musculus OX=10090 GN=Itgb1 PE=1 SV=1	P09055	Itgb1	88 kDa		0.02	-0.1	0.2025	0.313089	-0.035	0.284835	0.1929	0.277062	-0.1151	0.294588	-0.2127	0.267109	-0.4302	0.332058	-0.1659	0.290383	0.1505	0.273276	0.117	0.302864	-0.2817	0.340001
376	Aldo-keto reductase family 1 member A1 OS=Mus musculus OX=10090 GN=Akr1a1 PE=1 SV=3	Q9JII6	Akr1a1	37 kDa		0.02	0.09	-0.1006	0.258586	0.0448	0.258425	-0.1221	0.308907	0.1111	0.299648	0.066	0.250207	0.0982	0.248537	0.1452	0.281908	0.0539	0.254677	0	0.257918	0.1529	0.251905
377	40S ribosomal protein SA OS=Mus musculus OX=10090 GN=Rpsa PE=1 SV=4	P14206	Rpsa	33 kDa		0.02	0.1	-0.0088	0.330493	-0.0935	0.280618	-0.0581	0.265491	0.1706	0.286238	0.007	0.265246	0.2691	0.302755	0.0694	0.292796	-0.0758	0.268282	0.0681	0.360838	0.1888	0.262661
378	Cluster of Eukaryotic translation initiation factor 4C OS=Mus musculus OX=10090 GN=Eif1a PE=1 SV=1 (A0A494BB95)	A0A494BB95 [2]	Eif1a	29 kDa	TRUE	0.02	0.13	-0.0048	0.243861	0.0769	0.243861	-0.0635	0.243861	0.0563	0.243861	-0.064	0.243861	0.1315	0.243861	0.1851	0.243861	0.092	0.243861	0.142	0.243861	0.0733	0.243861
379	Tubulin-specific chaperone A OS=Mus musculus OX=10090 GN=Tbca PE=1 SV=3	P48428	Tbca	13 kDa		0.02	0.09	-0.0292	0.281786	-0.0348	0.260444	-0.0373	0.269354	0.0769	0.260902	0.0115	0.25837	0.1821	0.266934	0.1358	0.262751	-0.0062	0.273869	0.0194	0.290864	0.091	0.274117
380	2-oxoglutarate dehydrogenase, mitochondrial OS=Mus musculus OX=10090 GN=Ogdh PE=1 SV=3	Q60597	Ogdh	116 kDa	TRUE	0.021	0.04	-0.0252	0.246265	0.0668	0.258158	-0.0416	0.248436	0.0094	0.276801	-0.0173	0.259781	0.1224	0.267673	0.0268	0.250814	0.0011	0.249335	0.0283	0.250213	0.0229	0.259126
381	Voltage-dependent anion-selective channel protein 3 OS=Mus musculus OX=10090 GN=Vdac3 PE=1 SV=1	J3QMG3 (+1)	Vdac3	31 kDa		0.021	-0.14	0.3846	0.32731	-0.1476	0.29765	0.2183	0.289465	-0.2204	0.269663	-0.0775	0.254344	-0.435	0.349174	-0.3084	0.270135	0.1167	0.261761	-0.0459	0.22959	-0.1217	0.279649
382	Cytochrome c oxidase subunit 6A2, mitochondrial OS=Mus musculus OX=10090 GN=Cox6a2 PE=1 SV=2	P43023	Cox6a2	11 kDa		0.021	-0.21	0.1248	0.261805	-0.0734	0.264933	0.0996	0.265052	0.0368	0.32378	-0.199	0.253504	-0.5733	0.346054	-0.1585	0.243563	0.0611	0.25559	-0.111	0.253743	-0.3981	0.254459
383	Cluster of ATPase family AAA domain-containing protein 3 OS=Mus musculus OX=10090 GN=Atad3 PE=1 SV=1 (Q925I1)	Q925I1 [2]	Atad3	67 kDa	TRUE	0.021	-0.16	0.1812	0.298073	-0.2653	0.258031	0.1764	0.270062	-0.0123	0.288785	-0.0394	0.252685	-0.4955	0.241592	-0.1917	0.260318	0.0873	0.261962	0.003	0.30324	-0.1789	0.245738
384	Chloride intracellular channel protein 5 OS=Mus musculus OX=10090 GN=Clic5 PE=1 SV=1	Q8BXK9	Clic5	28 kDa		0.021	0.11	-0.0271	0.300763	-0.046	0.302685	0.0203	0.311224	0.0589	0.283592	-0.025	0.28918	0.1584	0.281705	0.18	0.284814	0.0025	0.28125	-0.011	0.313633	0.2122	0.290164
385	Mitochondrial import inner membrane translocase subunit TIM44 OS=Mus musculus OX=10090 GN=Timm44 PE=1 SV=2	O35857	Timm44	51 kDa		0.022	0.05	-0.0079	0.244635	0.0418	0.249447	-0.0266	0.266329	0.0384	0.258879	-0.0468	0.245842	0.1372	0.268965	0.0794	0.260584	-0.0111	0.253138	0.0916	0.256519	-0.0413	0.257449
386	Thioredoxin-disulfide reductase OS=Mus musculus OX=10090 GN=Txnrd2 PE=1 SV=1	A0A0M3HEQ0 (+2)	Txnrd2	57 kDa		0.022	0.06	-0.057	0.246036	-0.029	0.252869	-0.1305	0.302391	0.0619	0.244664	0.1055	0.242312	0.1719	0.291928	0.1306	0.261099	-0.0546	0.256399	0.0106	0.243513	0.0443	0.256305
387	ATP synthase protein 8 OS=Mus musculus OX=10090 GN=Mtatp8 PE=1 SV=1	P03930	Mtatp8	8 kDa		0.022	-0.35	0.5815	0.258131	-0.346	0.274356	0.279	0.310648	-0.1747	0.248584	-0.0479	0.256822	-0.8916	0.381413	-0.4139	0.25849	0.0693	0.324194	-0.1802	0.274736	-0.395	0.230163
388	Mitochondrial antiviral-signaling protein OS=Mus musculus OX=10090 GN=Mavs PE=1 SV=1	Q8VCF0	Mavs	53 kDa		0.022	-0.23	0.2359	0.382069	-0.279	0.372369	0.1876	0.416997	-0.0817	0.356784	-0.0201	0.345148	-0.6553	0.35839	-0.3343	0.357054	0.0106	0.324871	-0.0482	0.328215	-0.2635	0.330799
389	Flotillin OS=Mus musculus OX=10090 GN=Flot1 PE=1 SV=1	G3UYU4	Flot1	42 kDa		0.022	-0.16	-0.0201	0.296546	-0.1728	0.335038	0.1705	0.278899	-0.0171	0.280358	-0.0066	0.261872	-0.3531	0.291714	-0.1207	0.320048	0.0268	0.272036	-0.1099	0.275478	-0.2447	0.303206
390	Alpha-aminoadipic semialdehyde dehydrogenase OS=Mus musculus OX=10090 GN=Aldh7a1 PE=1 SV=4	Q9DBF1	Aldh7a1	59 kDa		0.022	0.17	-0.1435	0.294124	-0.0539	0.28575	-0.0127	0.287135	0.1767	0.300513	0.0482	0.289191	0.3099	0.294067	0.0462	0.285586	0.1769	0.287435	0.2864	0.309593	0.036	0.328902
391	Oxygen-dependent coproporphyrinogen-III oxidase, mitochondrial OS=Mus musculus OX=10090 GN=Cpox PE=1 SV=2	P36552	Cpox	50 kDa		0.022	0.2	0.1997	0.285835	0.0147	0.24036	-0.0911	0.236648	-0.0989	0.264767	0.0387	0.27466	0.2033	0.239113	0.2126	0.242397	-0.0728	0.237947	0.3909	0.327676	0.2584	0.239738
392	Very long-chain specific acyl-CoA dehydrogenase, mitochondrial OS=Mus musculus OX=10090 GN=Acadvl PE=1 SV=3	P50544	Acadvl	71 kDa		0.023	0.02	-0.0468	0.245242	0.0909	0.238691	-0.022	0.242147	-0.0317	0.278414	-0.0033	0.243337	0.1727	0.272144	-0.0003	0.254265	-0.001	0.242881	-0.0107	0.245306	-0.0325	0.262253
393	Cluster of Histone H1.3 OS=Mus musculus OX=10090 GN=H1-3 PE=1 SV=2 (P43277)	P43277 [7]	H1-3	22 kDa	TRUE	0.023	-1.18	2.1362	0.398365	-0.0419	0.233565	2.7773	0.43754	-0.6154	0.296187	-0.2295	0.237673	-1.13	0.665075	-0.6421	0.375007	1.0784	0.356947	-0.0385	0.251391	-0.2161	0.259269
394	Cluster of Fragile X mental retardation syndrome-related protein 1 OS=Mus musculus OX=10090 GN=Fxr1 PE=1 SV=2 (Q61584)	Q61584 [2]	Fxr1	76 kDa	TRUE	0.023	0.11	-0.0126	0.286765	0.0231	0.25373	0.0463	0.325129	-0.0223	0.272728	-0.0412	0.276062	0.1624	0.285362	0.1334	0.269531	-0.0049	0.321436	0.1093	0.252616	0.0941	0.285998
395	[Pyruvate dehydrogenase (acetyl-transferring)] kinase isozyme 2, mitochondrial OS=Mus musculus OX=10090 GN=Pdk2 PE=1 SV=2	Q9JK42	Pdk2	46 kDa	TRUE	0.023	0.06	-0.0369	0.265172	0.0307	0.270778	-0.014	0.290637	-0.0022	0.258748	0.0147	0.244864	0.1697	0.23994	0.1199	0.243395	-0.0566	0.243577	0.0132	0.242465	0.0608	0.264134
396	Vacuolar protein sorting-associated protein 35 OS=Mus musculus OX=10090 GN=Vps35 PE=1 SV=1	Q9EQH3	Vps35	92 kDa		0.023	0.12	0.0021	0.289018	0.0512	0.289	-0.011	0.37767	-0.0496	0.291341	-0.0177	0.326822	0.2533	0.293573	0.1536	0.316297	-0.0666	0.328519	0.0415	0.298497	0.1662	0.295881
397	Prostaglandin reductase 2 OS=Mus musculus OX=10090 GN=Ptgr2 PE=1 SV=2	Q8VDQ1	Ptgr2	38 kDa		0.023	0.11	0.1098	0.304311	-0.0052	0.260163	-0.0329	0.26309	-0.1529	0.306982	0.0773	0.27847	0.261	0.250801	0.1549	0.248572	-0.0321	0.280002	0.0488	0.26074	0.0608	0.251316
398	Ankyrin-1 OS=Mus musculus OX=10090 GN=Ank1 PE=1 SV=1	A0A0R4J1N7 (+6)	Ank1	210 kDa	TRUE	0.023	-0.26	-0.4362	0.813045	0.3089	0.375596	-0.2285	1.10115	0.3974	0.460251	-0.2089	0.275848	-0.7802	0.417729	-0.1378	0.322951	0.015	0.272971	-0.3312	0.260674	-0.2692	0.275652
399	Na(+)/Ca(2+)-exchange protein 1 OS=Mus musculus OX=10090 GN=Slc8a1 PE=1 SV=1	A0A3Q4EBU5 (+5)	Slc8a1	105 kDa		0.023	-0.17	0.4002	0.267892	-0.1576	0.264444	0.4263	0.271708	-0.2411	0.27709	-0.1846	0.255839	-0.7233	0.289706	-0.3298	0.258274	0.0788	0.256706	-0.1062	0.246532	-0.1136	0.244285
400	Migration and invasion enhancer 1 OS=Mus musculus OX=10090 GN=Mien1 PE=1 SV=1	Q9CQ86	Mien1	12 kDa		0.023	-0.09	-0.0315	0.250711	0.0545	0.331512	0.0016	0.239134	0.0077	0.254166	-0.0031	0.243431	-0.0982	0.252467	-0.0389	0.236255	-0.1216	0.252604	-0.0023	0.245053	-0.1722	0.243976
401	Cluster of F-actin-capping protein subunit alpha-2 OS=Mus musculus OX=10090 GN=Capza2 PE=1 SV=3 (P47754)	P47754 [3]	Capza2	33 kDa	TRUE	0.024	0.09	-0.0402	0.255523	0.0523	0.230864	-0.0769	0.251945	-0.024	0.289272	0.0465	0.219165	0.1763	0.230229	0.1376	0.221321	-0.0295	0.228549	0.0265	0.221207	0.1261	0.228276
402	Phosphatidylinositol-binding clathrin assembly protein OS=Mus musculus OX=10090 GN=Picalm PE=1 SV=1	Q7M6Y3	Picalm	72 kDa		0.024	0.13	-0.0492	0.261671	0.028	0.269914	0.0525	0.274095	0.1027	0.26519	-0.1299	0.262564	0.2691	0.369598	0.1526	0.267142	0.1929	0.290814	-0.0464	0.260851	0.1302	0.258969
403	Glycylpeptide N-tetradecanoyltransferase 1 OS=Mus musculus OX=10090 GN=Nmt1 PE=1 SV=1	O70310	Nmt1	57 kDa		0.024	0.14	0.0365	0.314858	-0.0426	0.269909	0.14	0.265975	-0.1766	0.299807	0.0202	0.247921	0.0636	0.267396	0.0625	0.254101	0.4394	0.993191	0.1055	0.248908	0.4235	0.511463
404	Cluster of Myosin-9 OS=Mus musculus OX=10090 GN=Myh9 PE=1 SV=4 (Q8VDD5)	Q8VDD5 [5]	Myh9	226 kDa	TRUE	0.025	-0.09	-0.128	0.279127	0.1007	0.306891	0.1415	0.376265	0.1579	0.286216	-0.291	0.305579	-0.2171	0.27632	-0.158	0.278247	-0.0572	0.294891	-0.0921	0.284981	-0.2832	0.284609
405	Filamin-B OS=Mus musculus OX=10090 GN=Flnb PE=1 SV=3	Q80X90	Flnb	278 kDa	TRUE	0.025	0.08	0.0319	0.270548	-0.0624	0.263889	0.0587	0.253794	0.0107	0.276409	-0.0476	0.258423	0.1226	0.267214	0.1075	0.269854	-0.0368	0.283111	0.0732	0.267673	0.1228	0.296677
406	Cluster of Far upstream element-binding protein 1 OS=Mus musculus OX=10090 GN=Fubp1 PE=1 SV=1 (A0A0G2JFY5)	A0A0G2JFY5 [10]	Fubp1	69 kDa	TRUE	0.025	0.1	-0.115	0.280552	0.051	0.292642	0.0737	0.270353	0.0741	0.265173	-0.1017	0.273718	0.2117	0.306011	0.0397	0.270319	0.0791	0.267946	0.0676	0.293577	0.1341	0.269699
407	ATP synthase mitochondrial F1 complex assembly factor 1 OS=Mus musculus OX=10090 GN=Atpaf1 PE=1 SV=1	H3BLL2 (+1)	Atpaf1	39 kDa	TRUE	0.025	0.07	0.0595	0.260789	0.0614	0.259999	-0.0747	0.266175	-0.0893	0.272937	0.0349	0.2578	0.1614	0.265275	0.1229	0.263253	-0.0571	0.257322	0.0252	0.257556	0.0889	0.262032
408	B-cell receptor-associated protein 31 OS=Mus musculus OX=10090 GN=Bcap31 PE=1 SV=4	Q61335	Bcap31	28 kDa		0.025	-0.16	0.44	0.308709	-0.1048	0.255318	0.5304	0.339394	-0.2625	0.260629	-0.175	0.276637	-0.7573	0.387775	-0.3641	0.262091	0.0774	0.262273	-0.1329	0.256022	-0.0172	0.255658
409	Cytochrome c oxidase subunit 5A, mitochondrial OS=Mus musculus OX=10090 GN=Cox5a PE=1 SV=2	P12787	Cox5a	16 kDa		0.026	-0.14	0.1758	0.249143	-0.1536	0.219088	0.1027	0.284021	-0.2077	0.2721	0.1411	0.334047	-0.2521	0.23747	-0.0447	0.225217	-0.0389	0.22927	-0.0658	0.226625	-0.3987	0.30539
410	NADH dehydrogenase [ubiquinone] 1 alpha subcomplex subunit 5 OS=Mus musculus OX=10090 GN=Ndufa5 PE=1 SV=3	Q9CPP6	Ndufa5	13 kDa		0.026	0.04	-0.0028	0.240854	0.0348	0.254884	-0.0066	0.23379	-0.0664	0.236091	0.0359	0.245799	0.0985	0.334113	0.134	0.256869	-0.0414	0.274922	0.1159	0.333039	-0.085	0.253161
411	10 kDa heat shock protein, mitochondrial OS=Mus musculus OX=10090 GN=Hspe1 PE=1 SV=2	Q64433 (+1)	Hspe1	11 kDa		0.026	0.06	-0.0125	0.196597	0.0795	0.197434	-0.0504	0.221215	-0.0279	0.212923	-0.0043	0.198961	0.1284	0.23123	0.1462	0.211225	-0.0879	0.21294	0.0273	0.200589	0.0623	0.205474
412	Coiled-coil domain-containing protein 58 OS=Mus musculus OX=10090 GN=Ccdc58 PE=1 SV=1	F8WJI3 (+1)	Ccdc58	16 kDa		0.026	0.12	-0.009	0.282757	-0.0054	0.297676	0.0017	0.231869	-0.0507	0.270932	0.0356	0.231307	0.2072	0.265396	0.2553	0.252114	-0.0577	0.250796	0.1022	0.32645	0.0956	0.302109
413	COP9 signalosome complex subunit 6 OS=Mus musculus OX=10090 GN=Cops6 PE=1 SV=1	D3Z0F5 (+1)	Cops6	34 kDa		0.026	0.14	-0.0721	0.279523	0.0425	0.253975	-0.1463	0.254431	0.2742	0.303166	-0.0088	0.250301	0.3379	0.254584	0.1186	0.25198	0.0789	0.257473	0.0961	0.248883	0.0995	0.255787
414	Queuosine salvage protein OS=Mus musculus OX=10090 GN=2210016F16Rik PE=1 SV=1	G3X8U3	2210016F16Rik	39 kDa		0.026	0.11	-0.1403	0.285281	0.0652	0.244759	-0.1511	0.327859	0.0577	0.231894	0.0669	0.260081	0.0712	0.271393	0.2802	0.587979	0.0988	0.24159	0.1228	0.311764	0.0145	0.266887
415	NADH-ubiquinone oxidoreductase chain 2 OS=Mus musculus OX=10090 GN=mt-Nd2 PE=1 SV=2	P03893	mt-Nd2	39 kDa		0.026	-0.3	0.3102	0.212885	-0.3297	0.209874	0.2573	0.240479	-0.1572	0.210589	-0.0305	0.292755	-1.0365	0.218449	-0.3864	0.21035	0.1321	0.232234	-0.1327	0.212361	-0.3369	0.222487
416	Clathrin heavy chain OS=Mus musculus OX=10090 GN=Cltc PE=1 SV=1	Q5SXR6 (+1)	Cltc	192 kDa		0.027	0.04	0.0253	0.276421	0.0066	0.271535	-0.0328	0.262332	0.0775	0.280561	-0.0676	0.272058	0.1308	0.275813	0.0192	0.258806	-0.0575	0.282292	-0.0083	0.26887	0.139	0.284865
417	Complex I intermediate-associated protein 30, mitochondrial OS=Mus musculus OX=10090 GN=Ndufaf1 PE=1 SV=1	A0A0R4J081 (+2)	Ndufaf1	38 kDa		0.027	0.06	-0.0401	0.282051	-0.0019	0.289402	0.0427	0.265717	0.0259	0.252242	-0.0388	0.307426	0.0401	0.267015	0.0853	0.258939	0.0325	0.267782	0.1137	0.27293	0.0387	0.262061
418	Ojoplano variant A OS=Mus musculus OX=10090 GN=Ofcc1 PE=2 SV=1	C3S7Q5	Ofcc1	105 kDa		0.027	0.12	0.0669	0.249425	0.0052	0.247798	-0.1177	0.325299	0.0358	0.223915	-0.0358	0.220364	0.1471	0.216332	0.1903	0.221614	-0.0195	0.218296	0.1379	0.230747	0.1345	0.231768
419	Ubiquitin-like protein 4A OS=Mus musculus OX=10090 GN=Ubl4a PE=1 SV=1	P21126	Ubl4a	18 kDa		0.027	0.15	0.0581	0.257263	0.0779	0.256187	-0.0988	0.259693	-0.0697	0.256389	0.0305	0.302292	0.1993	0.301405	0.2847	0.271417	-0.0725	0.253502	0.1191	0.25498	0.2158	0.284874
420	Cullin-2 OS=Mus musculus OX=10090 GN=Cul2 PE=1 SV=2	Q9D4H8	Cul2	87 kDa		0.027	-0.15	-0.0607	0.285205	0.0351	0.320792	-0.0241	0.288336	0.062	0.375693	0.0132	0.292293	-0.179	0.286789	-0.136	0.291102	-0.1343	0.350718	-0.1941	0.295865	-0.0739	0.287358
421	Peroxiredoxin-5, mitochondrial OS=Mus musculus OX=10090 GN=Prdx5 PE=1 SV=2	P99029	Prdx5	22 kDa		0.028	0.04	-0.0046	0.251566	0.0107	0.236536	-0.1375	0.241925	0.0413	0.252987	0.0738	0.231603	0.1532	0.24671	0.1086	0.250102	-0.0317	0.230842	-0.0126	0.233566	0.0206	0.235774
422	Ribonuclease inhibitor OS=Mus musculus OX=10090 GN=Rnh1 PE=1 SV=1	Q91VI7	Rnh1	50 kDa		0.028	0.06	-0.0607	0.27139	0.024	0.272515	-0.031	0.251547	0.0497	0.296168	0.0312	0.241622	0.2	0.28228	0.1126	0.25894	-0.024	0.257235	-0.0348	0.26002	0.0593	0.257243
423	Leukotriene A-4 hydrolase OS=Mus musculus OX=10090 GN=Lta4h PE=1 SV=4	P24527	Lta4h	69 kDa		0.028	0.06	-0.0469	0.256579	-0.0301	0.280997	-0.0515	0.2893	0.0925	0.297638	0.0342	0.248833	0.1235	0.295608	0.0927	0.263722	-0.0364	0.255439	0.0018	0.250591	0.1509	0.267474
424	Nebulin-related-anchoring protein OS=Mus musculus OX=10090 GN=Nrap PE=1 SV=1	E9PZF4 (+1)	Nrap	192 kDa	TRUE	0.028	-0.16	0.247	0.299615	-0.2493	0.319423	0.1214	0.319082	-0.2735	0.3674	0.0483	0.277779	-0.3801	0.299156	-0.1568	0.286919	-0.0743	0.303541	-0.0298	0.278402	-0.1628	0.296055
425	Small acidic protein OS=Mus musculus OX=10090 GN=Smap PE=1 SV=1	Q9R0P4	Smap	20 kDa		0.028	0.08	-0.0922	0.245764	-0.0572	0.241149	-0.0136	0.241593	0.1599	0.238614	0.0097	0.246451	0.1626	0.24233	0.0597	0.250619	0.0306	0.250778	0.0593	0.252514	0.0715	0.248157
426	G-rich sequence factor 1 OS=Mus musculus OX=10090 GN=Grsf1 PE=1 SV=1	E9Q179	Grsf1	42 kDa		0.028	0.17	-0.0218	0.304084	0.037	0.286326	-0.0797	0.291581	0.0283	0.29605	0.0252	0.288079	0.2957	0.287368	0.2409	0.315321	0.1973	0.29518	-0.1242	0.297108	0.1804	0.283476
427	Moesin OS=Mus musculus OX=10090 GN=Msn PE=1 SV=3	P26041	Msn	68 kDa	TRUE	0.029	0.05	-0.0161	0.271281	-0.0423	0.25285	-0.0039	0.2561	0.0661	0.258902	-0.0189	0.252497	0.0781	0.25136	0.0806	0.251452	-0.0379	0.258691	0.0206	0.268362	0.0625	0.27194
428	Adenylate kinase 2, mitochondrial OS=Mus musculus OX=10090 GN=Ak2 PE=1 SV=5	Q9WTP6	Ak2	26 kDa	TRUE	0.029	0.04	0.0716	0.257998	-0.0184	0.243605	0.0363	0.249448	-0.0887	0.265327	-0.0015	0.245117	0.0262	0.252633	0.0898	0.238388	0.0164	0.252937	0.0613	0.23539	-0.0076	0.246195
429	Vitamin D-binding protein OS=Mus musculus OX=10090 GN=Gc PE=1 SV=2	P21614	Gc	54 kDa		0.029	-0.08	-0.2557	0.389002	0.1834	0.287624	-0.0143	0.261887	0.045	0.288898	-0.0473	0.312533	-0.2449	0.266681	-0.0394	0.281147	-0.1467	0.270983	0.0009	0.260424	0.0165	0.280824
430	Platelet glycoprotein 4 OS=Mus musculus OX=10090 GN=Cd36 PE=1 SV=2	Q08857	Cd36	53 kDa		0.029	-0.11	0.219	0.288402	-0.0726	0.231671	0.2454	0.284955	-0.2091	0.336017	-0.1813	0.250171	-0.5818	0.293243	-0.217	0.229151	0.1778	0.245112	-0.0456	0.224653	-0.1622	0.232035
431	NADH dehydrogenase [ubiquinone] 1 beta subcomplex subunit 4 OS=Mus musculus OX=10090 GN=Ndufb4 PE=1 SV=3	Q9CQC7	Ndufb4	15 kDa	TRUE	0.029	-0.13	0.3065	0.285479	-0.2429	0.229739	0.204	0.278536	-0.1834	0.267613	-0.0086	0.238008	-0.4373	0.249077	-0.0778	0.233304	0.0677	0.244163	-0.0007	0.247661	-0.38	0.272936
432	HCLS1-associated protein X-1 OS=Mus musculus OX=10090 GN=Hax1 PE=1 SV=1	A0A0G2JDP0 (+3)	Hax1	31 kDa		0.029	0.18	-0.0437	0.471904	0.1037	0.313697	0.096	0.329981	-0.3766	0.413784	0.0203	0.313576	-0.048	0.323034	0.099	0.318604	0.2926	0.683749	0.3928	0.74669	0.4356	0.791687
433	Cluster of Mitochondrial peptide methionine sulfoxide reductase OS=Mus musculus OX=10090 GN=Msra PE=1 SV=1 (Q9D6Y7)	Q9D6Y7 [2]	Msra	26 kDa	TRUE	0.03	-0.08	0.0353	0.236584	0.0261	0.243252	0.0124	0.256085	-0.0348	0.22409	-0.0404	0.221173	-0.0945	0.222351	-0.005	0.229775	-0.1042	0.223468	-0.0689	0.223516	-0.147	0.223948
434	Alcohol dehydrogenase iron-containing protein 1 (Fragment) OS=Mus musculus OX=10090 GN=Adhfe1 PE=1 SV=1	A0A087WRE7	Adhfe1	49 kDa		0.03	0.08	0.0122	0.247156	0.0109	0.266027	-0.0427	0.256119	0.0916	0.260841	-0.0758	0.257323	0.253	0.269346	0.0829	0.25687	0.0222	0.270938	0.087	0.254052	-0.0437	0.276923
435	Transcriptional activator protein Pur-beta OS=Mus musculus OX=10090 GN=Purb PE=1 SV=3	O35295	Purb	34 kDa	TRUE	0.03	0.09	-0.0683	0.312648	0.0147	0.29564	0.0719	0.325312	-0.1286	0.297125	0.1382	0.345135	0.153	0.358578	0.0393	0.291734	0.1376	0.486639	0.0795	0.314485	0.0957	0.296814
436	Metaxin OS=Mus musculus OX=10090 GN=Mtx1 PE=1 SV=3	D3Z3F4 (+3)	Mtx1	40 kDa		0.03	-0.16	0.1542	0.471299	-0.1347	0.429645	0.1256	0.325851	-0.0545	0.926111	-0.0924	0.306453	-0.4588	0.349056	-0.2372	0.289825	0.1343	0.409067	-0.159	0.292485	-0.0707	0.37019
437	m7GpppX diphosphatase OS=Mus musculus OX=10090 GN=Dcps PE=1 SV=1	Q9DAR7	Dcps	39 kDa		0.031	0.12	-0.0629	0.242321	0.0504	0.247226	0.0622	0.259113	0.0356	0.24308	-0.0816	0.24289	0.3235	0.247262	0.0768	0.243326	-0.0681	0.253192	0.2536	0.253307	-0.003	0.261785
438	Catenin alpha-3 OS=Mus musculus OX=10090 GN=Ctnna3 PE=1 SV=2	Q65CL1	Ctnna3	100 kDa		0.032	-0.13	0.1075	0.2776	-0.0868	0.272674	0.2792	0.249229	-0.1046	0.247792	-0.1201	0.254366	-0.2703	0.246825	-0.2805	0.303767	0.0345	0.244071	0.0175	0.240816	-0.175	0.245095
439	Neutral alpha-glucosidase AB OS=Mus musculus OX=10090 GN=Ganab PE=1 SV=1	Q8BHN3	Ganab	107 kDa	TRUE	0.032	0.07	-0.0144	0.27582	0.0202	0.271852	0.0017	0.27331	0.0944	0.300751	-0.0866	0.271424	-0.0213	0.276541	0.1264	0.272092	-0.0114	0.271308	0.1714	0.277776	0.0993	0.296745
440	Neutral cholesterol ester hydrolase 1 OS=Mus musculus OX=10090 GN=Nceh1 PE=1 SV=1	Q8BLF1	Nceh1	46 kDa		0.032	-0.17	0.6094	0.270502	-0.1477	0.27229	0.6968	0.341128	-0.4219	0.321482	-0.158	0.288817	-0.8134	0.303613	-0.2937	0.300473	0.1214	0.336884	-0.1137	0.302172	-0.0268	0.280587
441	NADPH:adrenodoxin oxidoreductase, mitochondrial OS=Mus musculus OX=10090 GN=Fdxr PE=1 SV=1	Q61578	Fdxr	54 kDa		0.032	0.13	-0.2225	0.388577	-0.0217	0.288593	-0.0946	0.245942	0.1677	0.279135	0.1591	0.325579	0.1505	0.245801	0.1477	0.255845	0.2547	0.606195	0.1087	0.247858	0.0295	0.244882
442	Cytochrome b-c1 complex subunit 6, mitochondrial OS=Mus musculus OX=10090 GN=Uqcrh PE=1 SV=2	P99028	Uqcrh	10 kDa		0.033	-0.07	-0.0133	0.253389	0.0403	0.266674	-0.0132	0.285669	-0.0827	0.288071	0.0531	0.268944	-0.0115	0.243916	0.0501	0.274099	0.0173	0.27421	-0.0873	0.305259	-0.5107	0.309227
443	Cytochrome c oxidase subunit 7C, mitochondrial OS=Mus musculus OX=10090 GN=Cox7c PE=1 SV=1	P17665	Cox7c	7 kDa		0.033	-0.21	0.3981	0.24072	-0.29	0.228962	0.2782	0.253407	-0.1262	0.226299	-0.0716	0.225731	-0.7434	0.247691	-0.1498	0.226485	-0.0037	0.298061	-0.002	0.22589	-0.3633	0.236057
444	Mitochondrial import receptor subunit TOM20 homolog OS=Mus musculus OX=10090 GN=Tomm20 PE=1 SV=1	Q9DCC8	Tomm20	16 kDa		0.033	-0.23	0.3555	0.266527	-0.1677	0.256081	0.287	0.260219	-0.2615	0.298564	-0.1252	0.267215	-0.6902	0.318313	-0.3835	0.259562	0.0231	0.274071	-0.0886	0.255995	-0.1957	0.244778
445	Dual specificity protein phosphatase OS=Mus musculus OX=10090 GN=Dusp3 PE=1 SV=1	B1AQF4 (+1)	Dusp3	23 kDa		0.033	0.1	-0.208	0.249315	0.1088	0.244268	-0.1109	0.242734	0.0873	0.269671	0.0946	0.24195	0.1178	0.24054	0.1143	0.242717	0.1176	0.260792	0.1149	0.249436	0.0528	0.244268
446	Thyroid adenoma-associated protein homolog OS=Mus musculus OX=10090 GN=Thada PE=1 SV=1	A8C756	Thada	217 kDa		0.033	0.15	-0.0576	0.24753	-0.0132	0.245733	0.2362	0.248728	-0.1661	0.261325	0.0251	0.252314	-0.0401	0.246865	0.1655	0.248439	0.2042	0.250612	0.2438	0.292179	0.1908	0.261223
447	V-type proton ATPase subunit C 1 OS=Mus musculus OX=10090 GN=Atp6v1c1 PE=1 SV=4	Q9Z1G3	Atp6v1c1	44 kDa		0.033	0.16	0.0472	0.278041	-0.2828	0.370454	-0.2019	0.427432	0.1695	0.275023	0.0364	0.271274	0.0565	0.304412	0.0706	0.273783	0.0351	0.296387	0.349	0.339074	0.2666	0.271771
448	Protein SCO1 homolog, mitochondrial OS=Mus musculus OX=10090 GN=Sco1 PE=1 SV=1	Q5SUC9 (+1)	Sco1	32 kDa		0.033	-0.21	0.2983	0.235624	-0.1997	0.235169	0.1294	0.267827	-0.1612	0.334423	-0.0479	0.216133	-0.7203	0.221943	-0.1749	0.262195	-0.0329	0.212496	-0.0932	0.259664	-0.2562	0.214637
449	Cluster of NADH dehydrogenase [ubiquinone] iron-sulfur protein 2, mitochondrial OS=Mus musculus OX=10090 GN=Ndufs2 PE=1 SV=1 (Q91WD5)	Q91WD5 [2]	Ndufs2	53 kDa	TRUE	0.034	0.05	-0.0718	0.275579	0.0678	0.287899	-0.0605	0.293859	0.0601	0.274402	0.0027	0.275436	0.0952	0.302721	0.0968	0.26908	-0.0172	0.280399	0.0567	0.263716	0.019	0.295322
450	Laminin subunit beta-2 OS=Mus musculus OX=10090 GN=Lamb2 PE=1 SV=2	Q61292	Lamb2	197 kDa	TRUE	0.034	0.1	-0.0511	0.351702	-0.0139	0.314935	0.0819	0.36494	-0.1189	0.355201	0.0814	0.286342	0.0654	0.300699	0.1951	0.314037	0.3089	0.330189	0.111	0.336549	-0.295	0.374292
451	Cluster of Apolipoprotein E OS=Mus musculus OX=10090 GN=Apoe PE=1 SV=2 (P08226)	P08226 [2]	Apoe	36 kDa	TRUE	0.034	-0.18	-0.1085	0.345127	0.0838	0.431942	0.0182	0.275188	-0.0381	0.281413	0.0991	0.337194	-0.308	0.269943	0.2004	0.298823	-0.3284	0.326409	-0.0998	0.272862	-0.2486	0.303036
452	Cluster of Four and a half LIM domains protein 1 OS=Mus musculus OX=10090 GN=Fhl1 PE=1 SV=1 (A2AEX6)	A2AEX6 [4]	Fhl1	35 kDa	TRUE	0.034	-0.06	-0.0278	0.254618	-0.0004	0.253414	-0.0015	0.254436	0.0221	0.270466	0.0108	0.25695	-0.0479	0.264507	-0.0198	0.269608	-0.1915	0.254896	-0.051	0.254919	-0.0068	0.255256
453	CDGSH iron-sulfur domain-containing protein 3, mitochondrial OS=Mus musculus OX=10090 GN=Cisd3 PE=1 SV=1	B1AR13 (+2)	Cisd3	16 kDa		0.034	-0.1	0.3683	0.329815	-0.1926	0.25233	0.2757	0.30747	-0.1481	0.259964	-0.0614	0.23423	-0.5396	0.354966	-0.1902	0.267093	0.0155	0.240932	-0.0075	0.247249	-0.0988	0.231075
454	26S proteasome non-ATPase regulatory subunit 4 OS=Mus musculus OX=10090 GN=Psmd4 PE=1 SV=1	O35226	Psmd4	41 kDa	TRUE	0.034	0.09	0.0277	0.244741	0.0464	0.262316	-0.059	0.264971	0.0342	0.246655	-0.0602	0.254402	0.2529	0.275225	0.1409	0.257835	-0.0938	0.251333	0.0602	0.241435	0.1075	0.245114
455	Actin-related protein 2/3 complex subunit 5-like protein OS=Mus musculus OX=10090 GN=Arpc5l PE=1 SV=1	Q9D898	Arpc5l	17 kDa		0.034	0.12	-0.0071	0.248368	-0.0387	0.248197	-0.0488	0.241401	0.1334	0.242221	-0.0339	0.240527	0.1598	0.240129	0.0253	0.240129	0.2572	0.266747	0.1858	0.242963	-0.0189	0.258984
456	Succinate--CoA ligase [GDP-forming] subunit beta, mitochondrial OS=Mus musculus OX=10090 GN=Suclg2 PE=1 SV=3	Q9Z2I8	Suclg2	47 kDa		0.035	0.03	-0.0669	0.247195	0.0626	0.247267	0.0291	0.244635	-0.0148	0.264937	-0.0205	0.240411	0.2044	0.262271	-0.0786	0.261472	0.0177	0.241362	-0.0294	0.254985	0.041	0.246892
457	Methanethiol oxidase OS=Mus musculus OX=10090 GN=Selenbp1 PE=1 SV=2	P17563	Selenbp1	53 kDa		0.035	0.05	-0.1458	0.250986	0.0921	0.253553	-0.0164	0.244532	0.1928	0.254775	-0.111	0.262599	0.2157	0.253072	0.0022	0.237969	0.0249	0.241927	0.0523	0.241455	-0.0101	0.255104
458	NSFL1 cofactor p47 OS=Mus musculus OX=10090 GN=Nsfl1c PE=1 SV=1	Q9CZ44	Nsfl1c	41 kDa		0.035	0.06	-0.0532	0.270921	0.0023	0.256854	0.017	0.2857	0.0509	0.262571	-0.0063	0.2672	0.1263	0.291279	0.0399	0.30302	-0.0077	0.261922	0.055	0.264951	0.0911	0.268906
459	PDZ and LIM domain protein 1 OS=Mus musculus OX=10090 GN=Pdlim1 PE=1 SV=4	O70400	Pdlim1	36 kDa		0.035	0.05	-0.0025	0.265986	-0.0261	0.31473	-0.0536	0.323347	0.0307	0.264636	0.0247	0.25829	0.0729	0.263632	0.1503	0.280187	-0.0435	0.300638	0.0746	0.253729	0.0031	0.268939
460	40S ribosomal protein S21 OS=Mus musculus OX=10090 GN=Rps21 PE=1 SV=1	Q9CQR2	Rps21	9 kDa		0.035	0.11	0.0806	0.267927	-0.1395	0.265389	0.1362	0.26859	-0.0739	0.303157	-0.019	0.251713	0.25	0.256444	0.1067	0.253378	-0.0003	0.250822	0.0323	0.272612	0.1784	0.273372
461	Ferritin light chain 1 OS=Mus musculus OX=10090 GN=Ftl1 PE=1 SV=2	P29391 (+1)	Ftl1	21 kDa		0.035	0.22	-0.4182	0.321644	0.149	0.272465	-0.0962	0.315538	-0.0096	0.30987	0.207	0.277457	0.2707	0.273097	0.292	0.317188	0.2864	0.282909	0.2713	0.28097	-0.1454	0.315103
462	Glutamine amidotransferase-like class 1 domain-containing protein 3, mitochondrial OS=Mus musculus OX=10090 GN=Gatd3 PE=1 SV=1	Q9D172	Gatd3	28 kDa		0.036	0.04	0.0307	0.231597	0.0374	0.217067	-0.0127	0.225626	-0.0509	0.288238	-0.0141	0.214227	0.1054	0.235281	0.0718	0.219283	-0.0362	0.226276	0.0927	0.218455	-0.0081	0.213072
463	DNA damage-binding protein 1 OS=Mus musculus OX=10090 GN=Ddb1 PE=1 SV=2	Q3U1J4	Ddb1	127 kDa		0.036	0.08	-0.0469	0.272513	0.0296	0.28713	-0.0356	0.273408	0.145	0.333207	-0.0408	0.2779	0.1818	0.307055	0.0977	0.275701	0.0361	0.338318	0.0592	0.335607	0.0473	0.27504
464	Transthyretin OS=Mus musculus OX=10090 GN=Ttr PE=1 SV=1	P07309	Ttr	16 kDa		0.036	-0.14	-0.2952	0.241722	0.3615	0.212851	-0.0281	0.203821	0.0321	0.213039	-0.0213	0.207191	-0.5871	0.235067	0.0869	0.209074	0.0526	0.246082	-0.2389	0.215949	-0.1777	0.2333
465	26S proteasome regulatory subunit 4 OS=Mus musculus OX=10090 GN=Psmc1 PE=1 SV=1	P62192	Psmc1	49 kDa		0.036	-0.12	0.0653	0.295715	-0.2181	0.284101	0.1456	0.269343	0.0354	0.295315	-0.0349	0.265257	-0.3964	0.266395	-0.2962	0.255082	-0.0288	0.266317	0.0543	0.262799	0.0852	0.324211
466	SPRY domain-containing protein 4 OS=Mus musculus OX=10090 GN=Spryd4 PE=1 SV=1	Q91WK1	Spryd4	23 kDa		0.036	0.11	-0.0775	0.292887	0.0288	0.242074	-0.1481	0.265922	-0.0086	0.248488	0.1918	0.264072	0.17	0.267511	0.2101	0.249814	0.0038	0.316304	0.0244	0.27983	0.0949	0.256982
467	Cluster of Caveolin-1 OS=Mus musculus OX=10090 GN=Cav1 PE=1 SV=1 (P49817)	P49817 [2]	Cav1	21 kDa	TRUE	0.037	-0.12	0.3249	0.25031	-0.0784	0.227028	0.192	0.253207	-0.1439	0.265027	-0.2037	0.252046	-0.7497	0.270456	-0.1769	0.240111	0.1657	0.239529	0.004	0.270969	-0.1881	0.236062
468	28 kDa heat- and acid-stable phosphoprotein OS=Mus musculus OX=10090 GN=Pdap1 PE=1 SV=1	Q3UHX2	Pdap1	21 kDa	TRUE	0.037	0.05	-0.0563	0.233117	0.0536	0.23973	-0.0545	0.233554	0.0616	0.234255	-0.0008	0.232247	0.1136	0.240953	0.1176	0.235769	-0.0326	0.242572	-0.0105	0.229408	0.0697	0.23179
469	Small glutamine-rich tetratricopeptide repeat-containing protein alpha (Fragment) OS=Mus musculus OX=10090 GN=Sgta PE=1 SV=1	A0A1W2P6P1	Sgta	23 kDa	TRUE	0.037	0.17	0.0044	0.293709	0.1647	0.295444	-0.0792	0.278256	-0.0222	0.275823	-0.0596	0.368728	0.2278	0.275428	0.2949	0.29333	-0.0297	0.278261	0.0351	0.279712	0.3477	0.278256
470	Sorting nexin-6 OS=Mus musculus OX=10090 GN=Snx6 PE=1 SV=1	A0A1W2P701 (+1)	Snx6	34 kDa		0.037	0.18	-0.16	0.401159	-0.0123	0.283383	-0.0709	0.358229	0.3216	0.382217	-0.044	0.306883	0.2271	0.273619	0.202	0.275969	0.038	0.275721	0.2015	0.30856	0.251	0.292989
471	Serine protease inhibitor A3K OS=Mus musculus OX=10090 GN=Serpina3k PE=1 SV=1	A0A0R4J0I1	Serpina3k	47 kDa		0.038	0.03	-0.3518	0.287936	0.2123	0.26501	-0.0329	0.260621	0.0858	0.283707	-0.0056	0.255216	-0.0629	0.251412	0.3768	0.259989	-0.1475	0.261848	0.0265	0.24019	0.044	0.261873
472	V-type proton ATPase subunit E 2 OS=Mus musculus OX=10090 GN=Atp6v1e2 PE=1 SV=1	Q9D593	Atp6v1e2	26 kDa		0.038	0.09	-0.0101	0.275	0.1035	0.308261	-0.1738	0.287226	0.0742	0.254449	-0.013	0.293021	0.1919	0.263033	0.1479	0.254769	0.0018	0.273032	0.0765	0.258008	0.0588	0.255695
473	Alpha-methylacyl-CoA racemase OS=Mus musculus OX=10090 GN=Amacr PE=1 SV=4	O09174	Amacr	42 kDa		0.038	-0.08	0.0136	0.235057	0.0588	0.237982	-0.1397	0.258611	0.0971	0.234222	-0.0571	0.237304	-0.0072	0.235431	-0.0903	0.249067	-0.0394	0.240877	-0.1437	0.254409	-0.0965	0.236021
474	Eukaryotic peptide chain release factor GTP-binding subunit ERF3A OS=Mus musculus OX=10090 GN=Gspt1 PE=1 SV=2	Q8R050	Gspt1	69 kDa		0.039	0.08	-0.0009	0.224816	-0.0127	0.247199	-0.0729	0.231891	0.055	0.223587	0.0223	0.224429	0.2068	0.241525	0.0944	0.233444	-0.0641	0.225271	0.0771	0.244172	0.107	0.323268
475	Nuclear ubiquitous casein and cyclin-dependent kinase substrate 1 OS=Mus musculus OX=10090 GN=Nucks1 PE=1 SV=1	A0A087WRY3 (+1)	Nucks1	26 kDa		0.039	-0.09	-0.0544	0.275714	0.0096	0.244541	0.0324	0.235289	0.0944	0.229621	-0.1014	0.228515	-0.0788	0.228686	-0.0992	0.245161	-0.0929	0.229601	-0.0565	0.23158	-0.1364	0.226898
476	Heterogeneous nuclear ribonucleoprotein A0 OS=Mus musculus OX=10090 GN=Hnrnpa0 PE=1 SV=1	Q9CX86	Hnrnpa0	31 kDa		0.039	-0.11	0.1406	0.293162	-0.1092	0.261086	0.1128	0.29817	-0.0096	0.27412	-0.101	0.281933	-0.1761	0.552248	-0.1386	0.27503	-0.0958	0.261975	-0.0554	0.26196	-0.1322	0.262911
477	Cardiomyopathy-associated protein 5 OS=Mus musculus OX=10090 GN=Cmya5 PE=1 SV=1	E9QLJ0	Cmya5	406 kDa	TRUE	0.04	0.03	-0.0428	0.279082	0.0294	0.285867	-0.0284	0.323747	0.0472	0.309249	-0.0092	0.281149	0.0528	0.2792	0.022	0.280789	0.01	0.308573	-0.0099	0.299017	0.0447	0.270566
478	Ubiquitin carboxyl-terminal hydrolase 5 OS=Mus musculus OX=10090 GN=Usp5 PE=1 SV=1	P56399 (+1)	Usp5	96 kDa		0.04	0.04	-0.084	0.27458	-0.0017	0.289471	-0.0467	0.265116	0.0824	0.27955	0.0355	0.253009	0.1184	0.261538	0.0526	0.248454	-0.0401	0.260512	0.0605	0.257309	0.01	0.262118
479	PRA1 family protein 3 OS=Mus musculus OX=10090 GN=Arl6ip5 PE=1 SV=2	Q8R5J9	Arl6ip5	22 kDa		0.04	-0.18	0.6983	0.23715	-0.0538	0.226974	0.757	0.23852	-0.3598	0.221877	-0.1815	0.220681	-0.9579	0.223797	-0.3887	0.228434	0.1837	0.22299	-0.1121	0.266981	-0.0514	0.226688
480	Cluster of Heat shock protein HSP 90-beta OS=Mus musculus OX=10090 GN=Hsp90ab1 PE=1 SV=3 (P11499)	P11499 [3]	Hsp90ab1	83 kDa	TRUE	0.041	0.16	-0.0372	0.276913	0.0406	0.256119	-0.0459	0.272194	0.0733	0.273186	-0.0325	0.264203	0.1726	0.270042	0.187	0.254506	-0.0014	0.26993	0.1002	0.25659	0.1823	0.27972
481	Cluster of Protein kinase C and casein kinase substrate in neurons protein 2 OS=Mus musculus OX=10090 GN=Pacsin2 PE=1 SV=1 (Q9WVE8)	Q9WVE8 [2]	Pacsin2	56 kDa	TRUE	0.041	0.08	-0.0195	0.268155	0.0498	0.289932	-0.1003	0.294599	0.0181	0.308456	0.0558	0.271006	0.1121	0.263698	0.0904	0.308609	0.0266	0.260269	0.098	0.249603	0.1181	0.291386
482	Protein phosphatase 1 regulatory subunit 12A OS=Mus musculus OX=10090 GN=Ppp1r12a PE=1 SV=2	Q9DBR7	Ppp1r12a	115 kDa	TRUE	0.041	0.06	0.0255	0.280876	-0.0002	0.345999	0.0233	0.281198	0.0331	0.275562	-0.1211	0.319735	0.109	0.299432	0.1063	0.291882	0.0154	0.300495	0.0141	0.282812	0.054	0.29378
483	Voltage-dependent calcium channel subunit alpha-2/delta-1 OS=Mus musculus OX=10090 GN=Cacna2d1 PE=1 SV=2	E9Q1X8 (+1)	Cacna2d1	123 kDa		0.041	-0.47	0.4635	0.376144	-0.3027	0.868233	0.1966	0.350923	-0.4719	0.373094	-0.1558	0.422981	-0.8597	0.463198	-0.5316	0.394776	-0.4091	0.484811	-0.1696	0.382568	-0.4257	0.359132
484	Cluster of ADP/ATP translocase 1 OS=Mus musculus OX=10090 GN=Slc25a4 PE=1 SV=4 (P48962)	P48962 [3]	Slc25a4	33 kDa	TRUE	0.042	-0.29	0.5116	0.275663	-0.3102	0.265271	0.3142	0.264605	-0.2629	0.266772	-0.0203	0.230932	-0.8201	0.254651	-0.3033	0.269344	0.0471	0.230586	-0.129	0.261777	-0.2828	0.255033
485	GST class-pi (Fragment) OS=Mus musculus OX=10090 GN=Gstp1 PE=1 SV=1	A0A494B908 (+2)	Gstp1	18 kDa		0.042	0.07	-0.0988	0.241092	-0.0088	0.263154	-0.0589	0.249287	0.1843	0.232269	-0.0125	0.244761	0.1417	0.225313	0.0791	0.222456	0.045	0.220805	0.125	0.221893	-0.0432	0.243139
486	Inorganic pyrophosphatase OS=Mus musculus OX=10090 GN=Ppa1 PE=1 SV=1	Q9D819	Ppa1	33 kDa		0.042	0.09	-0.0262	0.275867	-0.0208	0.272073	-0.0462	0.326624	0.0857	0.239442	0.0017	0.241659	0.1408	0.253761	0.1689	0.259719	-0.0169	0.249002	0.0589	0.247957	0.103	0.245821
487	BCL2-associated athanogene 6 OS=Mus musculus OX=10090 GN=Bag6 PE=1 SV=1	Q3UF95 (+1)	Bag6	119 kDa		0.042	-0.07	0.0289	0.357759	-0.0122	0.297777	0.12	0.457601	0.0071	0.361422	-0.063	0.284895	-0.1446	0.289703	-0.0902	0.306652	-0.0416	0.303967	-0.101	0.282798	-0.0025	0.296492
488	Enoyl-CoA delta isomerase 1, mitochondrial OS=Mus musculus OX=10090 GN=Eci1 PE=1 SV=2	P42125	Eci1	32 kDa		0.043	0.04	0.0174	0.270761	0.0102	0.257325	-0.0163	0.260635	-0.0761	0.279348	0.0536	0.254762	0.0676	0.281635	0.0707	0.267994	-0.0325	0.259031	-0.016	0.278862	0.0975	0.269991
489	Eukaryotic translation initiation factor 4 gamma 1 OS=Mus musculus OX=10090 GN=Eif4g1 PE=1 SV=1	E9PVC5 (+3)	Eif4g1	175 kDa	TRUE	0.043	0.09	-0.0054	0.303154	0.0044	0.264185	-0.0097	0.297053	0.0065	0.300031	0.0225	0.300225	0.0999	0.297945	0	0.269083	0.1499	0.397657	0.0817	0.283313	0.1251	0.290283
490	40S ribosomal protein S3a OS=Mus musculus OX=10090 GN=Rps3a PE=1 SV=3	P97351	Rps3a	30 kDa		0.043	-0.12	0.2633	0.408461	-0.0861	0.268885	0.2995	0.415237	0.0689	0.338789	-0.292	0.246885	-0.3154	0.253292	-0.1849	0.247688	0.1106	0.300779	-0.1533	0.244384	-0.0107	0.2482
491	Ubiquitin-conjugating enzyme E2 K OS=Mus musculus OX=10090 GN=Ube2k PE=1 SV=1	A0A0J9YUI1 (+2)	Ube2k	16 kDa		0.043	0.09	-0.0951	0.316641	0.054	0.290786	-0.192	0.33788	0.0782	0.300215	0.0773	0.277418	0.1865	0.28543	0.1813	0.285163	-0.0447	0.291523	-0.0009	0.28033	0.1572	0.296534
492	Succinate-semialdehyde dehydrogenase, mitochondrial OS=Mus musculus OX=10090 GN=Aldh5a1 PE=1 SV=1	Q8BWF0	Aldh5a1	56 kDa		0.044	0.06	0.0381	0.278846	-0.0063	0.262452	-0.1477	0.26261	0.0038	0.233833	0.0846	0.238032	0.0788	0.247808	0.2158	0.272385	-0.0542	0.281882	0.0057	0.248314	0.0765	0.244364
493	Pyruvate dehydrogenase phosphatase regulatory subunit, mitochondrial OS=Mus musculus OX=10090 GN=Pdpr PE=1 SV=1	Q7TSQ8	Pdpr	99 kDa		0.044	0.06	-0.0816	0.285385	0.0717	0.25996	-0.1105	0.316365	0.0255	0.267372	0.0495	0.27128	0.0492	0.287371	0.1416	0.264793	0.0252	0.253039	-0.0307	0.277651	0.112	0.285568
494	Pyridoxal phosphate homeostasis protein (Fragment) OS=Mus musculus OX=10090 GN=Plpbp PE=1 SV=1	A0A1B0GRP7 (+1)	Plpbp	36 kDa	TRUE	0.045	0.07	0.0134	0.271219	0.0365	0.232385	-0.0688	0.26674	-0.0014	0.23588	0.02	0.252522	0.1479	0.248783	0.1351	0.237563	0.0019	0.264914	0.0039	0.238163	0.043	0.241656
495	Caveolae-associated protein 1 OS=Mus musculus OX=10090 GN=Cavin1 PE=1 SV=1	O54724	Cavin1	44 kDa	TRUE	0.046	0.06	-0.0142	0.249524	0.0264	0.251521	-0.0232	0.239783	-0.0042	0.258913	0.0192	0.257524	0.0897	0.249315	0.0852	0.25278	0.0618	0.254058	0.0608	0.276446	-0.0069	0.260331
496	Cluster of Serine/arginine-rich splicing factor 3 OS=Mus musculus OX=10090 GN=Srsf3 PE=1 SV=1 (P84104)	P84104 [3]	Srsf3	19 kDa	TRUE	0.046	-0.32	0.248	0.217092	-0.0719	0.217092	0.1773	0.217092	-0.0612	0.217092	-0.3072	0.217092	-0.8975	0.217092	-0.2078	0.217092	-0.4211	0.217092	-0.274	0.217092	-0.1361	0.217092
497	Presenilins-associated rhomboid-like protein, mitochondrial OS=Mus musculus OX=10090 GN=Parl PE=1 SV=1	A0A338P6U4 (+1)	Parl	38 kDa		0.046	-0.22	0.2423	0.306329	-0.2501	0.288114	0.3022	0.277371	-0.098	0.39275	-0.1755	0.278261	-0.4239	0.384037	-0.2677	0.283118	-0.1037	0.284724	-0.1452	0.314411	-0.2186	0.282537
498	NADH-ubiquinone oxidoreductase chain 4 OS=Mus musculus OX=10090 GN=Mtnd4 PE=1 SV=1	P03911	Mtnd4	52 kDa		0.046	-0.15	0.2042	0.320241	-0.2124	0.24346	0.0897	0.303361	-0.0748	0.237449	0.0723	0.247811	-0.4298	0.363076	-0.2182	0.293105	0.0128	0.249113	-0.0994	0.24259	-0.165	0.290098
499	Dynein light chain roadblock OS=Mus musculus OX=10090 GN=Dynlrb1 PE=1 SV=1	A2AVR9 (+1)	Dynlrb1	12 kDa		0.046	0.09	0.0031	0.219019	-0.0097	0.225751	-0.0654	0.237182	0.0318	0.217093	0.0312	0.218992	0.2415	0.23029	0.0924	0.221137	-0.0464	0.221091	0.0213	0.221339	0.1962	0.261383
500	Cadherin-13 OS=Mus musculus OX=10090 GN=Cdh13 PE=1 SV=2	Q9WTR5	Cdh13	78 kDa		0.048	-0.07	0.1959	0.311329	-0.028	0.25024	0.1131	0.311439	-0.1312	0.261313	-0.0825	0.248966	-0.4482	0.346624	-0.1044	0.245793	0.1833	0.252667	0.0477	0.270645	-0.1796	0.247816
501	Oxysterol-binding protein 1 OS=Mus musculus OX=10090 GN=Osbp PE=1 SV=3	Q3B7Z2	Osbp	89 kDa		0.048	-0.04	0.0431	0.307629	0.0161	0.280009	0.0933	0.266038	-0.0505	0.2622	-0.0786	0.274543	-0.3251	0.279627	-0.0582	0.254163	0.0054	0.274177	-0.0276	0.270019	0.1294	0.266084
502	Transmembrane emp24 domain-containing protein 2 (Fragment) OS=Mus musculus OX=10090 GN=Tmed2 PE=1 SV=1	F6V6T4 (+1)	Tmed2	20 kDa		0.048	-0.25	-0.0573	0.460048	-0.065	0.324773	0.0812	0.331167	0.0572	0.315955	-0.0576	0.396159	-0.8268	0.429681	-0.3365	0.305282	0.1156	0.318512	-0.0671	0.341083	-0.2885	0.29935
503	Cytochrome c oxidase assembly protein COX20, mitochondrial OS=Mus musculus OX=10090 GN=Cox20 PE=1 SV=1	Q9D7J4	Cox20	13 kDa		0.049	-0.25	0.3837	0.284842	-0.3379	0.275657	0.3098	0.266611	-0.2933	0.278203	-0.0161	0.265769	-0.8561	0.329434	-0.3716	0.270894	-0.0257	0.272728	-0.016	0.268767	-0.2514	0.264251
504	ATP synthase membrane subunit f OS=Mus musculus OX=10090 GN=Atp5j2 PE=1 SV=1	F8WHP8 (+1)	Atp5j2	9 kDa		0.05	-0.25	0.2358	0.360498	-0.296	0.560607	0.162	0.45213	-0.1819	1.5134	-0.148	0.287789	-0.9662	0.538735	-0.3232	0.266573	0.1391	0.386601	-0.0527	0.241883	-0.4346	0.281581
505	Transcription intermediary factor 1-beta OS=Mus musculus OX=10090 GN=Trim28 PE=1 SV=3	Q62318	Trim28	89 kDa		0.05	0.07	-0.0596	0.248148	0.0474	0.258349	-0.0311	0.257901	0.0715	0.267365	-0.0144	0.25869	0.1496	0.263886	0.0605	0.275255	0.0424	0.255569	0.0161	0.248675	0.0789	0.254632
506	Leucine-rich repeat flightless-interacting protein 2 OS=Mus musculus OX=10090 GN=Lrrfip2 PE=1 SV=2	A0A1L1SSC0	Lrrfip2	76 kDa		0.05	0.08	-0.0603	0.253284	-0.073	0.252842	0.0191	0.261179	0.0793	0.254921	0.0305	0.249892	0.0657	0.265072	0.1135	0.243513	0.05	0.246367	0.0301	0.261182	0.1746	0.277157
507	EH domain-containing protein 4 OS=Mus musculus OX=10090 GN=Ehd4 PE=1 SV=1	Q9EQP2	Ehd4	61 kDa	TRUE	0.051	0.06	0.0374	0.268652	-0.0818	0.261441	0.0999	0.259864	0.1671	0.265475	-0.2603	0.26754	0.073	0.258017	0.0585	0.248601	0.0275	0.281157	0.0856	0.260456	0.0377	0.261056
508	Enoyl-[acyl-carrier-protein] reductase, mitochondrial OS=Mus musculus OX=10090 GN=Mecr PE=1 SV=2	Q9DCS3	Mecr	40 kDa		0.051	0.1	0.0239	0.267565	-0.0368	0.264937	-0.1586	0.305374	0.0012	0.278057	0.1259	0.269949	0.0587	0.281053	0.2254	0.285184	-0.0009	0.25802	0.0827	0.276531	0.1418	0.286967
509	Cluster of Spliceosome RNA helicase Ddx39b OS=Mus musculus OX=10090 GN=Ddx39b PE=1 SV=1 (Q9Z1N5)	Q9Z1N5 [2]	Ddx39b	49 kDa	TRUE	0.052	0.08	0.0069	0.241447	0.0012	0.240863	0.0668	0.241538	0.012	0.24865	-0.1159	0.277221	0.1348	0.242205	0.0957	0.254134	0.0157	0.239827	0.024	0.241163	0.1108	0.261402
510	Leiomodin-2 OS=Mus musculus OX=10090 GN=Lmod2 PE=1 SV=1	Q3UHZ5	Lmod2	62 kDa		0.052	0.11	0.0204	0.3064	-0.0322	0.29929	-0.1883	0.44372	-0.0155	0.318385	0.1389	0.302112	0.0394	0.320618	0.1814	0.283926	0.1039	0.277139	0.1487	0.29597	0.0908	0.324903
511	Heterogeneous nuclear ribonucleoprotein U-like protein 2 OS=Mus musculus OX=10090 GN=Hnrnpul2 PE=1 SV=2	Q00PI9	Hnrnpul2	85 kDa		0.052	-0.11	0.006	0.304797	0.0534	0.275521	0.1217	0.318799	-0.0226	0.363963	-0.0971	0.259953	-0.1422	0.285336	-0.1713	0.253601	-0.0289	0.255515	-0.0011	0.333441	-0.1921	0.331342
512	Carnitine O-palmitoyltransferase 2, mitochondrial OS=Mus musculus OX=10090 GN=Cpt2 PE=1 SV=2	P52825	Cpt2	74 kDa		0.053	0.03	-0.0094	0.254014	0.0346	0.249965	-0.0899	0.284232	-0.0385	0.246461	0.0819	0.246106	-0.0374	0.271653	0.0571	0.253275	0.0549	0.252136	0.0209	0.240115	0.0215	0.241579
513	Glycogen debrancher OS=Mus musculus OX=10090 GN=Agl PE=1 SV=1	F8VPN4	Agl	174 kDa		0.053	-0.04	0.0654	0.260295	0.0268	0.256664	-0.0658	0.265041	-0.019	0.269915	-0.0093	0.260437	-0.0241	0.257514	-0.045	0.263624	-0.0798	0.26032	-0.1028	0.257789	0.0591	0.263145
514	Protein NipSnap homolog 2 OS=Mus musculus OX=10090 GN=Nipsnap2 PE=1 SV=1	O55126 (+1)	Nipsnap2	33 kDa		0.053	-0.02	0.1085	0.275503	-0.0222	0.283083	-0.0782	0.316647	-0.0176	0.265574	0.0093	0.238851	-0.0951	0.250368	-0.0115	0.273173	0.0382	0.298875	0.0246	0.277156	-0.0997	0.269383
515	Annexin A2 OS=Mus musculus OX=10090 GN=Anxa2 PE=1 SV=2	P07356	Anxa2	39 kDa		0.053	0.06	-0.0494	0.258818	-0.1712	0.286426	-0.0191	0.25903	0.1019	0.261404	0.1061	0.263129	0.1471	0.267437	0.148	0.243156	0.0011	0.255322	0.1608	0.263571	-0.2097	0.256085
516	cAMP-dependent protein kinase type I-alpha regulatory subunit OS=Mus musculus OX=10090 GN=Prkar1a PE=1 SV=3	Q9DBC7	Prkar1a	43 kDa		0.053	0.1	0.0222	0.250548	-0.1178	0.328042	-0.0595	0.275801	0.0605	0.263474	0.0395	0.260642	0.2487	0.291595	0.0951	0.246416	-0.0412	0.245199	0.1338	0.27144	0.0588	0.278936
517	NADH dehydrogenase [ubiquinone] 1 alpha subcomplex assembly factor 4 OS=Mus musculus OX=10090 GN=Ndufaf4 PE=1 SV=1	Q9D1H6	Ndufaf4	20 kDa	TRUE	0.053	-0.05	0.2432	0.378191	-0.1419	0.293829	0.1464	0.41789	-0.0603	0.263684	-0.0137	0.255237	-0.2825	0.553601	-0.186	0.291892	0.0707	0.246574	0.0505	0.23529	-0.0609	0.255633
518	Fibroblast growth factor 1 OS=Mus musculus OX=10090 GN=Fgf1 PE=1 SV=1	P61148	Fgf1	17 kDa		0.053	0.11	-0.068	0.258682	0.0362	0.273488	-0.0435	0.265923	-0.0665	0.292457	0.1395	0.263886	0.0731	0.26673	0.1018	0.26262	0.0279	0.261101	0.0444	0.255764	0.3138	0.258058
519	cAMP-dependent protein kinase inhibitor alpha OS=Mus musculus OX=10090 GN=Pkia PE=1 SV=2	P63248	Pkia	8 kDa		0.053	0.22	0.1684	0.256876	-0.4914	0.8113	-0.0363	0.255401	0.0201	0.371869	-0.0963	0.475817	0.2749	0.257832	0.27	0.356864	0.1248	0.269806	-0.1205	0.256178	0.3322	0.258281
520	Fatty acid-binding protein, adipocyte OS=Mus musculus OX=10090 GN=Fabp4 PE=1 SV=3	P04117	Fabp4	15 kDa	TRUE	0.054	0.06	0.0772	0.275015	-0.0721	0.267971	0.0605	0.251405	-0.097	0.25089	0.0421	0.262301	0.1035	0.283174	-0.0144	0.267144	-0.0191	0.24442	0.072	0.270377	0.1316	0.267191
521	Cluster of Antithrombin-III OS=Mus musculus OX=10090 GN=Serpinc1 PE=1 SV=1 (P32261)	P32261 [2]	Serpinc1	52 kDa	TRUE	0.054	-0.07	-0.187	0.273767	0.105	0.239696	-0.0016	0.257038	0.044	0.236736	-0.0013	0.231371	-0.0713	0.234187	-0.0313	0.239111	-0.1152	0.241373	-0.1014	0.234244	0.0025	0.240587
522	Ras-related protein Rab-7a OS=Mus musculus OX=10090 GN=Rab7a PE=1 SV=2	P51150	Rab7a	23 kDa	TRUE	0.054	-0.09	0.3461	0.26931	-0.098	0.23791	0.2436	0.28613	-0.1372	0.246576	-0.159	0.240932	-0.5197	0.308797	-0.132	0.239285	0.0537	0.241925	-0.0947	0.237405	0.0298	0.236908
523	Insulin-degrading enzyme OS=Mus musculus OX=10090 GN=Ide PE=1 SV=1	Q9JHR7 (+1)	Ide	118 kDa	TRUE	0.054	0.36	-0.225	0.2756	-0.1541	0.279446	-0.1835	0.257048	0.419	0.264669	0.3132	0.262075	0.4693	0.249454	0.432	0.242086	0.3772	0.241792	0.3913	0.282797	-0.1507	0.250101
524	Alpha-2-HS-glycoprotein OS=Mus musculus OX=10090 GN=Ahsg PE=1 SV=1	P29699	Ahsg	37 kDa		0.055	0.11	-0.1157	0.249254	0.0194	0.24393	-0.0813	0.249406	0.2245	0.233667	-0.0262	0.226749	0.0381	0.236624	0.2918	0.258551	-0.1805	0.281833	0.052	0.230317	0.3286	0.24641
525	Hepatoma-derived growth factor OS=Mus musculus OX=10090 GN=Hdgf PE=1 SV=2	P51859	Hdgf	26 kDa	TRUE	0.055	0.05	-0.0287	0.268064	-0.0125	0.248021	-0.0184	0.250302	0.0652	0.271741	0.0022	0.25151	0.217	0.252388	0.0318	0.248497	-0.0317	0.245722	0.009	0.266049	0.0343	0.248301
526	Splicing factor, proline- and glutamine-rich OS=Mus musculus OX=10090 GN=Sfpq PE=1 SV=1	Q8VIJ6	Sfpq	75 kDa	TRUE	0.055	0.08	0.1754	0.252541	-0.2173	0.324923	0.2033	0.267467	-0.0606	0.294518	-0.171	0.273568	0.0449	0.266038	0.0217	0.263187	0.2046	0.254561	0.1114	0.260538	0.0373	0.258603
527	60S ribosomal protein L34 OS=Mus musculus OX=10090 GN=Rpl34 PE=1 SV=2	Q9D1R9	Rpl34	13 kDa		0.055	-0.28	0.6947	0.372253	-0.0901	0.277885	0.7383	0.355555	-0.5325	0.400742	-0.2125	0.253036	-0.3828	0.260613	-0.6282	0.285428	-0.014	0.312698	-0.4347	0.285178	0.084	0.264691
528	ADP-ribosylation factor GTPase-activating protein 1 OS=Mus musculus OX=10090 GN=Arfgap1 PE=1 SV=1	Q3TGS9 (+3)	Arfgap1	43 kDa		0.055	-0.14	-0.0268	0.271582	-0.1612	0.247053	0.2309	0.311268	0.0123	0.279849	0.0254	0.260577	-0.1249	0.24452	0.0666	0.246365	-0.251	0.248844	-0.18	0.259983	-0.3056	0.417512
529	Plastin-3 (Fragment) OS=Mus musculus OX=10090 GN=Pls3 PE=1 SV=1	A0A1C7CYV0 (+2)	Pls3	71 kDa	TRUE	0.055	0.13	-0.1765	0.264559	0.0517	0.265858	-0.0308	0.275979	0.1557	0.360078	0.0396	0.270726	0.1772	0.267421	0.1627	0.278182	0.1595	0.27834	0.1005	0.269202	0.0515	0.26871
530	Sorbitol dehydrogenase OS=Mus musculus OX=10090 GN=Sord PE=1 SV=3	Q64442	Sord	38 kDa		0.055	0.12	-0.1616	0.253287	0.0254	0.256854	-0.1093	0.277684	0.2528	0.272873	0.0384	0.27493	0.2055	0.293577	0.1763	0.248928	0.1566	0.24892	0.1268	0.247223	-0.0468	0.254373
531	Lamin-B2 OS=Mus musculus OX=10090 GN=Lmnb2 PE=1 SV=1	A0A0R4J0Q5 (+1)	Lmnb2	69 kDa	TRUE	0.056	-0.05	-0.1001	0.294924	-0.0111	0.296072	0.0646	0.285478	0.0409	0.31789	-0.0011	0.276624	-0.0517	0.287677	-0.0361	0.288858	0.0133	0.280858	-0.0742	0.284875	-0.0798	0.2888
532	Enhancer of rudimentary homolog OS=Mus musculus OX=10090 GN=Erh PE=1 SV=1	G3UW85 (+1)	Erh	14 kDa		0.056	0.11	-0.0521	0.262341	-0.0408	0.284846	0.0175	0.241217	0.0951	0.246431	-0.0309	0.240302	0.2531	0.248871	0.1467	0.243424	0.0177	0.245394	0.0191	0.252222	0.1079	0.269421
533	Eukaryotic peptide chain release factor subunit 1 OS=Mus musculus OX=10090 GN=Etf1 PE=1 SV=4	Q8BWY3	Etf1	49 kDa		0.056	0.14	-0.3198	0.63909	0.0544	0.271047	-0.1087	0.317215	0.1123	0.259292	-0.0249	0.294177	0.2806	0.26127	0.1928	0.267671	0.0306	0.258368	-0.0513	0.279434	0.1854	0.267346
534	Heterogeneous nuclear ribonucleoprotein U OS=Mus musculus OX=10090 GN=Hnrnpu PE=1 SV=1	Q8VEK3	Hnrnpu	88 kDa	TRUE	0.057	-0.07	0.2964	0.256626	-0.1259	0.253509	0.3804	0.259844	-0.1149	0.257463	-0.3085	0.271765	-0.2156	0.295295	-0.1401	0.271439	-0.0006	0.252839	-0.081	0.256455	0.0319	0.263019
535	Flotillin OS=Mus musculus OX=10090 GN=Flot2 PE=1 SV=1	Q5SS83 (+1)	Flot2	47 kDa		0.057	-0.09	0.0427	0.28374	-0.0379	0.281549	0.0884	0.338925	0.0304	0.29207	-0.0791	0.265422	-0.3816	0.322886	-0.1703	0.275709	0.0213	0.30324	0.0239	0.270109	-0.0433	0.279441
536	Transmembrane protein 109 OS=Mus musculus OX=10090 GN=Tmem109 PE=1 SV=2	Q3UBX0	Tmem109	26 kDa		0.057	-0.15	0.4377	0.397248	-0.0361	0.252884	0.557	0.48663	-0.1745	0.223992	-0.1608	0.228417	-0.7399	0.551455	-0.142	0.246033	0.0959	0.235059	-0.1855	0.230699	-0.0952	0.233548
537	Myosin light polypeptide 6 OS=Mus musculus OX=10090 GN=Myl6 PE=1 SV=1	A0A1W2P6F6 (+2)	Myl6	17 kDa		0.058	-0.06	-0.1902	0.262045	0.1639	0.280021	-0.0029	0.251771	0.193	0.255143	-0.1442	0.239282	0.0749	0.239595	-0.0092	0.239764	-0.1137	0.273266	-0.138	0.259011	-0.1556	0.249214
538	Mitochondrial-processing peptidase subunit alpha OS=Mus musculus OX=10090 GN=Pmpca PE=1 SV=1	Q9DC61	Pmpca	58 kDa		0.058	-0.04	-0.1322	0.277524	0.1017	0.299487	0.0235	0.268832	0.0649	0.29758	-0.0511	0.309373	0.0248	0.278474	-0.0246	0.278253	-0.05	0.292599	-0.0259	0.322568	-0.1582	0.343118
539	Stomatin-like protein 2, mitochondrial OS=Mus musculus OX=10090 GN=Stoml2 PE=1 SV=1	Q99JB2	Stoml2	38 kDa		0.058	0.07	-0.0627	0.284098	0.0681	0.29324	0.0013	0.28064	0.0045	0.317649	-0.0126	0.291271	0.0654	0.287674	0.1638	0.311749	0.0469	0.293413	-0.0176	0.280917	0.0931	0.294126
540	CLIP-associating protein 2 OS=Mus musculus OX=10090 GN=Clasp2 PE=1 SV=1	E9Q8N5 (+3)	Clasp2	141 kDa	TRUE	0.058	-0.25	0.2124	0.443715	-0.1585	0.472382	0.1336	0.4531	-0.052	0.443715	-0.1477	0.447119	-0.3942	0.447318	-0.1893	0.448912	-0.38	0.513114	-0.3032	0.439505	0.0009	0.462588
541	Coiled-coil domain-containing protein 90B, mitochondrial OS=Mus musculus OX=10090 GN=Ccdc90b PE=1 SV=1	Q8C3X2	Ccdc90b	30 kDa		0.058	-0.19	0.0894	0.276973	0.0636	0.249281	0.145	0.250239	-0.1638	0.255267	-0.169	0.274542	-0.3235	0.259269	-0.2364	0.250339	0.1114	0.301288	-0.1537	0.258893	-0.264	0.26213
542	Egl nine homolog 1 OS=Mus musculus OX=10090 GN=Egln1 PE=1 SV=2	Q91YE3	Egln1	43 kDa		0.058	0.11	0.0248	0.293595	-0.0949	0.35988	0.0833	0.30309	-0.066	0.312534	0.0172	0.301102	0.036	0.364993	0.0582	0.31576	0.2221	0.368401	0.1269	0.294076	0.0967	0.301768
543	PDZ and LIM domain protein 3 OS=Mus musculus OX=10090 GN=Pdlim3 PE=1 SV=1	O70209	Pdlim3	34 kDa		0.058	-0.19	-0.2403	0.431675	0.0628	0.339704	0.1089	0.333759	0.1548	0.396432	-0.1567	0.352894	-0.2358	0.353779	0.1904	0.476192	-0.0399	0.333924	-0.2527	0.711466	-0.3992	0.354495
544	Prelamin-A/C OS=Mus musculus OX=10090 GN=Lmna PE=1 SV=2	P48678	Lmna	74 kDa	TRUE	0.059	-0.03	-0.044	0.25354	-0.0229	0.255936	0.0243	0.257371	0.118	0.263214	-0.0696	0.250616	0.0579	0.248551	-0.0098	0.246888	-0.0182	0.246757	-0.03	0.274018	-0.1227	0.264146
545	Cluster of Myosin light chain kinase 3 OS=Mus musculus OX=10090 GN=Mylk3 PE=1 SV=1 (D3Z630)	D3Z630 [2]	Mylk3	72 kDa	TRUE	0.059	-0.04	-0.0575	0.317025	0.0982	0.282397	-0.1024	0.31415	0.1168	0.277109	-0.0497	0.272186	0.0813	0.27567	-0.0592	0.281874	-0.0828	0.294465	-0.0918	0.284481	-0.0749	0.26319
546	Staphylococcal nuclease domain-containing protein 1 OS=Mus musculus OX=10090 GN=Snd1 PE=1 SV=1	Q78PY7	Snd1	102 kDa		0.059	0.05	0.056	0.28456	-0.0502	0.268118	0.0803	0.32485	0.0344	0.336574	-0.0752	0.261184	0.0393	0.27175	0.0322	0.278325	-0.0064	0.27054	0.2452	0.292777	-0.0067	0.267535
547	BolA-like protein 3 OS=Mus musculus OX=10090 GN=Bola3 PE=1 SV=1	E9PX89 (+2)	Bola3	15 kDa	TRUE	0.059	0.06	0.0503	0.237269	0.0122	0.239331	-0.1279	0.261207	-0.0003	0.234282	0.0416	0.231307	0.1662	0.268147	0.0976	0.236834	-0.0261	0.243527	0.0149	0.259973	0.0749	0.241425
548	Methylmalonyl-CoA mutase, mitochondrial OS=Mus musculus OX=10090 GN=Mmut PE=1 SV=2	P16332	Mmut	83 kDa		0.06	0.02	0.0065	0.251366	0.0624	0.255385	-0.0426	0.259805	-0.0338	0.256662	0.0007	0.249695	0.0906	0.271855	0.0078	0.254602	-0.074	0.255965	0.087	0.259961	0.0158	0.275965
549	60S ribosomal protein L31 OS=Mus musculus OX=10090 GN=Rpl31 PE=1 SV=1	P62900	Rpl31	14 kDa		0.06	-0.18	0.2704	0.332214	-0.2687	0.264127	0.5487	0.238816	-0.0922	0.254289	-0.1679	0.303958	-0.2067	0.238486	-0.3189	0.27609	0.0141	0.247318	-0.2144	0.235647	-0.1504	0.255863
550	Transcription factor A, mitochondrial OS=Mus musculus OX=10090 GN=Tfam PE=1 SV=1	A0A0R4J1N9 (+1)	Tfam	23 kDa		0.061	-0.08	0.1389	0.253448	-0.0493	0.249581	0.2831	0.280456	-0.246	0.267526	-0.0878	0.247007	-0.1362	0.251093	0.0786	0.247217	-0.0209	0.259	-0.1019	0.260735	-0.2249	0.256928
551	Cluster of Aldo-keto reductase family 1, member B10 (aldose reductase) OS=Mus musculus OX=10090 GN=Akr1b10 PE=1 SV=1 (G5E895)	G5E895 [3]	Akr1b10	36 kDa	TRUE	0.061	0.33	-0.2085	0.308323	-0.1173	0.302799	-0.1597	0.35198	0.2226	0.316231	0.2946	0.301604	0.6118	0.322944	0.2741	0.344603	0.1405	0.302238	0.29	0.301583	0.3593	0.329702
552	Eukaryotic translation initiation factor 3 subunit G OS=Mus musculus OX=10090 GN=Eif3g PE=1 SV=2	Q9Z1D1	Eif3g	36 kDa		0.063	0.09	-0.015	0.259356	0.0028	0.245997	-0.0123	0.242928	0.0235	0.256843	0.0025	0.237606	0.1503	0.243101	0.1034	0.239972	-0.083	0.270907	0.1075	0.239737	0.1122	0.254601
553	NADH-cytochrome b5 reductase 3 OS=Mus musculus OX=10090 GN=Cyb5r3 PE=1 SV=3	Q9DCN2	Cyb5r3	34 kDa		0.064	-0.18	0.2579	0.23125	-0.215	0.23419	0.2175	0.239316	-0.0591	0.234675	-0.1454	0.242818	-0.6721	0.233749	-0.2198	0.233087	0.1388	0.233091	-0.1361	0.237638	-0.1676	0.232218
554	Profilin-2 OS=Mus musculus OX=10090 GN=Pfn2 PE=1 SV=3	Q9JJV2	Pfn2	15 kDa		0.064	0.13	-0.0624	0.24716	0.0058	0.243993	-0.1729	0.272005	0.0116	0.250354	0.2093	0.239218	0.2414	0.245208	0.1774	0.253875	-0.0174	0.301598	0.1072	0.262785	0.1128	0.258286
555	Iron-sulfur cluster assembly enzyme ISCU, mitochondrial OS=Mus musculus OX=10090 GN=Iscu PE=1 SV=1	Q9D7P6	Iscu	18 kDa		0.066	0.06	-0.0489	0.259451	0.0176	0.258003	-0.0086	0.251968	-0.0143	0.262354	0.0529	0.261188	0.0672	0.286965	0.1542	0.290922	0.0207	0.274278	0.0049	0.275719	0.0497	0.335568
556	26S proteasome non-ATPase regulatory subunit 13 OS=Mus musculus OX=10090 GN=Psmd13 PE=1 SV=1	E9Q5I9 (+1)	Psmd13	40 kDa		0.066	0.08	0.0754	0.226267	0.0559	0.218897	-0.0653	0.265417	-0.0441	0.238748	-0.0734	0.288153	0.0911	0.219638	0.1846	0.244754	-0.0542	0.231057	0.0937	0.223288	0.0707	0.264283
557	Ras-related protein Rab-18 OS=Mus musculus OX=10090 GN=Rab18 PE=1 SV=1	A0A3Q4EI12 (+1)	Rab18	24 kDa		0.066	-0.16	0.3561	0.297129	-0.032	0.258594	0.2485	0.256469	-0.2426	0.285049	-0.2351	0.239164	-0.5276	0.261173	-0.1622	0.253148	-0.03	0.241447	-0.0644	0.240905	-0.1665	0.239813
558	Cluster of Myosin light chain 1/3, skeletal muscle isoform OS=Mus musculus OX=10090 GN=Myl1 PE=1 SV=2 (P05977)	P05977 [2]	Myl1	21 kDa	TRUE	0.067	-0.35	No values	0.577139	No values	0.577139	Reference missing	0.577139	No values	0.577139	No values	0.577139	No values	0.577139	No values	0.577139	No values	0.577139	No values	0.577139	No values	0.577139
559	Kelch-like protein 41 OS=Mus musculus OX=10090 GN=Klhl41 PE=1 SV=1	A2AUC9	Klhl41	68 kDa		0.067	0.07	-0.1285	0.269746	0.0467	0.261806	-0.063	0.281122	0.0424	0.314404	0.0765	0.251785	0.1706	0.276494	0.0143	0.283719	0.0416	0.307083	0.0134	0.283904	0.0701	0.263872
560	RNA transcription, translation and transport factor protein OS=Mus musculus OX=10090 GN=RTRAF PE=1 SV=1	Q9CQE8	RTRAF	28 kDa		0.067	0.08	-0.0069	0.342235	-0.0561	0.254217	-0.0077	0.243862	0.0208	0.260083	0.0557	0.271049	0.1634	0.276683	0.1286	0.254954	-0.0216	0.248602	0.1169	0.241941	0.0258	0.24643
561	39S ribosomal protein L40, mitochondrial OS=Mus musculus OX=10090 GN=Mrpl40 PE=1 SV=2	Q9Z2Q5	Mrpl40	24 kDa		0.067	-0.15	0.0641	0.478215	0.0139	0.3098	0.2088	0.343736	-0.0704	0.336457	-0.1435	0.320375	-0.0234	0.311209	-0.0837	0.306744	-0.2132	0.320108	-0.1246	0.406393	-0.2689	0.311493
562	Microtubule-associated protein RP/EB family member 1 OS=Mus musculus OX=10090 GN=Mapre1 PE=1 SV=3	Q61166	Mapre1	30 kDa	TRUE	0.067	0.1	-0.0764	0.223066	-0.0194	0.229639	0.0244	0.219733	0.2188	0.229391	-0.1004	0.220326	0.1492	0.221965	0.1803	0.218491	0.0242	0.221275	0.117	0.247865	0.0523	0.231676
563	T-complex protein 1 subunit gamma OS=Mus musculus OX=10090 GN=Cct3 PE=1 SV=1	P80318	Cct3	61 kDa		0.068	0.07	-0.0032	0.288226	-0.0479	0.280763	0.0106	0.299194	0.0141	0.261071	0.0302	0.26582	0.1576	0.275421	0.0902	0.260823	-0.0463	0.276583	0.0575	0.25315	0.1018	0.261852
564	Peroxisomal multifunctional enzyme type 2 OS=Mus musculus OX=10090 GN=Hsd17b4 PE=1 SV=3	P51660	Hsd17b4	79 kDa		0.069	-0.04	-0.1027	0.27311	-0.0666	0.28247	0.0609	0.258405	0.0809	0.269647	0.0114	0.276666	-0.0306	0.273254	-0.0592	0.248756	0.0446	0.256022	-0.1181	0.267043	-0.057	0.287776
565	26S proteasome non-ATPase regulatory subunit 14 OS=Mus musculus OX=10090 GN=Psmd14 PE=1 SV=2	O35593	Psmd14	35 kDa		0.069	0.08	-0.0483	0.300414	-0.0078	0.260112	-0.1212	0.329151	0.0786	0.257432	0.0732	0.286581	0.1204	0.263564	0.1348	0.249705	0.0025	0.286861	0.0504	0.258562	0.073	0.25509
566	Cluster of AP-1 complex subunit beta-1 OS=Mus musculus OX=10090 GN=Ap1b1 PE=1 SV=2 (O35643)	O35643 [5]	Ap1b1	104 kDa	TRUE	0.07	0.07	-0.0709	0.301744	0.047	0.28079	-0.0732	0.278045	0.0905	0.354615	0.0334	0.298211	0.1169	0.300129	0.1567	0.303509	0.0479	0.268168	0.001	0.281299	0.0654	0.291359
567	40S ribosomal protein S28 (Fragment) OS=Mus musculus OX=10090 GN=Rps28 PE=1 SV=1	G3UYV7 (+1)	Rps28	6 kDa		0.07	0.13	-0.009	0.280289	-0.0405	0.339716	-0.0139	0.38458	0.1594	0.353248	-0.044	0.29037	0.1874	0.303358	0.0558	0.307726	0.0621	0.30615	0.182	0.279381	0.1443	0.290278
568	V-type proton ATPase catalytic subunit A OS=Mus musculus OX=10090 GN=Atp6v1a PE=1 SV=2	P50516	Atp6v1a	68 kDa		0.07	0.08	-0.0915	0.326635	0.0538	0.253192	-0.0875	0.252172	-0.0099	0.305891	0.0994	0.254709	0.0256	0.263618	0.0756	0.254352	0.0484	0.251765	0.0856	0.251765	0.1651	0.251534
569	Heat shock protein beta-6 OS=Mus musculus OX=10090 GN=Hspb6 PE=1 SV=1	Q5EBG6	Hspb6	18 kDa		0.071	0.06	-0.109	0.227176	0.0657	0.239371	-0.0194	0.2313	-0.0551	0.520839	0.0791	0.241258	0.1787	0.239029	0.0651	0.254713	-0.1392	0.271826	0.1184	0.24567	0.0446	0.218982
570	Nucleobindin-1 OS=Mus musculus OX=10090 GN=Nucb1 PE=1 SV=1	A0A1C7CYU3 (+1)	Nucb1	53 kDa	TRUE	0.071	-0.01	-0.0841	0.263759	0.0873	0.331726	-0.0253	0.321204	0.0602	0.300846	0.0155	0.276296	-0.0115	0.268828	0.0315	0.263112	-0.0426	0.267492	0.0184	0.319009	-0.0823	0.291203
571	Cluster of Cytochrome b5 OS=Mus musculus OX=10090 GN=Cyb5a PE=1 SV=2 (P56395)	P56395 [2]	Cyb5a	15 kDa	TRUE	0.071	-0.14	0.0887	0.25904	0.102	0.227071	-0.09	0.226287	-0.0068	0.224759	-0.0665	0.224411	-0.3714	0.30722	0.029	0.233009	0.0281	0.283205	-0.1517	0.237617	-0.2704	0.233194
572	Tumor susceptibility gene 101 protein (Fragment) OS=Mus musculus OX=10090 GN=Tsg101 PE=1 SV=1	A0A1B0GS09 (+1)	Tsg101	29 kDa		0.072	0.18	-0.0502	0.250407	0.011	0.260928	-0.1525	0.286128	0.0656	0.253149	0.1972	0.411498	0.2157	0.257545	0.1849	0.255332	0.2891	0.277997	0.1814	0.27738	-0.0365	0.271586
573	Heterogeneous nuclear ribonucleoprotein A/B OS=Mus musculus OX=10090 GN=Hnrnpab PE=1 SV=1	Q99020	Hnrnpab	31 kDa	TRUE	0.073	0.08	-0.0278	0.322244	-0.0066	0.348808	0.088	0.267522	0.0102	0.339432	-0.0755	0.267689	0.2128	0.272178	0.0668	0.262268	0.028	0.26156	0.0631	0.267875	0.0345	0.283879
574	ATP-binding cassette sub-family E member 1 OS=Mus musculus OX=10090 GN=Abce1 PE=1 SV=1	P61222	Abce1	67 kDa		0.073	0.04	0.0231	0.28894	-0.012	0.264163	0.0421	0.265978	-0.0619	0.280521	-0.0101	0.259054	0.0262	0.35247	-0.0157	0.266395	0.0428	0.298954	0.1113	0.314504	0.0434	0.275511
575	Nuclear transport factor 2 OS=Mus musculus OX=10090 GN=Nutf2 PE=1 SV=1	P61971	Nutf2	14 kDa		0.073	0.09	-0.0188	0.272147	0.0375	0.283759	-0.1834	0.254052	0.0013	0.234006	0.1102	0.232984	0.2211	0.249679	0.1851	0.23232	-0.1347	0.22637	0.0773	0.221996	0.0845	0.236913
576	60S ribosomal protein L21 OS=Mus musculus OX=10090 GN=Rpl21 PE=1 SV=3	O09167 (+1)	Rpl21	19 kDa		0.073	-0.09	0.2863	0.353267	-0.0169	0.268627	0.2691	0.390417	-0.1862	0.273426	-0.1256	0.275467	-0.2592	0.276734	-0.265	0.277819	0.03	0.27355	-0.0522	0.277199	0.1527	0.318212
577	D-beta-hydroxybutyrate dehydrogenase, mitochondrial OS=Mus musculus OX=10090 GN=Bdh1 PE=1 SV=2	Q80XN0	Bdh1	38 kDa		0.074	0.12	0.0208	0.286348	0.0034	0.236293	-0.4443	0.286298	-0.056	0.289204	0.575	0.298905	-0.1788	0.276752	0.896	0.34047	-0.2916	0.260273	0.3467	0.272351	0.1828	0.242897
578	Calcyclin-binding protein OS=Mus musculus OX=10090 GN=Cacybp PE=1 SV=1	Q9CXW3	Cacybp	27 kDa	TRUE	0.074	0.11	0.0019	0.227644	0.062	0.227644	0.0188	0.227644	0.0631	0.227644	-0.1667	0.227644	0.1284	0.227644	0.1501	0.227644	-0.0387	0.227644	0.1378	0.227644	0.1539	0.227644
579	Succinate dehydrogenase cytochrome b560 subunit, mitochondrial OS=Mus musculus OX=10090 GN=Sdhc PE=1 SV=1	F8WGB3 (+1)	Sdhc	15 kDa		0.075	-0.3	0.2306	0.178593	-0.3079	0.178593	0.1389	0.178593	0.0224	0.178593	-0.1663	0.178593	-0.9225	0.178593	-0.3534	0.178593	0.0448	0.178593	-0.1785	0.178593	-0.3477	0.178593
580	Cluster of Histone-lysine N-methyltransferase Smyd1 OS=Mus musculus OX=10090 GN=Smyd1 PE=1 SV=3 (P97443)	P97443 [2]	Smyd1	56 kDa	TRUE	0.076	0.03	0.0138	0.271964	0.0356	0.248873	-0.0542	0.241801	-0.0493	0.23661	0.0387	0.239065	0.0175	0.250209	0.1098	0.233649	-0.02	0.223964	-0.0533	0.234674	0.1212	0.237617
581	Glyoxalase domain-containing protein 4 OS=Mus musculus OX=10090 GN=Glod4 PE=1 SV=1	Q9CPV4	Glod4	33 kDa		0.076	0.05	-0.0177	0.250973	-0.0035	0.245434	-0.1125	0.263224	0.033	0.254866	0.0791	0.241338	0.1375	0.26004	0.0943	0.243641	-0.0714	0.264738	-0.0242	0.252434	0.0817	0.246311
582	Eukaryotic translation initiation factor 2 subunit 1 OS=Mus musculus OX=10090 GN=Eif2s1 PE=1 SV=3	Q6ZWX6	Eif2s1	36 kDa		0.076	0.07	-0.0192	0.232123	0.0013	0.227795	-0.0857	0.263273	0.1328	0.230388	-0.0451	0.224876	0.2058	0.228735	0.1226	0.230599	-0.0799	0.222592	0.0752	0.227054	0.0209	0.243392
583	Ras-related protein Ral-A OS=Mus musculus OX=10090 GN=Rala PE=1 SV=1	P63321	Rala	24 kDa		0.076	-0.1	0.0939	0.277498	-0.1665	0.244829	0.1934	0.244922	0.026	0.270274	-0.1273	0.252785	-0.4993	0.297995	-0.3124	0.324372	0.0938	0.246519	0.1099	0.247912	-0.1091	0.329638
584	Elongation factor G, mitochondrial OS=Mus musculus OX=10090 GN=Gfm1 PE=1 SV=1	Q8K0D5	Gfm1	84 kDa		0.077	0.04	0.0692	0.296795	0.0444	0.24827	-0.0678	0.263318	-0.0297	0.264053	-0.0151	0.255271	0.0873	0.25858	0.0385	0.25219	-0.0092	0.266873	0.0559	0.247764	0.0421	0.273124
585	Non-POU domain-containing octamer-binding protein OS=Mus musculus OX=10090 GN=Nono PE=1 SV=3	Q99K48	Nono	55 kDa	TRUE	0.077	0.08	-0.0668	0.267781	-0.1055	0.263227	0.0481	0.26394	0.0794	0.297247	0.089	0.340098	0.127	0.324127	0.0399	0.298059	0.1733	0.302816	0.1206	0.259638	-0.0033	0.256072
586	Thioredoxin-like protein 1 OS=Mus musculus OX=10090 GN=Txnl1 PE=1 SV=3	Q8CDN6	Txnl1	32 kDa		0.078	0.05	-0.0506	0.266626	0.0239	0.263782	-0.0323	0.276419	-0.0216	0.298498	0.0586	0.256095	0.1633	0.263676	0.0463	0.257313	0.01	0.445309	0.0288	0.284143	-0.0057	0.251781
587	Guanylate kinase OS=Mus musculus OX=10090 GN=Guk1 PE=1 SV=1	E9Q7K1 (+1)	Guk1	23 kDa		0.079	0.08	-0.0572	0.289462	0.1184	0.255183	-0.1097	0.26536	-0.1172	0.266933	0.163	0.284061	0.0769	0.255939	0.1634	0.25668	0.0435	0.269038	0.0347	0.279086	0.0436	0.274832
588	39S ribosomal protein L1, mitochondrial OS=Mus musculus OX=10090 GN=Mrpl1 PE=1 SV=2	Q99N96 (+1)	Mrpl1	38 kDa	TRUE	0.079	0.09	0.0227	0.249227	-0.0409	0.272846	0.1291	0.251513	0.0083	0.245652	-0.1238	0.243859	0.2142	0.247105	0.0748	0.244311	0.0631	0.298745	0.1655	0.254618	-0.086	0.259974
589	Serine/threonine-protein kinase TNNI3K OS=Mus musculus OX=10090 GN=Tnni3k PE=2 SV=4	Q5GIG6	Tnni3k	93 kDa	TRUE	0.079	-0.09	0.0856	0.242647	0.0419	0.246637	0.0699	0.246248	-0.0549	0.251853	-0.1645	0.251502	-0.3277	0.317946	-0.104	0.244942	0.0332	0.243209	0.0222	0.260039	-0.1442	0.271774
590	Trifunctional enzyme subunit beta, mitochondrial OS=Mus musculus OX=10090 GN=Hadhb PE=1 SV=1	Q99JY0	Hadhb	51 kDa	TRUE	0.08	0.02	0.089	0.259015	-0.1474	0.257024	0.1551	0.255684	-0.1876	0.32039	0.0131	0.241016	-0.0079	0.241203	-0.0146	0.228186	0.0818	0.259118	0.0747	0.237206	-0.0799	0.23675
591	Cluster of Collagen, type VI, alpha 3 OS=Mus musculus OX=10090 GN=Col6a3 PE=1 SV=1 (A0A087WS16)	A0A087WS16 [3]	Col6a3	289 kDa	TRUE	0.08	0.37	-0.481	0.252947	-0.0844	0.24895	0.0903	0.23384	0.0397	0.249109	0.1924	0.235117	0.4075	0.242699	0.3264	0.233307	0.5525	0.249773	0.4393	0.243766	-0.2108	0.247098
592	Thioredoxin reductase 1, cytoplasmic OS=Mus musculus OX=10090 GN=Txnrd1 PE=1 SV=3	Q9JMH6	Txnrd1	67 kDa		0.08	0.07	-0.0073	0.274387	-0.0324	0.291824	0.022	0.257243	-0.1132	0.479108	0.0301	0.257041	0.0969	0.269711	0.0989	0.277706	-0.0456	0.271683	-0.0387	0.263775	0.2004	0.259798
593	Rab GTPase-binding effector protein 1 OS=Mus musculus OX=10090 GN=Rabep1 PE=1 SV=1	J3QJV7 (+1)	Rabep1	90 kDa		0.08	0.13	-0.0959	0.285864	-0.0367	0.286665	-0.0076	0.305883	0.0269	0.387559	0.129	0.283433	0.231	0.288535	-0.0093	0.282523	0.2843	0.295798	0.215	0.282161	-0.0649	0.287795
594	4a-hydroxytetrahydrobiopterin dehydratase OS=Mus musculus OX=10090 GN=Pcbd2 PE=1 SV=1	A0A0R4J1R7 (+1)	Pcbd2	12 kDa		0.08	0.08	-0.0391	0.225277	0.0392	0.2658	-0.1467	0.241521	0.0746	0.222698	0.0479	0.224245	0.1327	0.22374	0.0532	0.2255	0.0018	0.223478	0.1458	0.232382	0.0261	0.240274
595	26S proteasome non-ATPase regulatory subunit 8 OS=Mus musculus OX=10090 GN=Psmd8 PE=1 SV=1	Q3TG45 (+2)	Psmd8	29 kDa		0.081	0.07	-0.0254	0.243092	-0.0311	0.2469	-0.0265	0.261153	0.1221	0.283501	-0.0118	0.241185	0.1877	0.296474	0.0613	0.248894	-0.034	0.241888	0.0393	0.241614	0.141	0.250408
596	Destrin OS=Mus musculus OX=10090 GN=Dstn PE=1 SV=3	Q9R0P5	Dstn	19 kDa	TRUE	0.082	0.07	-0.0427	0.274437	0.0743	0.270699	0.1186	0.256182	0.0035	0.403095	-0.1867	0.266273	0.2959	0.319323	0.1183	0.264103	-0.0507	0.25991	-0.0109	0.278743	0.0609	0.303074
597	Protein NDRG2 OS=Mus musculus OX=10090 GN=Ndrg2 PE=1 SV=1	Q9QYG0	Ndrg2	41 kDa		0.083	0.04	-0.1134	0.284557	0.0761	0.234649	-0.0421	0.25168	0.0377	0.293557	0.0162	0.240318	0.2467	0.251673	0.0014	0.247911	-0.0324	0.242428	0.0439	0.262188	-0.0187	0.23913
598	Coiled-coil domain-containing protein 88B (Fragment) OS=Mus musculus OX=10090 GN=Ccdc88b PE=1 SV=1	A0A494BB08	Ccdc88b	128 kDa		0.083	0.26	-0.633	0.271078	0.1917	0.32058	-0.2306	0.355543	0.0745	0.353475	0.263	0.274543	0.4893	0.460439	0.5364	0.642867	-0.0941	0.497679	0.1577	0.281977	0.3794	0.286594
599	Homeodomain-only protein OS=Mus musculus OX=10090 GN=Hopx PE=1 SV=1	Q8R1H0	Hopx	8 kDa		0.083	0.11	0.1432	0.298899	-0.0551	0.299678	-0.1706	0.268987	0.0307	0.326163	0.0576	0.272573	0.0617	0.280606	0.1348	0.264635	0.0466	0.279071	0.1251	0.268015	0.1817	0.270912
600	S-formylglutathione hydrolase OS=Mus musculus OX=10090 GN=Esd PE=1 SV=1	H3BJL6 (+3)	Esd	29 kDa		0.084	0.08	-0.1251	0.245562	0.0441	0.265599	-0.1636	0.244464	0.1719	0.266484	0.1066	0.248025	0.2124	0.247977	0.1774	0.275697	-0.0762	0.247256	0.0087	0.251131	0.1015	0.237085
601	Alpha-ketoglutarate dehydrogenase component 4 OS=Mus musculus OX=10090 GN=Mrps36 PE=1 SV=1	Q9CQX8	Mrps36	11 kDa	TRUE	0.084	-0.04	-0.0052	0.227261	0.0021	0.236449	-0.0381	0.225121	-0.0022	0.224626	0.0733	0.294243	-0.1425	0.247235	0.0231	0.243257	-0.0018	0.239062	-0.0671	0.228633	-0.0288	0.230358
602	U1 small nuclear ribonucleoprotein A (Fragment) OS=Mus musculus OX=10090 GN=Snrpa PE=1 SV=1	D3Z0S6 (+1)	Snrpa	27 kDa		0.084	0.1	-0.1198	0.258782	0.0912	0.243689	-0.1691	0.28735	0.1005	0.243406	0.0403	0.25149	0.1727	0.24353	0.0015	0.26133	0.2162	0.265383	0.0348	0.241342	0.0661	0.293621
603	Charged multivesicular body protein 2b OS=Mus musculus OX=10090 GN=Chmp2b PE=1 SV=1	A0A338P7L8 (+1)	Chmp2b	24 kDa		0.084	0.1	0.0528	0.24818	-0.1652	0.246916	0.0076	0.313973	0.0265	0.276705	0.0693	0.246715	0.0626	0.315031	0.1517	0.244159	0.0851	0.257721	0.0449	0.251459	0.14	0.247298
604	Acyl carrier protein (Fragment) OS=Mus musculus OX=10090 GN=Ndufab1 PE=1 SV=1	F6ZFT1 (+2)	Ndufab1	14 kDa		0.085	-0.08	0.0838	0.214717	-0.011	0.212878	0.0403	0.228794	-0.1503	0.213718	0.0489	0.255589	-0.3535	0.325117	-0.0141	0.254242	-0.1438	0.24188	0.0583	0.230703	-0.0172	0.250675
605	Cluster of Elongation factor 1-beta OS=Mus musculus OX=10090 GN=Eef1b PE=1 SV=5 (O70251)	O70251 [2]	Eef1b	25 kDa	TRUE	0.085	0.07	0.0564	0.253985	-0.0028	0.246425	-0.0593	0.237305	0.1204	0.252044	-0.1103	0.247797	0.1633	0.244251	0.1733	0.242721	-0.0263	0.243317	0.0002	0.237077	0.0286	0.239943
606	Annexin A3 OS=Mus musculus OX=10090 GN=Anxa3 PE=1 SV=4	O35639	Anxa3	36 kDa		0.086	0.07	0.0135	0.298575	0.0363	0.310693	0.0293	0.351516	-0.202	0.358493	0.0629	0.288087	0.0899	0.299654	0.1402	0.298735	0.0423	0.30972	-0.0342	0.296737	0.0857	0.284133
607	Mitochondrial-processing peptidase subunit beta OS=Mus musculus OX=10090 GN=Pmpcb PE=1 SV=1	Q9CXT8	Pmpcb	55 kDa	TRUE	0.086	0.07	-0.1305	0.284106	0.1196	0.254158	0.0023	0.252866	0.0686	0.270758	-0.0771	0.260135	0.2365	0.257958	0.0083	0.258639	-0.0122	0.255604	0.0979	0.259485	0.0183	0.274229
608	Mitochondrial pyruvate carrier OS=Mus musculus OX=10090 GN=Mpc1 PE=1 SV=1	D3YWY6 (+2)	Mpc1	10 kDa		0.086	-0.15	0.5255	0.467875	-0.2468	0.216665	0.3746	0.382242	-0.0496	0.22168	-0.0793	0.213528	-0.5857	0.290313	-0.334	0.228899	0.1434	0.226432	0.0518	0.227487	-0.1928	0.197226
609	Transketolase OS=Mus musculus OX=10090 GN=Tkt PE=1 SV=1	P40142	Tkt	68 kDa		0.086	0.12	-0.1374	0.249403	0.1437	0.245746	-0.1527	0.246435	0.2229	0.271064	-0.0282	0.249199	0.0976	0.258654	0.2305	0.275396	0.0213	0.247711	0.3657	0.439301	-0.0259	0.246543
610	Myotubularin OS=Mus musculus OX=10090 GN=Mtm1 PE=1 SV=2	Q9Z2C5	Mtm1	70 kDa		0.086	-0.1	0.0545	0.354418	-0.0632	0.340176	0.0345	0.343438	0.0142	0.344579	-0.052	0.388313	-0.0195	0.363001	-0.0601	0.342424	-0.2439	0.363891	-0.3178	0.393507	0.0765	0.347896
611	Cytoskeleton-associated protein 4 OS=Mus musculus OX=10090 GN=Ckap4 PE=1 SV=2	Q8BMK4	Ckap4	64 kDa		0.086	-0.12	0.1893	0.352495	-0.1121	0.256369	0.1873	0.482046	0.1565	0.289309	-0.2135	0.256874	-0.7179	0.420369	-0.1358	0.347995	-0.0054	0.262933	-0.0697	0.255553	-0.031	0.269713
612	Ubiquinone biosynthesis monooxygenase COQ6, mitochondrial OS=Mus musculus OX=10090 GN=Coq6 PE=1 SV=3	Q8R1S0	Coq6	51 kDa		0.087	0.06	-0.0806	0.289287	0.0829	0.267287	-0.0847	0.270716	-0.0232	0.255676	0.0669	0.246248	0.1777	0.267125	0.0561	0.256517	0.0035	0.32422	0.0423	0.246815	0.0272	0.280968
613	Adrenodoxin, mitochondrial OS=Mus musculus OX=10090 GN=Fdx1 PE=1 SV=1	P46656	Fdx1	20 kDa		0.087	0.09	-0.0275	0.266544	-0.0267	0.235007	-0.0546	0.234306	0.0083	0.243158	0.0872	0.231314	0.1319	0.232889	0.1524	0.228427	-0.1064	0.267646	0.0733	0.221965	0.1167	0.231165
614	Ribosomal protein L19 OS=Mus musculus OX=10090 GN=Rpl19 PE=1 SV=1	A2A547 (+1)	Rpl19	23 kDa	TRUE	0.089	-0.28	0.367	0.304866	-0.0018	0.297503	0.4749	0.272963	-0.4792	0.314466	-0.3129	0.256722	-0.4719	0.270967	-0.5083	0.315553	-0.0902	0.247067	-0.379	0.250011	0.0482	0.260083
615	Polyadenylate-binding protein OS=Mus musculus OX=10090 GN=Pabpc4 PE=1 SV=1	A3KFU5 (+3)	Pabpc4	69 kDa	TRUE	0.09	0.06	0.1945	0.278678	-0.2299	0.2685	0.1227	0.261851	-0.0802	0.337513	-0.0694	0.302953	0.1198	0.265947	-0.061	0.262082	-0.0077	0.304096	0.1093	0.268851	0.1076	0.283578
616	Carbonyl reductase [NADPH] 1 OS=Mus musculus OX=10090 GN=Cbr1 PE=1 SV=3	P48758	Cbr1	31 kDa	TRUE	0.09	0.05	-0.1669	0.259141	0.0392	0.237659	-0.0696	0.252841	0.078	0.242619	0.0793	0.242856	0.0707	0.240737	0.0881	0.238802	0.0033	0.242562	0.1079	0.247423	-0.021	0.238731
617	Epithelial membrane protein 2 OS=Mus musculus OX=10090 GN=Emp2 PE=1 SV=1	O88662	Emp2	20 kDa		0.09	-0.22	0.2111	0.371335	-0.0497	0.362222	0.0432	0.331191	-0.0614	0.326752	-0.0996	0.343358	-0.5951	0.356837	-0.3339	0.623545	0.1131	0.353157	-0.0736	0.339429	-0.2757	0.341938
618	DnaJ homolog subfamily B member 4 OS=Mus musculus OX=10090 GN=Dnajb4 PE=1 SV=1	Q9D832	Dnajb4	38 kDa		0.09	0.11	-0.0592	0.239442	-0.0916	0.254954	0.0878	0.24354	0.0811	0.299367	-0.0093	0.257286	0.1	0.242952	0.1189	0.259738	0.091	0.254396	0.1999	0.24574	-0.0208	0.271713
619	Reticulocalbin-2 OS=Mus musculus OX=10090 GN=Rcn2 PE=1 SV=1	Q8BP92	Rcn2	37 kDa		0.09	0.23	-0.0525	0.265624	-0.1215	0.265624	0.2256	0.265624	0.1487	0.265624	-0.162	0.265624	0.088	0.265624	0.1775	0.265624	0.5107	0.265624	0.0446	0.265624	0.3732	0.265624
620	Mitochondrial tRNA-specific 2-thiouridylase 1 OS=Mus musculus OX=10090 GN=Trmu PE=1 SV=1	Q9DAT5	Trmu	47 kDa		0.09	0.18	-0.3097	0.293548	0.3015	0.285139	-0.0823	0.323853	0.1468	0.317578	-0.0486	0.293533	0.1276	0.287506	-0.0322	0.292567	0.2852	0.289019	0.507	0.630592	0.5128	0.641498
621	Citramalyl-CoA lyase, mitochondrial OS=Mus musculus OX=10090 GN=Clybl PE=1 SV=2	Q8R4N0	Clybl	38 kDa		0.091	0.03	-0.029	0.225975	0.0687	0.236215	-0.0869	0.246298	-0.055	0.2503	0.0863	0.23414	0.0922	0.225881	0.1058	0.230759	-0.0508	0.233424	-0.0128	0.233218	0.0071	0.24174
622	High mobility group protein HMG-I/HMG-Y OS=Mus musculus OX=10090 GN=Hmga1 PE=1 SV=4	P17095 (+1)	Hmga1	12 kDa		0.091	-0.08	0.4853	0.290329	-0.148	0.217039	0.8727	0.380414	-0.1711	0.258922	-0.2156	0.251326	-0.2264	0.246227	-0.0513	0.246497	0.0634	0.289357	-0.0746	0.240611	-0.0744	0.232019
623	40S ribosomal protein S5 OS=Mus musculus OX=10090 GN=Rps5 PE=1 SV=1	Q91V55	Rps5	23 kDa		0.091	-0.11	0.2982	0.274093	-0.1251	0.257482	0.2301	0.297627	-0.0912	0.233101	-0.1649	0.250666	-0.2594	0.246993	-0.1547	0.250415	-0.0297	0.241716	-0.1055	0.232236	-0.0526	0.284508
624	Dimethylargininase OS=Mus musculus OX=10090 GN=Ddah2 PE=1 SV=1	O08972 (+1)	Ddah2	25 kDa		0.091	0.1	-0.0547	0.278664	-0.0796	0.352988	-0.0065	0.268794	0.0973	0.259043	-0.0093	0.263608	0.2315	0.267974	0.1249	0.25751	-0.0307	0.298305	0.0401	0.286215	0.0936	0.379152
625	1-acyl-sn-glycerol-3-phosphate acyltransferase gamma OS=Mus musculus OX=10090 GN=Agpat3 PE=1 SV=2	Q9D517	Agpat3	43 kDa		0.091	-0.2	0.4848	0.305268	-0.0556	0.240862	0.6309	0.262451	-0.2185	0.246915	-0.3254	0.254285	-0.6668	0.27289	-0.393	0.240046	0.274	0.238773	-0.0935	0.245343	-0.1309	0.245171
626	Spectrin alpha chain, erythrocytic 1 OS=Mus musculus OX=10090 GN=Spta1 PE=1 SV=3	P08032	Spta1	280 kDa	TRUE	0.092	-0.05	-0.4441	0.458099	0.3332	0.357466	-0.2583	0.34088	0.5073	0.417939	-0.0536	0.292266	-0.083	0.330856	0.0481	0.293671	-0.0123	0.344616	-0.0686	0.295187	-0.0613	0.280809
627	Eukaryotic translation initiation factor 3 subunit J-A OS=Mus musculus OX=10090 GN=Eif3j1 PE=2 SV=1	Q3UGC7 (+1)	Eif3j1	29 kDa		0.092	0.04	0.0399	0.304093	0.0057	0.303106	-0.0274	0.325843	0.0817	0.2892	-0.0792	0.305646	0.0111	0.299182	0.0135	0.296262	0.0168	0.351622	-0.0254	0.303297	0.1308	0.31929
628	ATP-dependent (S)-NAD(P)H-hydrate dehydratase OS=Mus musculus OX=10090 GN=Naxd PE=1 SV=1	J3QMM7 (+2)	Naxd	35 kDa		0.092	0.12	-0.1597	0.235297	0.1029	0.250206	-0.1278	0.249638	0.0834	0.33951	0.1441	0.23578	0.3049	0.25844	0.1319	0.250961	0.1211	0.242569	0.1267	0.235249	-0.0211	0.243311
629	Mitochondrial intermembrane space import and assembly protein 40 OS=Mus musculus OX=10090 GN=Chchd4 PE=1 SV=1	Q8VEA4	Chchd4	16 kDa		0.092	0.12	0.0263	0.315548	0.1413	0.323143	-0.0948	0.355655	-0.2193	0.314281	0.0847	0.289438	0.0087	0.288364	0.2727	0.287788	0.2165	0.302082	0.1518	0.29241	-0.0716	0.287172
630	Ras-related protein Rab-10 OS=Mus musculus OX=10090 GN=Rab10 PE=1 SV=1	P61027	Rab10	23 kDa		0.092	-0.22	0.3586	0.245866	-0.2803	0.332769	0.2489	0.252314	-0.2811	0.248502	-0.079	0.289188	-0.765	0.349448	-0.2925	0.261763	-0.1725	0.246529	-0.1293	0.249755	-0.0277	0.30097
631	WD repeat-containing protein 1 OS=Mus musculus OX=10090 GN=Wdr1 PE=1 SV=3	O88342	Wdr1	66 kDa		0.093	0.05	-0.0545	0.24526	0.0357	0.248607	-0.0228	0.263745	0.0006	0.261331	0.0398	0.257771	0.118	0.251359	0.1066	0.251909	-0.114	0.276495	0.033	0.264838	0.0664	0.245293
632	Prosaposin OS=Mus musculus OX=10090 GN=Psap PE=1 SV=1	E9PZ00 (+4)	Psap	61 kDa		0.093	0.04	-0.0748	0.240014	0.07	0.237926	-0.0946	0.25199	0.0793	0.239311	0.0074	0.233933	0.1245	0.257389	0.0905	0.236069	-0.0542	0.237239	-0.0556	0.250571	0.0911	0.238355
633	Iron-sulfur cluster co-chaperone protein HscB OS=Mus musculus OX=10090 GN=Hscb PE=1 SV=1	A0A0R4J0T0 (+1)	Hscb	27 kDa		0.093	0.08	-0.015	0.300989	-0.0435	0.271798	-0.0539	0.271974	0.0762	0.270996	0.0293	0.270247	0.0601	0.296835	0.0776	0.273994	0.0338	0.272885	0.0764	0.271138	0.1496	0.271175
634	Isoleucine--tRNA ligase, mitochondrial OS=Mus musculus OX=10090 GN=Iars2 PE=1 SV=1	Q8BIJ6	Iars2	113 kDa		0.094	-0.03	-0.0727	0.277415	0.0903	0.260637	-0.0469	0.293559	0.0203	0.298799	-0.0051	0.283666	-0.0195	0.275091	0.0017	0.25593	-0.0741	0.267392	-0.1073	0.283037	0.0439	0.25643
635	Mitochondrial import inner membrane translocase subunit TIM50 OS=Mus musculus OX=10090 GN=Timm50 PE=1 SV=1	Q9D880	Timm50	40 kDa		0.094	-0.07	-0.018	0.264263	-0.0328	0.273217	0.0235	0.289896	-0.003	0.260711	0.0378	0.264036	-0.2036	0.274567	-0.13	0.266229	0.0975	0.258341	-0.0257	0.255982	-0.1197	0.324229
636	LIM domain and actin-binding protein 1 OS=Mus musculus OX=10090 GN=Lima1 PE=1 SV=3	Q9ERG0	Lima1	84 kDa		0.094	-0.15	0.1955	0.420471	-0.0831	0.407707	0.0013	0.350404	0.1366	0.34743	-0.2457	0.360232	0.0428	0.350404	-0.0174	0.356394	-0.3223	0.382711	-0.242	0.353096	-0.1982	0.34758
637	Methylcrotonoyl-CoA carboxylase beta chain, mitochondrial OS=Mus musculus OX=10090 GN=Mccc2 PE=1 SV=1	Q3ULD5	Mccc2	61 kDa		0.095	0.02	-0.0888	0.298786	0.071	0.281836	-0.0728	0.271994	0.098	0.271201	-0.022	0.263584	0.0618	0.257203	-0.0399	0.257416	0.0375	0.274484	0.0252	0.251566	0.0292	0.294555
638	TAR DNA-binding protein 43 OS=Mus musculus OX=10090 GN=Tardbp PE=1 SV=1	A0A087WRZ5 (+4)	Tardbp	32 kDa		0.095	0.09	-0.0315	0.328713	-0.1056	0.2431	-0.0326	0.289705	0.0688	0.242779	0.0819	0.251005	0.1917	0.246995	0.1613	0.260438	-0.0054	0.258846	0.0424	0.235868	0.0527	0.253742
639	Caprin-1 OS=Mus musculus OX=10090 GN=Caprin1 PE=1 SV=2	Q60865	Caprin1	78 kDa		0.096	0.08	0.0266	0.315178	-0.0804	0.252697	0.0422	0.26049	-0.0007	0.249267	0.0374	0.260111	0.0978	0.27794	0.0816	0.24209	0.002	0.237532	0.0992	0.25527	0.1532	0.296321
640	Eukaryotic translation initiation factor 5 OS=Mus musculus OX=10090 GN=Eif5 PE=1 SV=1	P59325	Eif5	49 kDa		0.096	0.12	-0.1053	0.267371	0.1287	0.247785	-0.1578	0.245723	0.0783	0.32965	0.0737	0.275276	0.1388	0.246234	0.24	0.246446	-0.0196	0.245871	0.1207	0.255679	0.1077	0.261351
641	Toll-interacting protein OS=Mus musculus OX=10090 GN=Tollip PE=1 SV=1	Q9QZ06	Tollip	30 kDa		0.097	0.06	-0.0792	0.280663	0.0218	0.287668	-0.0843	0.282392	0.0976	0.282567	0.0426	0.283868	0.0665	0.315053	0.1315	0.273523	0.0832	0.373866	0.0161	0.270995	0.0414	0.299949
642	Eukaryotic translation initiation factor 4H OS=Mus musculus OX=10090 GN=Eif4h PE=1 SV=3	Q9WUK2	Eif4h	27 kDa		0.098	0.07	-0.07	0.262494	-0.0609	0.261398	0.0158	0.286664	0.1221	0.260341	-0.0051	0.269178	0.0538	0.333351	0.0794	0.269636	0.0613	0.261607	0.0443	0.264718	0.108	0.266224
643	Isocitrate dehydrogenase [NADP] cytoplasmic OS=Mus musculus OX=10090 GN=Idh1 PE=1 SV=2	O88844	Idh1	47 kDa	TRUE	0.099	0.1	-0.0604	0.297942	-0.0459	0.273818	-0.0813	0.325668	0.0174	0.285276	0.1312	0.261533	0.2136	0.300577	0.1503	0.275192	0.0201	0.26531	0.0919	0.272069	0.011	0.267938
644	Phytanoyl-CoA dioxygenase, peroxisomal OS=Mus musculus OX=10090 GN=Phyh PE=1 SV=1	O35386	Phyh	39 kDa		0.099	0.14	0.11	0.251427	-0.0186	0.268448	-0.2413	0.263179	-0.05	0.319047	0.1322	0.252955	0.0971	0.258175	0.3024	0.286911	-0.1023	0.296259	0.0769	0.250294	0.3158	0.253137
645	2-oxoisovalerate dehydrogenase subunit beta, mitochondrial OS=Mus musculus OX=10090 GN=Bckdhb PE=1 SV=2	Q6P3A8	Bckdhb	43 kDa	TRUE	0.1	0.09	-0.0619	0.267678	0.1528	0.254895	-0.2564	0.279057	-0.0056	0.334631	0.0961	0.260028	0.3172	0.256256	0.0887	0.279613	-0.0897	0.284058	0.0559	0.249696	0.0889	0.267348
646	Mth938 domain-containing protein OS=Mus musculus OX=10090 GN=Aamdc PE=1 SV=1	D3YZD8 (+2)	Aamdc	16 kDa		0.1	0.09	-0.0451	0.285194	0.0695	0.233966	-0.0471	0.231012	-0.1352	0.232277	0.144	0.238638	0.024	0.313288	0.2047	0.241014	0.0335	0.230738	-0.0419	0.227213	0.1726	0.227376
647	Gap junction alpha-1 protein OS=Mus musculus OX=10090 GN=Gja1 PE=1 SV=2	P23242	Gja1	43 kDa		0.1	-0.08	0.6381	0.457677	-0.1656	0.232343	0.4522	0.463957	-0.2189	0.256806	-0.0088	0.236481	-0.8991	0.43369	-0.1577	0.250986	0.3471	0.279564	0.1304	0.288912	-0.1009	0.256878
648	Hydroxymethylglutaryl-CoA lyase, mitochondrial OS=Mus musculus OX=10090 GN=Hmgcl PE=1 SV=2	P38060	Hmgcl	34 kDa		0.1	0.03	-0.0805	0.354113	0.03	0.298987	-0.124	0.276604	0.0169	0.326533	0.1196	0.258955	0.078	0.346057	0.1536	0.300221	-0.0716	0.290374	-0.0289	0.244043	0.0468	0.293286
649	Outer mitochondrial transmembrane helix translocase OS=Mus musculus OX=10090 GN=Atad1 PE=1 SV=1	A0A494BAB5 (+1)	Atad1	31 kDa		0.1	-0.15	0.0757	0.276862	-0.0824	0.259067	0.0121	0.231388	0.2413	0.233617	-0.2672	0.23489	-0.5002	0.231913	-0.2339	0.238794	0.0163	0.243081	-0.0527	0.240142	-0.1131	0.23299
650	Troponin C, slow skeletal and cardiac muscles OS=Mus musculus OX=10090 GN=Tnnc1 PE=1 SV=1	P19123	Tnnc1	18 kDa		0.1	-0.02	-0.0389	0.26143	0.0578	0.265365	-0.0352	0.347051	-0.057	0.260733	0.0915	0.283417	0.0536	0.264248	0.0197	0.315895	-0.1101	0.274045	-0.0635	0.249536	0.0066	0.277162
651	Myopalladin OS=Mus musculus OX=10090 GN=Mypn PE=1 SV=2	Q5DTJ9	Mypn	144 kDa	TRUE	0.1	0.04	-0.0057	0.29755	-0.0299	0.274638	0.0353	0.31591	0.044	0.287609	-0.04	0.277542	0.0986	0.292083	0.013	0.298068	-0.0118	0.295032	-0.0084	0.290155	0.1154	0.293788
652	Dysferlin OS=Mus musculus OX=10090 GN=Dysf PE=1 SV=1	A0A0N4SUJ2 (+9)	Dysf	238 kDa	TRUE	0.1	-0.16	0.0757	0.693384	0.02	0.361838	0.0504	0.687084	-0.0254	0.643441	-0.047	0.296124	-0.2993	0.555517	-0.1549	0.258151	0.0597	0.357087	-0.2639	0.333668	-0.2101	0.267961
653	Low molecular weight phosphotyrosine protein phosphatase OS=Mus musculus OX=10090 GN=Acp1 PE=1 SV=3	Q9D358	Acp1	18 kDa		0.1	0.09	-0.1863	0.245984	0.0992	0.226935	-0.1093	0.248577	0.1808	0.233072	-0.0237	0.257303	0.2043	0.226009	0.0186	0.227274	0.1518	0.256379	0.0647	0.240523	0.0124	0.236635
654	Probable ATP-dependent RNA helicase DDX6 OS=Mus musculus OX=10090 GN=Ddx6 PE=1 SV=1	P54823	Ddx6	54 kDa		0.1	0.1	-0.083	0.268173	-0.0094	0.240527	0.0065	0.322037	0.066	0.305004	0.0247	0.241712	0.0987	0.313303	0.3204	0.270935	-0.062	0.250308	0.0648	0.243098	0.1126	0.258791
655	BolA-like protein 1 OS=Mus musculus OX=10090 GN=Bola1 PE=1 SV=1	Q9D8S9	Bola1	14 kDa		0.1	-0.09	-0.0012	0.277872	-0.0431	0.302137	-0.1113	0.28208	0.1108	0.372783	0.0836	0.289555	0.0864	0.281859	-0.1667	0.315666	-0.2125	0.276631	-0.1181	0.276968	-0.0475	0.281513
656	Elongation factor 1-alpha 1 OS=Mus musculus OX=10090 GN=Eef1a1 PE=1 SV=3	P10126	Eef1a1	50 kDa	TRUE	0.1	0.08	0.0281	0.243768	-0.2051	0.239666	0.0204	0.233631	0.2367	0.2479	-0.0732	0.251456	-0.0094	0.242456	0.1537	0.238603	-0.0802	0.235822	0.1585	0.237936	0.1485	0.235298
657	Glutaredoxin-3 OS=Mus musculus OX=10090 GN=Glrx3 PE=1 SV=1	A0A1B0GS58 (+1)	Glrx3	42 kDa		0.1	0.09	-0.0471	0.276792	0.0471	0.244561	-0.118	0.285079	0.0378	0.25161	0.048	0.245604	0.1934	0.258587	0.1483	0.25416	-0.0276	0.24437	0.0704	0.272272	0.0725	0.270971
658	Proteasome subunit alpha type-4 OS=Mus musculus OX=10090 GN=Psma4 PE=1 SV=1	Q9R1P0	Psma4	29 kDa	TRUE	0.1	0.07	-0.0477	0.267096	0.0362	0.27638	-0.2077	0.313802	0.1563	0.270077	0.0077	0.253991	0.1797	0.260505	0.1065	0.249305	-0.0981	0.251389	0.0576	0.268873	0.099	0.244134
659	Probable leucine--tRNA ligase, mitochondrial OS=Mus musculus OX=10090 GN=Lars2 PE=1 SV=1	Q8VDC0	Lars2	101 kDa		0.1	-0.06	0.0806	0.284864	-0.0097	0.265219	-0.012	0.306918	-0.0105	0.265957	-0.038	0.273488	-0.1716	0.261777	0.0241	0.26122	0.0471	0.26278	-0.1106	0.276859	-0.0951	0.282056
660	Proteasome subunit alpha type-2 OS=Mus musculus OX=10090 GN=Psma2 PE=1 SV=3	P49722	Psma2	26 kDa	TRUE	0.1	0.12	-0.0381	0.225797	0.0489	0.248223	-0.1472	0.231667	0.0784	0.243659	0.0711	0.262677	0.3099	0.291044	0.1117	0.295605	-0.0873	0.293273	0.1379	0.227286	0.0975	0.224405
661	Glyoxylate reductase/hydroxypyruvate reductase OS=Mus musculus OX=10090 GN=Grhpr PE=1 SV=1	Q91Z53	Grhpr	35 kDa		0.1	0.18	-0.1374	0.327232	0.1971	0.289732	-0.2947	0.291638	0.1624	1.13848	0.1384	0.340171	0.1267	0.274136	0.2428	0.240544	0.2153	0.621134	0.1373	0.25658	0.2279	0.243759
662	Laminin subunit alpha-4 OS=Mus musculus OX=10090 GN=Lama4 PE=1 SV=2	P97927	Lama4	202 kDa		0.11	0.05	-0.0913	0.263633	-0.0387	0.261405	0.0617	0.263904	0.0666	0.266326	0.0007	0.266131	0.1177	0.267872	0.1178	0.275047	0.0804	0.276086	0.0296	0.264866	-0.1051	0.262479
663	Cullin-associated NEDD8-dissociated protein 1 OS=Mus musculus OX=10090 GN=Cand1 PE=1 SV=2	Q6ZQ38	Cand1	136 kDa	TRUE	0.11	-0.08	-0.1113	0.276083	0.0786	0.384001	0.0457	0.314241	0.21	0.327698	-0.1843	0.325816	-0.0503	0.296644	-0.0208	0.280098	-0.15	0.311843	-0.0243	0.268131	-0.1773	0.306305
664	Myomesin 2 OS=Mus musculus OX=10090 GN=Myom2 PE=1 SV=1	Q14BI5	Myom2	165 kDa		0.11	0.01	-0.0207	0.259979	0.0693	0.247157	-0.114	0.261719	0.1311	0.254046	-0.0869	0.251812	0.1891	0.275863	-0.0547	0.24851	-0.0089	0.24591	-0.0235	0.254537	-0.0345	0.254511
665	Cluster of Smoothelin OS=Mus musculus OX=10090 GN=Smtn PE=1 SV=2 (Q921U8)	Q921U8 [2]	Smtn	100 kDa	TRUE	0.11	-0.13	0.0592	0.355429	-0.0525	0.464094	0.0951	0.308888	0.1271	0.410817	-0.1329	0.271349	-0.3899	0.274249	-0.1324	0.285349	0.0624	0.359883	0.0235	0.321782	-0.0797	0.363558
666	Myristoylated alanine-rich C-kinase substrate OS=Mus musculus OX=10090 GN=Marcks PE=1 SV=2	P26645	Marcks	30 kDa		0.11	0.09	-0.1029	0.291297	-0.0039	0.300253	-0.1128	0.277155	0.186	0.290867	0.0504	0.271611	0.2273	0.263711	0.1418	0.307268	-0.1011	0.266052	0.1074	0.297151	0.0507	0.270549
667	Cluster of Histidine--tRNA ligase, cytoplasmic OS=Mus musculus OX=10090 GN=Hars1 PE=1 SV=2 (Q61035)	Q61035 [4]	Hars1	57 kDa	TRUE	0.11	0.08	-0.0699	0.279871	-0.0621	0.245511	0.0297	0.292661	0.1049	0.254369	0.0109	0.241187	0.0846	0.256397	0.1301	0.243146	-0.0574	0.237783	0.0697	0.244927	0.1484	0.258449
668	Tetratricopeptide repeat protein 38 OS=Mus musculus OX=10090 GN=Ttc38 PE=1 SV=2	A3KMP2	Ttc38	52 kDa		0.11	0.11	-0.017	0.283666	-0.0674	0.279778	0.0534	0.297458	-0.0579	0.295545	0.0861	0.277998	0.2712	0.274572	0.119	0.276065	-0.0144	0.292709	-0.0347	0.294616	0.2123	0.281622
669	eIF5-mimic protein 1 OS=Mus musculus OX=10090 GN=Bzw2 PE=1 SV=1	Q91VK1	Bzw2	48 kDa		0.11	0.05	-0.0191	0.324423	0.0081	0.259693	0.0738	0.27351	-0.0577	0.285098	-0.0274	0.266223	0.0746	0.267537	0.0443	0.257034	0.1083	0.288991	-0.0918	0.268812	0.1356	0.268696
670	Glycogenin (Fragment) OS=Mus musculus OX=10090 GN=Gyg PE=1 SV=1	V9GX26	Gyg	41 kDa		0.11	0.09	0.0053	0.251501	-0.0374	0.234127	-0.0475	0.256542	-0.0071	0.315912	0.0693	0.224034	0.1353	0.230669	0.154	0.240873	-0.121	0.244517	0.0038	0.270764	0.2045	0.239268
671	Hydrocephalus-inducing protein OS=Mus musculus OX=10090 GN=Hydin PE=1 SV=2	Q80W93	Hydin	582 kDa		0.11	0.1	-0.0121	0.252128	-0.1042	0.257187	0.1269	0.299731	0.0771	0.263612	-0.0458	0.248543	0.0815	0.231083	0.0104	0.228692	0.5836	0.836485	0.0513	0.228542	0.3068	0.426478
672	Prohibitin 1 OS=Mus musculus OX=10090 GN=Phb1 PE=1 SV=1	P67778	Phb1	30 kDa		0.11	0	0.0492	0.260735	-0.0377	0.251968	0.0271	0.244089	-0.0201	0.281075	-0.0138	0.246097	-0.0316	0.238974	0.0507	0.258383	0.0866	0.258859	0.0996	0.266665	-0.0451	0.291258
673	Caveolae-associated protein 4 OS=Mus musculus OX=10090 GN=Cavin4 PE=1 SV=1	A2AMM0	Cavin4	41 kDa		0.11	0.04	0.0177	0.243704	-0.037	0.226906	0.101	0.267274	-0.1089	0.245064	0.0523	0.235861	0.0843	0.226332	0.0539	0.224329	0.0217	0.238282	0.0166	0.245001	0.0253	0.23349
674	Y-box-binding protein 3 OS=Mus musculus OX=10090 GN=Ybx3 PE=1 SV=2	Q9JKB3	Ybx3	39 kDa		0.11	0.18	0.0977	0.477081	-0.0147	0.308233	0.3601	0.313635	-0.2461	0.417232	-0.1817	0.325986	0.3518	0.328627	0.173	0.280791	0.0364	0.280974	0.0595	0.297333	0.2424	0.301564
675	60S ribosomal protein L8 OS=Mus musculus OX=10090 GN=Rpl8 PE=1 SV=2	P62918	Rpl8	28 kDa		0.11	-0.11	0.3862	0.347244	-0.0882	0.253544	0.4965	0.437991	-0.252	0.295015	-0.1607	0.2834	-0.0478	0.248043	-0.4975	0.303208	0.0352	0.249467	-0.2264	0.281047	0.2069	0.350015
676	60S ribosomal protein L6 OS=Mus musculus OX=10090 GN=Rpl6 PE=1 SV=3	P47911	Rpl6	34 kDa		0.12	-0.09	0.3613	0.311671	-0.0772	0.241614	0.4342	0.286081	-0.2887	0.283558	-0.1617	0.243689	-0.3883	0.315836	-0.6132	0.258527	0.1545	0.292791	-0.0741	0.238481	0.3693	0.270455
677	Hsp90 co-chaperone Cdc37 OS=Mus musculus OX=10090 GN=Cdc37 PE=1 SV=1	Q61081	Cdc37	45 kDa		0.12	0.06	0.0042	0.26609	-0.0205	0.288012	0.0099	0.279183	0.0278	0.283843	-0.0224	0.274153	0.1434	0.307103	0.0183	0.304325	0.0007	0.266304	0.0425	0.267892	0.0744	0.311453
678	Metaxin-2 OS=Mus musculus OX=10090 GN=Mtx2 PE=1 SV=1	O88441	Mtx2	30 kDa		0.12	0.06	-0.0439	0.329368	-0.0104	0.326969	-0.1357	0.306142	0.0677	0.243295	0.0677	0.275096	0.0693	0.285326	0.0738	0.223609	-0.0256	0.248933	0.0697	0.288986	0.1186	0.249879
679	Cluster of Basigin OS=Mus musculus OX=10090 GN=Bsg PE=1 SV=1 (K3W4Q8)	K3W4Q8 [3]	Bsg	24 kDa	TRUE	0.12	-0.06	0.3131	0.246156	-0.0692	0.245114	0.1954	0.254032	-0.2154	0.244295	-0.134	0.247192	-0.6402	0.277694	-0.0941	0.26185	0.0736	0.265409	0.0493	0.251535	-0.0334	0.241932
680	Thioredoxin-dependent peroxide reductase, mitochondrial OS=Mus musculus OX=10090 GN=Prdx3 PE=1 SV=1	P20108	Prdx3	28 kDa		0.12	0.06	-0.027	0.230876	0.089	0.235429	-0.1326	0.245844	-0.0164	0.252377	0.0764	0.249432	0.1089	0.227762	0.1322	0.224631	-0.0255	0.225023	0.0418	0.25239	0.0139	0.255762
681	Heat shock protein beta-7 OS=Mus musculus OX=10090 GN=Hspb7 PE=1 SV=3	P35385	Hspb7	19 kDa		0.12	0.06	-0.0248	0.268655	-0.0429	0.259792	-0.0684	0.25483	0.0089	0.283031	0.1481	0.271442	0.1016	0.267882	0.1439	0.260488	-0.0986	0.275241	0.0383	0.250918	0.1013	0.25918
682	Transaldolase OS=Mus musculus OX=10090 GN=Taldo1 PE=1 SV=1	A0A1B0GR11 (+1)	Taldo1	42 kDa		0.12	0.04	-0.0366	0.229846	0.0026	0.232617	-0.0341	0.251015	0.0951	0.227883	-0.0316	0.226512	0.1811	0.231813	0.063	0.23113	-0.0754	0.245907	0.0472	0.227319	-0.0228	0.241371
683	NADH dehydrogenase [ubiquinone] 1 alpha subcomplex assembly factor 3 OS=Mus musculus OX=10090 GN=Ndufaf3 PE=1 SV=1	Q9JKL4	Ndufaf3	21 kDa		0.12	0.07	-0.0081	0.260457	-0.0036	0.270369	-0.0011	0.280936	-0.036	0.288875	0.0578	0.266002	0.1402	0.273953	0.1596	0.252415	-0.0134	0.255648	0.0378	0.259288	0.008	0.351154
684	Adenylosuccinate lyase OS=Mus musculus OX=10090 GN=Adsl PE=1 SV=1	E9Q242	Adsl	53 kDa	TRUE	0.12	0.05	-0.0504	0.248958	0.0061	0.248062	-0.0387	0.278662	0.1039	0.263292	-0.0173	0.251824	0.0892	0.252361	0.0663	0.260715	0.0291	0.267821	0.013	0.25462	0.0669	0.244951
685	Actin-related protein 2/3 complex subunit 2 OS=Mus musculus OX=10090 GN=Arpc2 PE=1 SV=3	Q9CVB6	Arpc2	34 kDa		0.12	-0.03	0.0621	0.264276	0.0502	0.245227	-0.0757	0.249375	0.0543	0.245097	-0.0844	0.241493	-0.1252	0.257329	-0.0189	0.239427	0.0077	0.246132	-0.0162	0.260014	-0.0224	0.243224
686	60S ribosomal protein L29 OS=Mus musculus OX=10090 GN=Rpl29 PE=1 SV=2	P47915	Rpl29	18 kDa		0.12	-0.24	0.5205	0.284266	-0.0352	0.262313	0.5004	0.365115	-0.3987	0.286626	-0.2338	0.265564	-0.2415	0.264076	-0.7292	0.26196	-0.2117	0.266908	-0.29	0.263548	0.3301	0.260954
687	Isovaleryl-CoA dehydrogenase, mitochondrial OS=Mus musculus OX=10090 GN=Ivd PE=1 SV=1	Q9JHI5	Ivd	46 kDa		0.12	0.02	-0.0426	0.244422	0.0892	0.256115	-0.1909	0.250654	0.0176	0.246234	0.0947	0.232046	0.1306	0.247226	0.0807	0.232648	-0.0508	0.235997	-0.0143	0.237602	0	0.241628
688	Profilin-1 OS=Mus musculus OX=10090 GN=Pfn1 PE=1 SV=2	P62962	Pfn1	15 kDa		0.12	0.07	-0.0623	0.236243	0.0925	0.248288	-0.1088	0.264203	0.036	0.316761	0.0469	0.24116	0.2291	0.242105	0.1868	0.231917	-0.1633	0.245231	-0.0195	0.234819	0.0792	0.229455
689	ATP synthase subunit g, mitochondrial OS=Mus musculus OX=10090 GN=Atp5mg PE=1 SV=1	Q9CPQ8	Atp5mg	11 kDa		0.12	-0.18	0.4482	0.206772	-0.412	0.261741	0.3397	0.219697	-0.3604	0.323029	-0.057	0.208115	-0.716	0.220027	-0.2337	0.231013	0.1933	0.208583	0.082	0.217661	-0.3992	0.217624
690	Carnitine O-palmitoyltransferase 1, liver isoform OS=Mus musculus OX=10090 GN=Cpt1a PE=1 SV=4	P97742	Cpt1a	88 kDa	TRUE	0.12	-0.22	0.059	0.241187	-0.1503	0.241187	0.2139	0.241187	-0.0582	0.241187	-0.0335	0.241187	-0.2804	0.241187	-0.1449	0.241187	0.092	0.241187	-0.2549	0.241187	-0.434	0.241187
691	5'-AMP-activated protein kinase subunit beta-2 OS=Mus musculus OX=10090 GN=Prkab2 PE=1 SV=1	D6RG50 (+1)	Prkab2	20 kDa		0.12	-0.11	0.0172	0.248444	0.0207	0.250236	-0.2257	0.272225	0.142	0.321229	0.0414	0.248793	-0.2479	0.284579	-0.0231	0.258585	-0.1795	0.247512	-0.0957	0.247054	-0.0194	0.275637
692	Inositol polyphosphate 1-phosphatase OS=Mus musculus OX=10090 GN=Inpp1 PE=1 SV=2	P49442	Inpp1	43 kDa		0.12	0.08	0.1298	0.258017	-0.1006	0.256894	-0.0714	0.268444	-0.0763	0.291057	0.1209	0.273113	0.1198	0.264763	0.0943	0.264225	0.1238	0.270764	0.0189	0.256894	0.0218	0.264366
693	Alpha-adducin OS=Mus musculus OX=10090 GN=Add1 PE=1 SV=1	F8WGR0 (+2)	Add1	73 kDa		0.12	0.15	-0.3025	0.390457	0.0595	0.304006	0.0035	0.46901	0.2577	0.603464	-0.0102	0.306669	0.1163	0.321656	0.0824	0.353284	0.3147	0.348215	0.0956	0.306444	0.2373	0.274444
694	Clathrin light chain OS=Mus musculus OX=10090 GN=Clta PE=1 SV=1	B1AWD8 (+5)	Clta	26 kDa		0.12	0.09	-0.0571	0.266872	-0.1064	0.255003	-0.0184	0.265015	0.16	0.286502	0.0593	0.252166	0.1418	0.262549	0.2038	0.251484	-0.1384	0.254402	0.043	0.267561	0.1763	0.262586
695	Golgi apparatus protein 1 (Fragment) OS=Mus musculus OX=10090 GN=Glg1 PE=1 SV=1	F8WHM5 (+1)	Glg1	132 kDa	TRUE	0.12	-0.13	0.0951	0.268444	-0.1829	0.254731	0.2008	0.254023	-0.0047	0.330674	-0.0946	0.257027	-0.4056	0.268248	-0.1536	0.30672	0.0497	0.259878	0.0318	0.255172	-0.3198	0.375168
696	Ezrin OS=Mus musculus OX=10090 GN=Ezr PE=1 SV=3	P26040	Ezr	69 kDa	TRUE	0.13	0.06	-0.0658	0.278093	0.0373	0.250208	-0.1126	0.271191	0.1564	0.290317	-0.0119	0.253771	0.2159	0.283769	-0.0076	0.272015	-0.0285	0.258643	0.1353	0.306199	0.0213	0.248518
697	Immunoglobulin kappa constant (Fragment) OS=Mus musculus OX=10090 GN=Igkc PE=1 SV=1	A0A5H1ZRK8 (+1)	Igkc	12 kDa		0.13	0.05	-0.0886	0.32157	-0.0311	0.243163	-0.0059	0.405025	-0.2535	0.321067	0.3246	0.246926	-0.0183	0.249175	-0.0086	0.327915	-0.149	0.238737	0.0602	0.259278	1.2307	0.259837
698	Cluster of Laminin subunit gamma-1 OS=Mus musculus OX=10090 GN=Lamc1 PE=1 SV=1 (F8VQJ3)	F8VQJ3 [2]	Lamc1	177 kDa	TRUE	0.13	0.3	-0.2311	0.225137	0.0692	0.225137	0.1467	0.225137	-0.1606	0.225137	0.1178	0.225137	0.3864	0.225137	0.2557	0.225137	0.4235	0.225137	0.3349	0.225137	-0.2241	0.225137
699	Multifunctional protein ADE2 OS=Mus musculus OX=10090 GN=Paics PE=1 SV=4	Q9DCL9	Paics	47 kDa		0.13	0.08	-0.115	0.325386	0.1044	0.30291	0.0216	0.286775	0.066	0.328018	-0.0836	0.295542	0.1626	0.300093	0.0746	0.280132	0.0059	0.352715	0.0798	0.329851	0.0313	0.285115
700	Cytochrome c oxidase subunit 7B, mitochondrial OS=Mus musculus OX=10090 GN=Cox7b PE=1 SV=1	P56393	Cox7b	9 kDa		0.13	-0.14	0.2594	0.229949	-0.3144	0.23946	0.1895	0.219367	-0.2072	0.214526	0.0267	0.232936	-0.5575	0.300819	-0.0674	0.205956	0.0718	0.222614	-0.0815	0.216955	-0.4298	0.310472
701	60S acidic ribosomal protein P2 OS=Mus musculus OX=10090 GN=Rplp2 PE=1 SV=3	P99027	Rplp2	12 kDa		0.13	0.06	0.0059	0.284886	0.0074	0.293326	-0.0167	0.270887	0.0029	0.257828	0.0129	0.274074	0.087	0.262641	0.031	0.261247	-0.0488	0.247172	0.0603	0.26839	0.1193	0.24901
702	Exportin-2 OS=Mus musculus OX=10090 GN=Cse1l PE=1 SV=1	Q9ERK4	Cse1l	110 kDa		0.13	-0.05	-0.0729	0.267158	-0.0514	0.263473	0.0791	0.274751	0.094	0.278455	-0.0309	0.25467	-0.0207	0.262959	-0.1259	0.290053	-0.0365	0.332513	-0.0141	0.253615	-0.0789	0.25918
703	Cluster of Alpha-1-antitrypsin 1-5 OS=Mus musculus OX=10090 GN=Serpina1e PE=1 SV=1 (Q00898)	Q00898 [4]	Serpina1e	46 kDa	TRUE	0.13	0.25	-0.268	0.330247	0.1598	0.25111	-0.1257	0.261964	0.0989	0.251475	0.0305	0.233999	-0.0613	0.26518	0.3278	0.279514	-0.0645	0.325951	0.0677	0.229758	0.1762	0.278703
704	3-oxoacyl-[acyl-carrier-protein] reductase OS=Mus musculus OX=10090 GN=Cbr4 PE=1 SV=2	Q91VT4	Cbr4	25 kDa		0.13	0.09	0.1895	0.346886	-0.3013	0.275746	0.1093	0.24295	-0.0718	0.252666	0.0479	0.231671	0.0511	0.243435	0.036	0.233461	0.2272	0.250963	0.1678	0.265512	0.0062	0.260161
705	Tenascin XB OS=Mus musculus OX=10090 GN=Tnxb PE=1 SV=1	A0A571BG59 (+2)	Tnxb	447 kDa		0.14	-0.06	-0.1666	0.286501	0.0119	0.280934	0.1016	0.260327	0.0851	0.365785	-0.034	0.258411	0.0024	0.258386	-0.0278	0.273	0.024	0.269953	-0.1014	0.275976	-0.1779	0.260162
706	Elongin-C OS=Mus musculus OX=10090 GN=Eloc PE=1 SV=1	A0A087WNT1	Eloc	15 kDa		0.14	0.11	-0.2279	0.44459	0.026	0.259954	0.016	0.290732	0.0467	0.344008	0.0278	0.296629	0.2624	0.258285	0.1616	0.291213	-0.0684	0.281648	0.0474	0.278429	0.0754	0.336984
707	Sulfide:quinone oxidoreductase, mitochondrial OS=Mus musculus OX=10090 GN=Sqor PE=1 SV=3	Q9R112	Sqor	50 kDa		0.14	-0.11	0.2727	0.254914	-0.1265	0.266321	-0.0135	0.305666	0.0933	0.256799	-0.1973	0.255031	-0.1831	0.257472	-0.3115	0.296386	0.0273	0.257897	-0.0035	0.253444	-0.1087	0.2556
708	RNA-binding protein FUS OS=Mus musculus OX=10090 GN=Fus PE=1 SV=1	P56959 (+1)	Fus	53 kDa	TRUE	0.14	0.07	0.0856	0.304412	-0.1356	0.277844	0.1324	0.279894	-0.0384	0.321127	-0.0428	0.268004	0.0103	0.277556	0.1393	0.269928	0.0496	0.271685	0.0952	0.27175	0.0606	0.267215
709	Utrophin OS=Mus musculus OX=10090 GN=Utrn PE=1 SV=1	E9Q6R7-DECOY		?	TRUE	0.14	-0.04	0.0438	0.235462	-0.0821	0.245659	0.1013	0.253697	-0.0354	0.24178	-0.0224	0.242636	-0.0182	0.22882	-0.0566	0.236991	-0.0605	0.255133	-0.0239	0.236164	-0.0672	0.242489
710	Fructose-1,6-bisphosphatase isozyme 2 OS=Mus musculus OX=10090 GN=Fbp2 PE=1 SV=2	P70695	Fbp2	37 kDa	TRUE	0.14	0.04	-0.1161	0.358277	0.0238	0.328013	0.0457	0.287999	0.0764	0.343528	-0.0597	0.284697	0.1736	0.279244	0.042	0.282192	0.0137	0.279592	0.0008	0.29618	0.0135	0.296416
711	Valyl-tRNA synthetase (Fragment) OS=Mus musculus OX=10090 GN=Vars PE=1 SV=1	G3UY93 (+1)	Vars	141 kDa		0.14	-0.08	0.0172	0.288719	-0.15	0.291726	0.1401	0.329509	0.0438	0.261414	-0.0488	0.28916	-0.1634	0.265434	-0.0752	0.273222	-0.0359	0.279065	-0.0962	0.280534	-0.028	0.279038
712	Cluster of Glutathione S-transferase A3 OS=Mus musculus OX=10090 GN=Gsta3 PE=1 SV=2 (P30115)	P30115 [5]	Gsta3	25 kDa	TRUE	0.14	0.26	-0.0438	0.227644	-0.1665	0.227644	-0.1498	0.227644	0.3975	0.227644	0.1254	0.227644	0.1234	0.227644	0.2187	0.227644	0.5587	0.227644	0.3859	0.227644	0.0849	0.227644
713	28S ribosomal protein S2, mitochondrial OS=Mus musculus OX=10090 GN=Mrps2 PE=1 SV=1	Q924T2	Mrps2	32 kDa		0.14	-0.12	0.0483	0.283182	-0.2261	0.322063	0.1755	0.30778	-0.0138	0.307967	-0.0135	0.374384	-0.2253	0.282478	-0.2031	0.333426	-0.1881	0.277498	0.0859	0.279697	-0.0718	0.28458
714	Cluster of Acyl-coenzyme A thioesterase 2, mitochondrial OS=Mus musculus OX=10090 GN=Acot2 PE=1 SV=2 (Q9QYR9)	Q9QYR9 [4]	Acot2	50 kDa	TRUE	0.14	0.04	-0.0273	0.28862	0.0465	0.276116	0.0976	0.27407	-0.1018	0.298884	-0.0384	0.289623	0.114	0.284696	-0.0129	0.257274	0.0622	0.264632	-0.0126	0.283841	0.0758	0.259767
715	Mitochondrial fission process protein 1 OS=Mus musculus OX=10090 GN=Mtfp1 PE=1 SV=1	Q9CRB8	Mtfp1	18 kDa		0.14	-0.2	0.2531	0.273186	-0.3	0.386014	0.1672	0.265879	-0.2964	0.409556	-0.0317	0.257254	-0.5874	0.288402	-0.2342	0.280968	0.05	0.258822	-0.0678	0.265898	-0.421	0.273591
716	Peptidyl-prolyl cis-trans isomerase D OS=Mus musculus OX=10090 GN=Ppid PE=1 SV=3	Q9CR16	Ppid	41 kDa	TRUE	0.14	0.07	0.0293	0.242154	0.112	0.240338	-0.1275	0.235935	-0.0466	0.244159	0.0302	0.253716	0.0803	0.231537	0.1557	0.245983	-0.1322	0.255099	0.0612	0.236976	0.1393	0.233416
717	Tubulin polymerization-promoting protein family member 3 OS=Mus musculus OX=10090 GN=Tppp3 PE=1 SV=1	Q9CRB6	Tppp3	19 kDa		0.14	0.12	-0.1451	0.356751	-0.0166	0.253952	0.0212	0.278493	0.2932	0.374052	-0.0738	0.266418	0.2515	0.273716	0.0626	0.265431	0.1292	0.248404	0.1587	0.318544	-0.0317	0.278938
718	BAG family molecular chaperone regulator 3 OS=Mus musculus OX=10090 GN=Bag3 PE=1 SV=2	Q9JLV1	Bag3	62 kDa		0.14	0.03	-0.0215	0.285309	0.0217	0.264972	-0.1091	0.260376	0.0169	0.264511	0.0781	0.249925	0.0233	0.26825	0.1214	0.253669	-0.0786	0.264191	-0.0022	0.254664	0.0903	0.266066
719	NADH dehydrogenase [ubiquinone] 1 alpha subcomplex subunit 8 OS=Mus musculus OX=10090 GN=Ndufa8 PE=1 SV=3	Q9DCJ5	Ndufa8	20 kDa		0.14	0.05	0.0896	0.208209	-0.0389	0.21068	0.0316	0.222714	-0.0992	0.213409	0.012	0.204861	-0.0095	0.232606	0.1786	0.228331	0.057	0.213472	0.1217	0.210389	-0.1498	0.2226
720	Quinone oxidoreductase OS=Mus musculus OX=10090 GN=Cryz PE=1 SV=1	P47199	Cryz	35 kDa		0.14	0.04	0.0331	0.260172	-0.0225	0.271749	-0.1402	0.275955	-0.0306	0.258522	0.1388	0.253707	0.0507	0.256719	0.1886	0.265437	-0.0776	0.260798	0.0146	0.253178	0.0366	0.25393
721	Mitochondrial import receptor subunit TOM70 OS=Mus musculus OX=10090 GN=Tomm70 PE=1 SV=2	Q9CZW5	Tomm70	68 kDa		0.14	-0.06	0.1289	0.52566	-0.1044	0.302911	0.3425	0.50554	-0.1057	0.293446	0.0043	0.258682	-0.3553	0.405839	-0.1226	0.270493	0.2066	0.248747	-0.0043	0.235649	-0.0188	0.232117
722	Macrophage migration inhibitory factor OS=Mus musculus OX=10090 GN=Mif PE=1 SV=2	P34884	Mif	13 kDa		0.14	0.12	-0.0497	0.239344	-0.0071	0.243107	-0.223	0.278922	0.2089	0.267957	0.0577	0.239727	0.2201	0.262915	0.2065	0.249575	0.0031	0.237947	0.1224	0.23479	0.0679	0.228566
723	Nuclear factor NF-kappa-B p105 subunit OS=Mus musculus OX=10090 GN=Nfkb1 PE=1 SV=2	P25799	Nfkb1	106 kDa		0.14	-0.11	-0.0813	0.317207	-0.1724	0.270242	0.2857	0.277888	-0.0457	0.413619	0.0332	0.287755	-0.1194	0.339285	-0.1616	0.282876	-0.0247	0.272197	0.0066	0.287032	-0.2649	0.31457
724	Adenylyl cyclase-associated protein 1 OS=Mus musculus OX=10090 GN=Cap1 PE=1 SV=4	P40124	Cap1	52 kDa	TRUE	0.15	0.1	-0.2109	0.272276	0.18	0.318741	-0.104	0.255843	0.3293	0.268101	-0.0785	0.256066	0.2065	0.273534	0.1299	0.253315	-0.1043	0.2654	0.222	0.276446	-0.0147	0.260168
725	Ataxin-2 OS=Mus musculus OX=10090 GN=Atxn2 PE=1 SV=1	E9QM77 (+1)	Atxn2	136 kDa		0.15	0.06	-0.0299	0.360594	-0.0467	0.365313	0.0302	0.286621	-0.0711	0.268468	0.1254	0.368632	-0.0026	0.26385	0.1121	0.309335	0.2314	0.364771	-0.0103	0.280972	0.0375	0.278235
726	Serine/arginine-rich splicing factor 1 OS=Mus musculus OX=10090 GN=Srsf1 PE=1 SV=1	H7BX95 (+1)	Srsf1	28 kDa		0.15	0.05	-0.0048	0.319722	-0.0511	0.270366	0.0001	0.267867	0.0897	0.324566	-0.0363	0.280286	0.1001	0.281753	0.0302	0.268469	-0.0441	0.276913	0.0996	0.270712	0.0259	0.280674
727	Rootletin OS=Mus musculus OX=10090 GN=Crocc PE=1 SV=2	Q8CJ40-DECOY		?		0.15	-0.05	0.0714	0.234675	-0.0208	0.23241	-0.0068	0.232934	-0.0031	0.239704	-0.0442	0.234931	-0.095	0.234618	-0.1357	0.235576	0.0283	0.234887	-0.0654	0.232781	-0.0073	0.241875
728	von Willebrand factor A domain-containing protein 5A OS=Mus musculus OX=10090 GN=Vwa5a PE=1 SV=2	Q99KC8	Vwa5a	87 kDa		0.15	-0.13	0.0588	0.300655	-0.1452	0.25357	0.0814	0.251429	0.0108	0.266448	-0.0104	0.372418	0.0886	0.343074	-0.0923	0.252183	-0.1458	0.257809	-0.1611	0.253281	-0.3044	0.290471
729	Tripartite motif-containing protein 72 OS=Mus musculus OX=10090 GN=Trim72 PE=1 SV=1	Q1XH17	Trim72	53 kDa		0.15	0.03	0.0056	0.273927	-0.0154	0.258116	-0.109	0.271595	-0.008	0.257194	0.1341	0.259431	0.0484	0.264437	0.1652	0.259527	-0.1239	0.270987	-0.0214	0.252824	0.1102	0.259261
730	Cluster of S-adenosylhomocysteine hydrolase-like protein 1 OS=Mus musculus OX=10090 GN=Ahcyl1 PE=1 SV=1 (Q80SW1)	Q80SW1 [2]	Ahcyl1	59 kDa	TRUE	0.15	-0.04	-0.0154	0.262535	0.0801	0.238788	0.0159	0.261443	-0.0141	0.244795	-0.0713	0.233589	-0.0288	0.233156	-0.0211	0.233269	-0.0384	0.232376	-0.0732	0.233212	-0.0425	0.233993
731	Kynurenine--oxoglutarate transaminase 1 OS=Mus musculus OX=10090 GN=Kyat1 PE=1 SV=1	A2AQY9 (+1)	Kyat1	43 kDa		0.15	0.12	-0.007	0.28008	0.0001	0.334883	-0.0599	0.291132	0.1773	0.406981	-0.045	0.290047	0.1005	0.287581	0.1447	0.291916	0.0076	0.284261	0.1004	0.286564	0.2325	0.312982
732	Coiled-coil domain-containing 141 OS=Mus musculus OX=10090 GN=Ccdc141 PE=1 SV=1	A2AST1 (+1)	Ccdc141	165 kDa		0.15	-0.05	-0.1081	0.263967	0.0428	0.255645	-0.087	0.306942	0.0731	0.259132	0.037	0.250423	-0.0216	0.243358	0.0023	0.249143	-0.078	0.254569	-0.0625	0.255148	-0.0943	0.250686
733	Cluster of Plasma retinol-binding protein OS=Mus musculus OX=10090 GN=Rbp4 PE=1 SV=1 (H7BWY6)	H7BWY6 [2]	Rbp4	28 kDa	TRUE	0.16	0.15	-0.1377	0.265624	-0.0265	0.265624	0.1204	0.265624	-0.0593	0.265624	0.111	0.265624	0.0599	0.265624	0.0113	0.265624	0.3728	0.265624	0.3165	0.265624	0.0224	0.265624
734	Cluster of Microtubule-actin cross-linking factor 1 OS=Mus musculus OX=10090 GN=Macf1 PE=1 SV=1 (B1ARU4)	B1ARU4 [5]	Macf1	832 kDa	TRUE	0.16	0.13	-0.0495	0.265624	0.0933	0.265624	-0.1099	0.265624	0.0746	0.265624	-0.0051	0.265624	0.1555	0.265624	0.2251	0.265624	0.3732	0.265624	-0.0389	0.265624	-0.0273	0.265624
735	Presequence protease, mitochondrial OS=Mus musculus OX=10090 GN=Pitrm1 PE=1 SV=1	Q8K411	Pitrm1	117 kDa		0.16	-0.03	-0.104	0.275084	0.1505	0.388257	-0.0873	0.283446	0.1522	0.409454	0.0272	0.451108	-0.0106	0.261244	-0.0666	0.257684	-0.0142	0.260958	0.0671	0.311921	-0.1138	0.322533
736	Annexin A4 OS=Mus musculus OX=10090 GN=Anxa4 PE=1 SV=4	P97429	Anxa4	36 kDa	TRUE	0.16	-0.08	-0.1077	0.270802	-0.2213	0.265446	0.1026	0.265749	0.0066	0.263335	0.2193	0.272014	0.003	0.26497	0.0273	0.267853	-0.0411	0.261718	-0.0778	0.26118	-0.352	0.26306
737	Talin-1 OS=Mus musculus OX=10090 GN=Tln1 PE=1 SV=2	P26039	Tln1	270 kDa	TRUE	0.16	0	-0.1813	0.266323	0.2908	0.296297	-0.0852	0.262695	0.2501	0.306643	-0.1472	0.270814	0.133	0.276102	-0.0041	0.254694	-0.1262	0.277146	0.1259	0.281099	-0.2151	0.286959
738	Cluster of Tropomyosin alpha-1 chain OS=Mus musculus OX=10090 GN=Tpm1 PE=1 SV=1 (P58771)	P58771 [6]	Tpm1	33 kDa	TRUE	0.16	-0.1	-0.215	0.320593	0.1114	0.265226	-0.0194	0.29141	0.1677	0.308024	-0.1039	0.339324	-0.0598	0.271266	-0.0989	0.306044	-0.0457	0.263416	-0.1578	0.311118	-0.1893	0.354478
739	Hydroxyacylglutathione hydrolase, mitochondrial OS=Mus musculus OX=10090 GN=Hagh PE=1 SV=1	A0A0R4J052 (+2)	Hagh	29 kDa		0.16	0.05	-0.058	0.248337	0.0517	0.242359	-0.1474	0.31899	0.0364	0.256103	0.0708	0.247833	0.0241	0.255847	0.1517	0.251193	-0.0181	0.252421	-0.0365	0.248203	0.1239	0.251274
740	FAS-associated factor 1 OS=Mus musculus OX=10090 GN=Faf1 PE=1 SV=2	P54731	Faf1	74 kDa		0.16	0.09	-0.1003	0.263445	0.041	0.281264	-0.1362	0.278599	0.2624	0.266597	-0.0224	0.25518	0.1468	0.262292	0.0562	0.258643	0.0139	0.27173	0.1156	0.248238	0.1059	0.252384
741	Cluster of Histone H3.3C OS=Mus musculus OX=10090 GN=H3-5 PE=3 SV=3 (P02301)	P02301 [5]	H3-5	15 kDa	TRUE	0.16	-0.13	1.4324	0.406313	-0.1201	0.271085	1.9596	0.392854	-0.3166	0.292014	-0.1737	0.256107	-0.4317	0.286694	-0.1326	0.278851	0.7111	0.358592	0.0784	0.273531	-0.1823	0.267365
742	Apolipoprotein C-III OS=Mus musculus OX=10090 GN=Apoc3 PE=1 SV=1	E9QP56	Apoc3	15 kDa		0.16	-0.1	-0.2351	0.26386	0.3358	0.415249	0.0154	0.274234	0.2385	0.403248	-0.0722	0.266018	-0.0743	0.263736	-0.0534	0.348076	-0.1627	0.30139	0.0789	0.281329	-0.1979	0.282882
743	Ribosome-recycling factor, mitochondrial OS=Mus musculus OX=10090 GN=Mrrf PE=1 SV=1	Q9D6S7	Mrrf	29 kDa		0.16	-0.06	0.1785	0.282041	-0.1138	0.287676	0.3561	0.331401	-0.1113	0.262446	-0.1513	0.26938	-0.079	0.263548	-0.1188	0.268505	0.0799	0.290085	-0.0516	0.274914	-0.1441	0.282969
744	Eukaryotic translation elongation factor 1 epsilon-1 OS=Mus musculus OX=10090 GN=Eef1e1 PE=1 SV=1	Q9D1M4	Eef1e1	20 kDa		0.16	0.12	-0.0285	0.24942	0.0615	0.24942	-0.1875	0.24942	-0.0426	0.24942	0.2204	0.24942	0.0412	0.24942	0.1597	0.24942	0.074	0.24942	0.0805	0.24942	0.2653	0.24942
745	Glutathione S-transferase A4 OS=Mus musculus OX=10090 GN=Gsta4 PE=1 SV=3	P24472	Gsta4	26 kDa	TRUE	0.16	0.07	-0.0259	0.230007	0.0566	0.209451	-0.1901	0.232492	-0.0832	0.207521	0.2507	0.215267	-0.0056	0.209174	0.2323	0.213211	-0.0114	0.200898	-0.0131	0.199142	0.1741	0.22071
746	Glycerol-3-phosphate phosphatase OS=Mus musculus OX=10090 GN=Pgp PE=1 SV=1	Q8CHP8	Pgp	35 kDa		0.17	0.07	-0.1962	0.380917	-0.0595	0.417346	-0.1129	0.256843	0.1065	0.242069	0.1117	0.267682	0.2414	0.259954	0.0322	0.251808	-0.1693	0.249373	0.1286	0.255294	0.0211	0.256806
747	60S acidic ribosomal protein P1 OS=Mus musculus OX=10090 GN=Rplp1 PE=1 SV=1	P47955	Rplp1	11 kDa		0.17	0.08	0.181	0.277796	-0.0838	0.263669	-0.0294	0.24501	-0.0143	0.229263	-0.0026	0.223239	0.2009	0.251478	0.0901	0.227308	-0.0561	0.233312	0.0294	0.227257	0.1276	0.236376
748	Cluster of Dystrophin OS=Mus musculus OX=10090 GN=Dmd PE=1 SV=3 (P11531)	P11531 [4]	Dmd	426 kDa	TRUE	0.17	0.06	-0.004	0.281468	0.0147	0.272802	0.0089	0.287625	0.0108	0.279672	-0.0302	0.267519	0.0476	0.285828	0.035	0.268434	0.1436	0.292439	0.0717	0.28493	-0.0022	0.279849
749	(3R)-3-hydroxyacyl-CoA dehydrogenase OS=Mus musculus OX=10090 GN=Hsd17b8 PE=1 SV=2	P50171	Hsd17b8	27 kDa	TRUE	0.17	0.08	-0.1045	0.290768	0.1254	0.300443	-0.0338	0.276148	-0.066	0.392436	0.0784	0.272547	0.1756	0.325075	0.1087	0.26494	0.0621	0.305184	0.0728	0.306086	-0.0481	0.282497
750	ATP synthase subunit beta, mitochondrial OS=Mus musculus OX=10090 GN=Atp5f1b PE=1 SV=2	P56480	Atp5f1b	56 kDa		0.17	0.02	-0.0484	0.265794	0.0498	0.247052	-0.0481	0.258366	-0.0098	0.266914	0.0483	0.259294	0.0742	0.24974	0.0459	0.247929	-0.0149	0.237574	-0.0028	0.247032	0.0146	0.24906
751	Immunoglobulin heavy constant mu (Fragment) OS=Mus musculus OX=10090 GN=Ighm PE=1 SV=1	A0A075B5P6 (+2)	Ighm	50 kDa		0.17	0.01	-0.2697	0.273769	-0.0604	0.266123	0.3385	0.321856	-0.1905	0.298477	0.3201	0.304548	-0.0758	0.267088	0.0385	0.244634	-0.2715	0.257826	0.007	0.261622	1.0225	0.406914
752	Mitochondrial import inner membrane translocase subunit Tim13 OS=Mus musculus OX=10090 GN=Timm13 PE=1 SV=1	P62075	Timm13	10 kDa		0.17	0.05	-0.0149	0.237254	0.1112	0.237291	-0.1024	0.294422	0.0217	0.289962	-0.0217	0.245735	0.0486	0.232505	0.1223	0.229276	0.032	0.221606	0.0129	0.220716	0.0477	0.24234
753	Myosin light chain 4 (Fragment) OS=Mus musculus OX=10090 GN=Myl4 PE=1 SV=8	A2A6Q8 (+2)	Myl4	21 kDa	TRUE	0.17	-0.34	-2.1009	1.3222	0.7061	0.48856	-0.0149	0.273778	1.0959	0.524389	-0.4026	0.290287	-0.6275	0.314967	0.4549	0.325591	0.0136	0.31076	-0.4826	0.296042	-1.9527	1.28112
754	39S ribosomal protein L30, mitochondrial (Fragment) OS=Mus musculus OX=10090 GN=Mrpl30 PE=1 SV=1	A0A0A6YXW4 (+1)	Mrpl30	15 kDa		0.17	0.18	0.1	0.447966	-0.083	0.279887	0.3954	0.370618	-0.0688	0.234259	-0.0629	0.221313	0.0501	0.224069	-0.0207	0.220047	0.3102	0.220446	0.5367	0.368375	0.2841	0.410317
755	Cluster of Alpha-1,4 glucan phosphorylase OS=Mus musculus OX=10090 GN=Pygm PE=1 SV=1 (E9PUM3)	E9PUM3 [4]	Pygm	88 kDa	TRUE	0.17	-0.12	0.0002	0.259162	0.0538	0.251577	-0.022	0.245323	-0.0666	0.27137	0.0117	0.247666	-0.1569	0.291059	-0.0927	0.249265	-0.0725	0.251129	-0.12	0.241727	-0.012	0.252696
756	Y-box-binding protein 1 (Fragment) OS=Mus musculus OX=10090 GN=Ybx1 PE=1 SV=1	A2BGG7	Ybx1	25 kDa		0.17	0.05	0.0401	0.279575	0.0619	0.272088	0.1064	0.311279	-0.0384	0.273555	-0.1478	0.264298	0.1758	0.268211	-0.0021	0.253123	-0.0791	0.265996	0.0406	0.261071	0.1398	0.265456
757	Cluster of Dual specificity mitogen-activated protein kinase kinase 1 OS=Mus musculus OX=10090 GN=Map2k1 PE=1 SV=2 (P31938)	P31938 [3]	Map2k1	43 kDa	TRUE	0.17	0.06	-0.0767	0.234612	0.045	0.234612	0.0238	0.234612	0.0582	0.234612	-0.0565	0.234612	0.1812	0.234612	0.0453	0.234612	-0.0042	0.234612	0.0826	0.234612	0.0112	0.234612
758	Myosin light chain 3 OS=Mus musculus OX=10090 GN=Myl3 PE=1 SV=4	P09542	Myl3	22 kDa	TRUE	0.17	0	0.0115	0.292798	-0.0024	0.256569	-0.0003	0.304031	-0.0796	0.273303	0.1231	0.3167	0.0929	0.253426	0.0245	0.288376	-0.0373	0.275451	-0.0877	0.270148	0.0056	0.276129
759	Constitutive coactivator of PPAR-gamma-like protein 1 OS=Mus musculus OX=10090 GN=FAM120A PE=1 SV=2	Q6A0A9	FAM120A	122 kDa		0.17	-0.1	0.0238	0.271891	-0.0032	0.269049	-0.0083	0.341911	-0.0364	0.308317	0.0099	0.292564	-0.0475	0.262316	-0.2071	0.265017	0.0024	0.268396	-0.2431	0.278368	-0.0207	0.280512
760	ATP synthase subunit e, mitochondrial OS=Mus musculus OX=10090 GN=Atp5me PE=1 SV=2	Q06185	Atp5me	8 kDa		0.17	-0.16	0.4289	0.24903	-0.3268	0.309714	0.2593	0.25521	-0.2046	0.23626	-0.0572	0.233964	-0.5268	0.258832	-0.1825	0.24138	0.1923	0.242797	0.0775	0.240324	-0.4128	0.275004
761	Methylmalonic aciduria type A homolog, mitochondrial OS=Mus musculus OX=10090 GN=Mmaa PE=1 SV=1	Q8C7H1	Mmaa	46 kDa	TRUE	0.17	0.06	-0.1119	0.2414	-0.0245	0.252608	-0.0991	0.260156	0.1643	0.245554	0.0711	0.243896	0.0361	0.23796	0.0849	0.243312	0.146	0.287236	0.0536	0.237268	-0.0121	0.23796
762	40S ribosomal protein S7 OS=Mus musculus OX=10090 GN=Rps7 PE=2 SV=1	P62082	Rps7	22 kDa		0.17	0.05	0.178	0.244395	-0.0751	0.242038	0.1152	0.324509	-0.1121	0.305722	-0.0817	0.282152	0.0673	0.246526	0.1447	0.259152	-0.0092	0.256288	0.054	0.251435	0.0157	0.254078
763	60S ribosomal protein L14 OS=Mus musculus OX=10090 GN=Rpl14 PE=1 SV=3	Q9CR57	Rpl14	24 kDa		0.18	-0.27	0.7169	0.452322	-0.2773	0.488901	0.6185	0.28278	-0.9048	0.779489	-0.2017	0.273869	-0.3991	0.287633	-0.6991	0.287967	-0.1249	0.272884	-0.2114	0.284877	-0.1739	0.2667
764	Rab GDP dissociation inhibitor alpha OS=Mus musculus OX=10090 GN=Gdi1 PE=1 SV=3	P50396	Gdi1	51 kDa	TRUE	0.18	0.07	-0.0387	0.2805	-0.0243	0.349776	0.0023	0.278194	0.0962	0.345908	-0.0179	0.307367	0.1876	0.275947	-0.02	0.293746	0.0648	0.29793	0.0531	0.298911	0.0546	0.303711
765	TFG protein OS=Mus musculus OX=10090 GN=Tfg PE=1 SV=1	Q9Z1A1	Tfg	43 kDa		0.18	0.02	-0.0535	0.246166	0.0409	0.253503	-0.0793	0.263044	0.0862	0.249635	0.0068	0.25237	0.0492	0.24807	0.0058	0.245297	0.0053	0.286748	0.0493	0.25119	0.0268	0.241827
766	Rab11 family-interacting protein 5 OS=Mus musculus OX=10090 GN=Rab11fip5 PE=1 SV=1	A0A0N4SW73	Rab11fip5	140 kDa		0.18	-0.04	0.0186	0.3182	-0.0256	0.280073	-0.0745	0.279739	0.0434	0.280992	0.0334	0.27285	-0.0151	0.27374	-0.0048	0.2735	-0.0639	0.367204	-0.0854	0.290641	-0.0705	0.277519
767	Pre-mRNA-processing factor 19 OS=Mus musculus OX=10090 GN=Prpf19 PE=1 SV=1	Q99KP6	Prpf19	55 kDa		0.18	-0.09	0.0485	0.256781	-0.1629	0.247076	0.076	0.240006	0.0197	0.265786	0.0038	0.250955	-0.0722	0.267536	-0.073	0.248079	-0.0649	0.246363	-0.0936	0.23924	-0.1366	0.269051
768	Kinectin OS=Mus musculus OX=10090 GN=Ktn1 PE=1 SV=1	A0A087WNW3 (+3)	Ktn1	143 kDa		0.18	-0.05	0.2368	0.355476	-0.0935	0.304276	0.265	0.389727	-0.1314	0.362038	-0.1683	0.326142	-0.3338	0.333061	-0.0766	0.292316	0.1924	0.371998	0.0483	0.299104	-0.055	0.298853
769	Cluster of Plectin OS=Mus musculus OX=10090 GN=Plec PE=1 SV=3 (Q9QXS1)	Q9QXS1 [4]	Plec	534 kDa	TRUE	0.18	-0.02	-0.0246	0.268275	0.0468	0.274443	0.0098	0.272747	-0.0352	0.278811	0.007	0.25816	-0.0108	0.264708	-0.0376	0.269531	-0.0091	0.261281	-0.0116	0.268785	-0.033	0.259219
770	ATP synthase subunit ATP5MJ, mitochondrial OS=Mus musculus OX=10090 GN=Atp5mj PE=1 SV=1	P56379	Atp5mj	7 kDa		0.18	-0.24	0.6509	0.443514	-0.3055	0.265737	0.6461	0.244639	-0.6382	0.425587	-0.0514	0.298708	-0.5166	0.318498	-0.2385	0.276059	-0.0894	0.294598	0.1572	0.256053	-0.3763	0.272887
771	Periplakin OS=Mus musculus OX=10090 GN=Ppl PE=1 SV=1	G5E898-DECOY (+1)		?		0.18	-0.11	-0.0974	0.331263	-0.0525	0.240856	0.2837	0.259646	-0.0817	0.263809	-0.0051	0.2427	-0.2329	0.402319	-0.1257	0.244673	0.0004	0.250843	0.0304	0.242383	-0.38	0.311345
772	Cluster of COP9 signalosome complex subunit 1 OS=Mus musculus OX=10090 GN=Gps1 PE=1 SV=1 (G3UXW9)	G3UXW9 [4]	Gps1	59 kDa	TRUE	0.18	0.15	-0.1557	0.281322	-0.058	0.281322	0.2952	0.281322	0.0749	0.281322	-0.0951	0.281322	-0.0144	0.281322	0.1557	0.281322	0.2089	0.281322	0.2872	0.281322	0.0936	0.281322
773	Palmitoyl-protein thioesterase 1 OS=Mus musculus OX=10090 GN=Ppt1 PE=1 SV=2	O88531	Ppt1	34 kDa		0.18	-0.06	-0.0339	0.280963	-0.0414	0.271485	0.1029	0.294945	-0.1831	0.294059	0.1314	0.272965	0.0201	0.286493	-0.0956	0.283963	-0.172	0.285626	-0.029	0.276918	-0.0482	0.317543
774	Heterogeneous nuclear ribonucleoprotein M OS=Mus musculus OX=10090 GN=Hnrnpm PE=1 SV=3	Q9D0E1	Hnrnpm	78 kDa		0.18	0.1	-0.1036	0.263748	0.0983	0.264037	-0.0677	0.29042	0.1778	0.381066	-0.0387	0.259951	0.2124	0.264852	0.0729	0.248307	0.05	0.269174	0.1117	0.256642	0.0485	0.249432
775	Bis(5'-nucleosyl)-tetraphosphatase [asymmetrical] OS=Mus musculus OX=10090 GN=Nudt2 PE=1 SV=3	P56380	Nudt2	17 kDa		0.18	0.06	-0.064	0.285331	0.0296	0.28189	-0.1451	0.327524	-0.0307	0.389406	0.1393	0.289847	0.1786	0.29942	0.1058	0.272026	0.033	0.28415	-0.0476	0.279522	0.0465	0.291128
776	Mitochondrial import inner membrane translocase subunit Tim8 B OS=Mus musculus OX=10090 GN=Timm8b PE=1 SV=1	P62077	Timm8b	9 kDa		0.19	0.06	0.0219	0.26435	-0.0513	0.258938	0.1774	0.31951	-0.0408	0.248183	-0.0492	0.280897	0.0644	0.249743	0.1065	0.24915	-0.0273	0.251847	0.1836	0.266662	-0.019	0.251522
777	Acyl-CoA-binding domain-containing protein 5 OS=Mus musculus OX=10090 GN=Acbd5 PE=1 SV=1	A0A2I3BQ50 (+3)	Acbd5	58 kDa		0.19	-0.27	-0.0355	0.871439	-0.4352	0.417633	0.4146	0.411373	-0.1309	0.408749	0.1391	0.423863	-0.2968	0.470865	-0.3134	0.416394	0.1728	0.415194	-0.5213	0.672997	-0.3624	0.430256
778	40S ribosomal protein S3 OS=Mus musculus OX=10090 GN=Rps3 PE=1 SV=1	P62908	Rps3	27 kDa		0.19	-0.07	0.2782	0.256992	-0.1606	0.278252	0.1928	0.279174	-0.0422	0.253718	-0.2321	0.244922	-0.2547	0.242855	-0.1679	0.233767	0.0278	0.242653	0.033	0.27025	-0.0116	0.234549
779	Glutathione peroxidase OS=Mus musculus OX=10090 GN=Gpx4 PE=1 SV=1	S4R1E5	Gpx4	18 kDa		0.19	0.04	0.0467	0.281172	-0.0259	0.279491	-0.0348	0.259167	-0.0401	0.292161	0.0428	0.262215	0.0202	0.28243	0.128	0.258153	0.0313	0.255098	-0.0119	0.263123	0.043	0.247455
780	Trimeric intracellular cation channel type A OS=Mus musculus OX=10090 GN=Tmem38a PE=1 SV=2	Q3TMP8	Tmem38a	33 kDa		0.19	-0.11	0.6582	0.786017	-0.0479	0.25601	0.6038	0.505316	-0.3226	0.273817	-0.0956	0.283682	-0.78	0.564429	-0.2574	0.29315	0.2301	0.25876	-0.1926	0.33492	-0.0331	0.25098
781	Pyruvate dehydrogenase protein X component, mitochondrial OS=Mus musculus OX=10090 GN=Pdhx PE=1 SV=1	Q8BKZ9	Pdhx	54 kDa	TRUE	0.19	0.03	0.0314	0.232864	0.0396	0.239581	-0.0999	0.227182	-0.1089	0.267123	0.1172	0.233393	0.0596	0.227847	0.1429	0.233978	-0.0709	0.237003	-0.0306	0.229484	0.046	0.241755
782	Cluster of AFG3-like protein 2 OS=Mus musculus OX=10090 GN=Afg3l2 PE=1 SV=1 (Q8JZQ2)	Q8JZQ2 [2]	Afg3l2	90 kDa	TRUE	0.19	-0.13	0.2561	0.389595	-0.2636	0.277196	0.2464	0.278241	-0.0816	0.268024	-0.0308	0.265023	-0.5717	0.378225	-0.1716	0.279072	0.0556	0.272896	-0.0641	0.252994	-0.1235	0.276305
783	Immunoglobulin-binding protein 1 OS=Mus musculus OX=10090 GN=Igbp1 PE=1 SV=1	Q61249	Igbp1	39 kDa		0.19	0.06	0.0472	0.271683	-0.0368	0.267345	0	0.285427	0.0475	0.274213	-0.0561	0.261085	0.0217	0.313757	0.1441	0.264325	-0.1116	0.287686	0.1267	0.359559	0.0979	0.266019
784	Tropomodulin-1 OS=Mus musculus OX=10090 GN=Tmod1 PE=1 SV=2	P49813	Tmod1	40 kDa	TRUE	0.19	0.04	-0.003	0.264056	0.0285	0.259752	-0.043	0.251045	-0.0316	0.285703	0.0338	0.241337	0.0984	0.244615	0.0492	0.240312	-0.0391	0.263989	0.0184	0.254628	0.0503	0.241474
785	Bromodomain and WD repeat-containing protein 1 OS=Mus musculus OX=10090 GN=Brwd1 PE=1 SV=2	Q921C3-DECOY		?		0.19	-0.25	-0.2701	0.24942	-0.0386	0.24942	0.2019	0.24942	0.25	0.24942	-0.1295	0.24942	-0.3576	0.24942	-0.36	0.24942	-0.0367	0.24942	0.1096	0.24942	-0.4518	0.24942
786	26S proteasome non-ATPase regulatory subunit 2 OS=Mus musculus OX=10090 GN=Psmd2 PE=1 SV=1	Q8VDM4	Psmd2	100 kDa		0.19	0.03	-0.0479	0.264297	-0.0183	0.268141	-0.1094	0.266738	0.1469	0.263264	0.0378	0.267249	0.1382	0.277202	0.0756	0.261398	-0.1071	0.268544	0.0189	0.251244	0.0323	0.270545
787	BAG family molecular chaperone regulator 2 OS=Mus musculus OX=10090 GN=Bag2 PE=1 SV=1	Q91YN9	Bag2	23 kDa		0.19	0.04	-0.1028	0.315262	0.0187	0.29372	-0.108	0.332557	0.1443	0.266965	0.0038	0.254863	-0.0026	0.264039	0.1224	0.259131	-0.0512	0.295776	0.0231	0.284938	0.0763	0.273387
788	Cluster of Vacuolar protein sorting-associated protein 26A OS=Mus musculus OX=10090 GN=Vps26a PE=1 SV=1 (P40336)	P40336 [2]	Vps26a	38 kDa	TRUE	0.19	0.11	0.0462	0.291125	0.099	0.350053	-0.0209	0.326307	-0.0555	0.293111	-0.0515	0.303296	0.2984	0.344561	0.2009	0.326441	-0.038	0.327295	-0.1473	0.305889	0.2367	0.381291
789	Kinesin-like protein KIF1B OS=Mus musculus OX=10090 GN=Kif1b PE=1 SV=1	A0A5F8MPF0 (+1)	Kif1b	212 kDa	TRUE	0.19	0.13	-0.0487	0.31445	0.0571	0.254028	-0.1352	0.29913	-0.0458	0.243983	0.1438	0.265593	0.1249	0.244934	0.1091	0.270051	0.2044	0.247804	0.1329	0.243983	0.095	0.26434
790	Dehydrogenase/reductase SDR family member 11 OS=Mus musculus OX=10090 GN=Dhrs11 PE=1 SV=1	Q3U0B3	Dhrs11	28 kDa		0.19	0.07	-0.1675	0.279179	0.1421	0.229263	-0.2266	0.243206	0.1395	0.231237	0.0239	0.257879	0.2466	0.23371	0.0309	0.248055	-0.1137	0.248593	0.0327	0.239681	0.1233	0.231244
791	Constitutive coactivator of PPAR-gamma-like protein 2 OS=Mus musculus OX=10090 GN=Fam120c PE=1 SV=3	Q8C3F2	Fam120c	120 kDa		0.19	-0.14	-0.1295	0.266688	-0.0469	0.325833	0.0086	0.773863	0.4976	0.426033	-0.0222	0.266701	-0.1172	0.267785	0.0643	0.30131	-0.253	0.2869	-0.5003	0.326692	-0.1302	0.265608
792	Proteasome activator complex subunit 2 OS=Mus musculus OX=10090 GN=Psme2 PE=1 SV=1	G3X9V0 (+1)	Psme2	26 kDa		0.2	-0.06	0.008	0.284821	0.0105	0.261851	-0.0232	0.267722	0.0918	0.271713	-0.072	0.253667	0.0209	0.289357	0.0735	0.267647	-0.1456	0.25675	-0.115	0.275075	-0.0862	0.272969
793	Echinoderm microtubule-associated protein-like 1 OS=Mus musculus OX=10090 GN=Eml1 PE=1 SV=1	D3Z4J9	Eml1	88 kDa		0.2	-0.06	0.1119	0.308744	-0.0152	0.284847	0.0403	0.32505	-0.163	0.312131	0.0168	0.302609	-0.0627	0.292462	-0.1914	0.32103	0.0165	0.285537	-0.0082	0.291782	-0.0781	0.426208
794	Vesicle-associated membrane protein-associated protein A OS=Mus musculus OX=10090 GN=Vapa PE=1 SV=2	Q9WV55	Vapa	28 kDa		0.2	-0.07	0.2338	0.383008	-0.0168	0.240431	0.2619	0.399071	-0.1439	0.263594	-0.1478	0.274968	-0.3721	0.552636	-0.1574	0.320017	0.1315	0.342995	-0.07	0.238328	-0.0899	0.258112
795	Ubiquinone biosynthesis O-methyltransferase, mitochondrial OS=Mus musculus OX=10090 GN=Coq3 PE=1 SV=1	Q8BMS4	Coq3	41 kDa		0.2	0.03	-0.0426	0.244092	0.0418	0.250263	-0.0772	0.25298	-0.0289	0.248538	0.0906	0.234074	0.1083	0.258445	0.0875	0.231353	-0.0275	0.235574	-0.0591	0.248351	0.0341	0.244633
796	Fibulin-5 OS=Mus musculus OX=10090 GN=Fbln5 PE=1 SV=1	A0A1Y7VJW9 (+1)	Fbln5	52 kDa		0.2	-0.17	-0.6725	0.400276	0.2327	0.288017	0.1045	0.28418	0.2337	0.265848	-0.3369	0.254586	-0.3183	0.2666	-0.0489	0.247978	0.0323	0.252239	-0.2119	0.251622	-0.5815	0.319233
797	Transcription elongation factor OS=Mus musculus OX=10090 GN=Tcea1 PE=1 SV=1	E9PYD5 (+1)	Tcea1	35 kDa		0.2	0.12	-0.0326	0.274466	0.0797	0.293929	-0.2466	0.279856	0.2544	0.357825	0.012	0.296183	0.0978	0.274642	0.1239	0.273483	0.2002	0.30136	0.1083	0.271587	0.0692	0.295967
798	Alpha-protein kinase 3 OS=Mus musculus OX=10090 GN=Alpk3 PE=1 SV=1	D3YUT2		?		0.2	0.17	-0.4927	0.343207	-0.1962	0.577264	0.2037	0.336918	0.3246	0.342015	-0.1702	0.776083	-0.2131	0.364234	0.0185	0.474825	0.3036	0.336523	0.5061	0.452266	0.2168	0.339686
799	GTP:AMP phosphotransferase AK3, mitochondrial OS=Mus musculus OX=10090 GN=Ak3 PE=1 SV=3	Q9WTP7	Ak3	25 kDa		0.2	0.03	0.0139	0.255668	0.0529	0.25254	-0.1762	0.257594	-0.059	0.261904	0.1582	0.259114	0.0605	0.263902	0.1307	0.252723	-0.0519	0.25292	-0.0123	0.258485	0.0154	0.250071
800	Cytochrome c oxidase subunit 7A2, mitochondrial OS=Mus musculus OX=10090 GN=Cox7a2 PE=1 SV=2	P48771	Cox7a2	9 kDa		0.2	-0.11	0.3945	0.24899	-0.1359	0.321999	0.2634	0.340685	-0.0947	0.229936	-0.2557	0.262249	-0.315	0.237117	-0.0643	0.243378	0.035	0.230468	0.0184	0.230011	-0.2883	0.260189
801	60S ribosomal protein L36 OS=Mus musculus OX=10090 GN=Rpl36 PE=1 SV=2	P47964 (+1)	Rpl36	12 kDa		0.2	-0.07	0.0848	0.233589	0.0442	0.232159	0.0956	0.240235	-0.0727	0.231388	-0.1596	0.232931	-0.1192	0.232931	-0.0564	0.231458	-0.0444	0.231835	-0.1568	0.234389	0.0425	0.261504
802	Small ubiquitin-related modifier 2 OS=Mus musculus OX=10090 GN=Sumo2 PE=1 SV=1	D3Z794 (+2)	Sumo2	8 kDa		0.2	0.06	-0.0164	0.202522	-0.0806	0.218114	0.0045	0.201832	0.1221	0.205906	-0.0328	0.211858	0.1338	0.21271	0.0886	0.20916	0.0582	0.203298	0.0896	0.251721	-0.0827	0.237955
803	Laminin subunit alpha-5 OS=Mus musculus OX=10090 GN=Lama5 PE=1 SV=4	Q61001	Lama5	404 kDa		0.2	0.05	-0.0942	0.481418	0.0029	0.424091	-0.0016	0.408654	0.0606	0.498522	0.0076	0.417397	-0.0844	0.392698	0.0497	0.390316	0.4063	0.708185	0.0974	0.595517	-0.0359	0.661833
804	Cluster of Ubiquitin-conjugating enzyme E2 variant 1 OS=Mus musculus OX=10090 GN=Ube2v1 PE=4 SV=1 (B7ZBY7)	B7ZBY7 [4]	Ube2v1	19 kDa	TRUE	0.2	0.19	0.2386	0.257212	-0.0037	0.257212	-0.1812	0.257212	-0.1531	0.257212	0.1127	0.257212	0.4026	0.257212	0.2192	0.257212	-0.1555	0.257212	0.1557	0.257212	0.2299	0.257212
805	Charged multivesicular body protein 5 OS=Mus musculus OX=10090 GN=Chmp5 PE=1 SV=1	Q9D7S9	Chmp5	25 kDa		0.2	0.21	-0.3133	0.320211	0.0755	0.29445	-0.1221	0.276122	0.2821	0.311925	0.0671	0.279187	0.1071	0.273683	0.3058	0.377226	0.1223	0.298529	0.2058	0.283054	0.3665	0.335295
806	SWI/SNF complex subunit SMARCC2 OS=Mus musculus OX=10090 GN=Smarcc2 PE=1 SV=1	Q3UID0	Smarcc2	125 kDa		0.2	0.08	-0.2861	0.266175	0.0506	0.25096	0.0399	0.245833	0.1252	0.290154	0.0065	0.278956	0.1834	0.273319	0.1663	0.245447	0.0779	0.261965	-0.0368	0.245809	0.014	0.247579
807	Cluster of Dystonin OS=Mus musculus OX=10090 GN=Dst PE=1 SV=1 (S4R1P5)	S4R1P5 [2]	Dst	871 kDa	TRUE	0.21	0.08	0.0473	0.23175	0.0754	0.215685	-0.1219	0.214284	-0.1203	0.364413	0.0766	0.266656	0.0294	0.296916	0.265	0.224787	-0.07	0.215721	0.008	0.218216	0.207	0.246967
807.1	Dystonin OS=Mus musculus OX=10090 GN=Dst PE=1 SV=1	S4R1P5	Dst	871 kDa	TRUE	0.21	0.08	0.0473	0.23175	0.0754	0.215685	-0.1219	0.214284	-0.1203	0.364413	0.0766	0.266656	0.0294	0.296916	0.265	0.224787	-0.07	0.215721	0.008	0.218216	0.207	0.246967
807.2	Dystonin (Fragment) OS=Mus musculus OX=10090 GN=Dst PE=1 SV=1	A0A1D5RLZ3	Dst	190 kDa	TRUE	1	0	No data	0	No data	0	No data	0	No data	0	No data	0	No data	0	No data	0	No data	0	No data	0	No data	0
808	Ras-related protein Rab-5A OS=Mus musculus OX=10090 GN=Rab5a PE=1 SV=1	Q9CQD1	Rab5a	24 kDa	TRUE	0.21	-0.18	0.3456	0.292524	0.0496	0.292392	0.3346	0.410221	-0.323	0.28877	-0.2915	0.309841	-0.6903	0.293396	-0.3113	0.290754	0.0983	0.315038	0.077	0.326701	-0.1549	0.288531
809	Cluster of Protein phosphatase 1 regulatory subunit OS=Mus musculus OX=10090 GN=Ppp1r12b PE=1 SV=1 (A6H644)	A6H644 [3]	Ppp1r12b	111 kDa	TRUE	0.21	0.04	-0.0954	0.284095	0.0376	0.282472	-0.0356	0.268872	0.0252	0.273275	0.0627	0.29475	0.1266	0.263618	0.117	0.265254	-0.0136	0.260663	0.0218	0.268823	-0.0653	0.271035
810	5-demethoxyubiquinone hydroxylase, mitochondrial OS=Mus musculus OX=10090 GN=Coq7 PE=1 SV=1	Q3TYT1	Coq7	38 kDa		0.21	0.04	-0.0835	0.23163	0.0241	0.250126	-0.0309	0.234135	0.0897	0.248832	0.0122	0.225725	0.2014	0.23864	0.043	0.24559	-0.0091	0.241579	-0.0153	0.254247	-0.0131	0.260849
811	Serine/threonine-protein phosphatase PP1-beta catalytic subunit OS=Mus musculus OX=10090 GN=Ppp1cb PE=1 SV=3	P62141	Ppp1cb	37 kDa		0.21	0.04	-0.0082	0.308084	0.0271	0.262192	-0.104	0.318688	0.0234	0.275057	0.0266	0.272612	0.195	0.3712	0.1935	0.291139	-0.0518	0.293324	-0.1118	0.273524	0.0482	0.27764
812	Myosin regulatory light chain 2, atrial isoform OS=Mus musculus OX=10090 GN=Myl7 PE=1 SV=1	Q9QVP4	Myl7	19 kDa		0.21	-0.56	-3.1462	0.768153	0.9066	0.266568	-0.0096	0.2613	1.0819	0.261091	-0.6289	0.259402	-0.7931	0.273953	0.4734	0.252914	-0.0278	0.267766	-0.6607	0.266276	-2.8118	0.598031
813	Apolipoprotein A-II OS=Mus musculus OX=10090 GN=Apoa2 PE=1 SV=2	P09813	Apoa2	11 kDa		0.21	-0.17	-0.5551	0.59404	0.2167	0.569078	-0.005	0.254832	0.1875	0.210802	-0.0807	0.200849	-0.2202	0.318031	-0.1927	0.225688	0.0035	0.217419	-0.0569	0.249316	-0.4282	0.262019
814	Chloride intracellular channel protein 4 OS=Mus musculus OX=10090 GN=Clic4 PE=1 SV=3	Q9QYB1	Clic4	29 kDa		0.21	0.11	-0.008	0.310615	-0.0439	0.293778	0.0328	0.362293	0.1268	0.307872	-0.0861	0.328116	0.3108	0.291267	0.1175	0.33234	-0.0414	0.298987	0.0616	0.310022	0.092	0.357438
815	Long-chain fatty acid transport protein 1 OS=Mus musculus OX=10090 GN=Slc27a1 PE=1 SV=1	Q60714	Slc27a1	71 kDa		0.21	-0.1	0.1395	0.274792	0.0798	0.28079	0.2992	0.417708	-0.1526	0.268719	-0.2321	0.261964	-0.255	0.297488	-0.2416	0.329843	0.2679	0.299433	-0.1427	0.275011	-0.0534	0.301088
816	Cysteinyl-tRNA synthetase OS=Mus musculus OX=10090 GN=Cars2 PE=1 SV=1	G3X975	Cars2	61 kDa		0.21	0.11	-0.0874	0.344232	0.1593	0.335188	0.1031	0.342149	-0.1636	0.456003	-0.2694	0.649651	-0.2081	0.480523	0.3124	0.457311	0.0487	0.398381	0.1435	0.346788	0.0605	0.336297
817	Glutathione reductase, mitochondrial OS=Mus musculus OX=10090 GN=Gsr PE=1 SV=3	P47791	Gsr	54 kDa		0.21	0.13	-0.2295	0.353464	0.0431	0.239024	0.1694	0.812222	-0.1308	0.292376	0.1144	0.232685	0.0676	0.354243	-0.0739	0.43967	0.1739	1.78979	0.1903	0.237411	0.3006	1.03259
818	DnaJ homolog subfamily A member 2 OS=Mus musculus OX=10090 GN=Dnaja2 PE=1 SV=1	Q9QYJ0	Dnaja2	46 kDa		0.21	0.06	-0.0206	0.271505	0.0064	0.279452	-0.0361	0.265481	-0.0099	0.277598	0.0548	0.274296	0.0995	0.265703	0.1137	0.285156	-0.0862	0.27856	0.0287	0.276502	0.111	0.270533
819	Protein FAM136A OS=Mus musculus OX=10090 GN=Fam136a PE=1 SV=1	Q9CR98	Fam136a	16 kDa		0.21	-0.03	-0.0393	0.222192	0.0332	0.222311	-0.1168	0.243724	0.0167	0.242203	0.0963	0.230742	-0.04	0.242655	0.0573	0.227316	-0.0884	0.222941	-0.059	0.224196	-0.0034	0.223762
820	Phosphoinositide phospholipase C OS=Mus musculus OX=10090 GN=Plcd1 PE=1 SV=1	G5DDB7 (+2)	Plcd1	89 kDa		0.21	0.06	-0.1334	0.246306	-0.0118	0.240227	0.0538	0.292133	0.1357	0.237783	-0.0331	0.245627	0.1088	0.251938	0.0274	0.23903	-0.0458	0.238584	0.0985	0.245569	0.1248	0.235539
821	Cluster of Heterogeneous nuclear ribonucleoprotein A3 OS=Mus musculus OX=10090 GN=Hnrnpa3 PE=1 SV=1 (A2AL12)	A2AL12 [3]	Hnrnpa3	34 kDa	TRUE	0.21	0.06	0.1224	0.323014	-0.0735	0.260676	-0.0087	0.261898	-0.0008	0.318317	-0.0058	0.296223	0.1284	0.280914	0.0182	0.27178	0.0196	0.265184	0.0876	0.260616	0.0393	0.264322
822	Trifunctional purine biosynthetic protein adenosine-3 OS=Mus musculus OX=10090 GN=Gart PE=1 SV=3	Q64737	Gart	108 kDa		0.21	0.05	-0.0768	0.235134	0.0315	0.244062	-0.0101	0.236591	0.0887	0.239007	-0.0276	0.23959	0.2415	0.238848	0.0684	0.248679	-0.0983	0.25489	0.0352	0.244875	-0.0004	0.242989
823	Phosphatidylinositol 3,4,5-trisphosphate 5-phosphatase 2 OS=Mus musculus OX=10090 GN=Inppl1 PE=1 SV=1	Q6P549	Inppl1	139 kDa		0.21	-0.1	-0.2163	0.24942	0.0557	0.24942	-0.1114	0.24942	0.2384	0.24942	0.0382	0.24942	-0.14	0.24942	-0.0463	0.24942	-0.1115	0.24942	-0.0551	0.24942	-0.1568	0.24942
824	Carboxymethylenebutenolidase homolog OS=Mus musculus OX=10090 GN=Cmbl PE=1 SV=1	Q8R1G2	Cmbl	28 kDa		0.21	0.01	0.0106	0.254218	0.0106	0.263628	-0.0522	0.289361	-0.0665	0.263809	0.0717	0.242633	0.1622	0.339055	0.1463	0.27011	-0.1357	0.263148	-0.126	0.249967	0.0277	0.274384
825	Cluster of Ankyrin-3 OS=Mus musculus OX=10090 GN=Ank3 PE=1 SV=1 (A0A1W2P812)	A0A1W2P812 [7]	Ank3	191 kDa	TRUE	0.21	0.16	-0.1585	0.236531	-0.0929	0.236531	0.0833	0.236531	0.1729	0.236531	-0.0026	0.236531	0.2118	0.236531	0.0807	0.236531	0.1997	0.236531	0.4407	0.23653	-0.1518	0.236531
826	Ras-related protein R-Ras OS=Mus musculus OX=10090 GN=Rras PE=1 SV=1	P10833	Rras	24 kDa	TRUE	0.21	-0.24	0.2482	0.375411	-0.3003	0.362777	0.2595	0.376953	0.0424	1.06277	-0.2232	0.386129	-0.7807	1.17014	-0.3057	0.343208	0.0072	0.399824	-0.308	0.338333	-0.307	0.331671
827	Fermitin family homolog 3 OS=Mus musculus OX=10090 GN=Fermt3 PE=1 SV=1	Q8K1B8	Fermt3	76 kDa		0.21	-0.06	-0.0341	0.273483	0.3802	0.726155	-0.0454	0.275197	0.2433	0.640089	-0.0725	0.272229	-0.1579	0.291742	-0.0065	0.275713	0.0016	0.289359	0.0059	0.303193	-0.1782	0.320025
828	Cluster of Phosphatidate cytidylyltransferase 2 OS=Mus musculus OX=10090 GN=Cds2 PE=1 SV=1 (Q99L43)	Q99L43 [2]	Cds2	51 kDa	TRUE	0.22	-0.17	0.5922	0.227644	-0.057	0.227644	0.7761	0.227644	-0.19	0.227644	-0.3402	0.227644	-0.9495	0.227644	-0.4454	0.227644	0.2916	0.227644	-0.0975	0.227644	-0.0369	0.227644
829	Ubiquitin carboxyl-terminal hydrolase 24 OS=Mus musculus OX=10090 GN=Usp24 PE=1 SV=1	B1AY13 (+1)	Usp24	294 kDa		0.22	0.13	-0.3465	0.295423	-0.1871	0.374644	0.0627	0.302312	0.2294	0.297325	0.1454	0.347511	0.1396	0.300574	0.2402	0.333863	0.0234	0.412446	-0.037	0.398633	0.1862	0.30884
830	Alpha-2-macroglobulin receptor-associated protein OS=Mus musculus OX=10090 GN=Lrpap1 PE=1 SV=1	P55302	Lrpap1	42 kDa		0.22	0.06	-0.0623	0.249093	0.1438	0.271561	-0.114	0.301312	0.0756	0.320915	-0.012	0.253474	0.1415	0.246296	0.0876	0.263441	-0.0345	0.24551	0.0816	0.252095	0.0511	0.265321
831	28S ribosomal protein S6, mitochondrial OS=Mus musculus OX=10090 GN=Mrps6 PE=1 SV=3	P58064	Mrps6	14 kDa		0.22	0.15	0.0067	0.450183	-0.1005	0.317627	0.0046	0.437434	-0.0065	0.296614	0.1357	0.378688	0.1927	0.302366	0.003	0.516632	0.2025	0.579772	0.3056	0.295276	-0.0734	0.341065
832	Glutamyl-tRNA(Gln) amidotransferase subunit B, mitochondrial OS=Mus musculus OX=10090 GN=Gatb PE=1 SV=1	Q3TLZ6 (+2)	Gatb	53 kDa		0.22	0.07	0.0753	0.248522	0.0351	0.297517	-0.0161	0.284972	-0.0024	0.249438	-0.0834	0.257153	0.0384	0.251055	0.1486	0.304823	-0.0576	0.285365	0.1283	0.287311	0.114	0.260703
833	40S ribosomal protein S4, X isoform OS=Mus musculus OX=10090 GN=Rps4x PE=1 SV=2	P62702	Rps4x	30 kDa		0.22	-0.02	0.5299	0.325624	-0.1631	0.247801	0.4071	0.27331	-0.1128	0.236802	-0.2053	0.222425	-0.3044	0.314531	-0.2675	0.249629	0.2577	0.246326	-0.0613	0.222788	0.0947	0.247397
834	Xin actin-binding repeat-containing protein 1 OS=Mus musculus OX=10090 GN=Xirp1 PE=1 SV=2	A0A571BDS0	Xirp1	197 kDa	TRUE	0.22	0.03	-0.025	0.300071	0.0043	0.278893	-0.0139	0.273028	0.0762	0.273551	-0.0385	0.277467	0.0698	0.28077	0.03	0.303375	-0.0552	0.287689	0.0208	0.280467	0.0835	0.291055
835	Biglycan OS=Mus musculus OX=10090 GN=Bgn PE=1 SV=1	P28653	Bgn	42 kDa	TRUE	0.22	0.19	-0.1703	0.214538	-0.179	0.214538	0.1213	0.214538	0.4253	0.214538	-0.0109	0.214538	0.1757	0.214538	0.308	0.214538	0.2456	0.214538	0.1997	0.214538	0.0129	0.214538
836	60S ribosomal protein L7 OS=Mus musculus OX=10090 GN=Rpl7 PE=1 SV=2	P14148	Rpl7	31 kDa		0.22	-0.07	0.317	0.250354	-0.0254	0.231302	0.3178	0.272365	-0.2612	0.25098	-0.2159	0.232462	-0.02	0.249223	-0.4004	0.256443	0.0044	0.233138	-0.1549	0.228801	0.2143	0.268597
837	Cytoplasmic dynein 1 light intermediate chain 1 OS=Mus musculus OX=10090 GN=Dync1li1 PE=1 SV=1	Q8R1Q8	Dync1li1	57 kDa		0.22	0.09	0.001	0.30616	-0.0711	0.319647	-0.0622	0.349568	0.093	0.441299	0.075	0.319478	0.1816	0.286943	0.0973	0.276991	-0.0424	0.292942	0.2018	0.322651	0.0325	0.285492
838	Mitochondrial import receptor subunit TOM5 homolog OS=Mus musculus OX=10090 GN=Tomm5 PE=3 SV=1	B1AXP6	Tomm5	6 kDa		0.22	-0.07	0.3311	0.285661	-0.1566	0.218753	0.3047	0.339192	-0.1994	0.28668	-0.0426	0.216085	-0.4546	0.245694	-0.1319	0.228239	0.1138	0.222571	0.1262	0.215393	-0.0905	0.230054
839	Cluster of Dystrobrevin OS=Mus musculus OX=10090 GN=Dtna PE=1 SV=1 (A0A1Y7VL34)	A0A1Y7VL34 [5]	Dtna	84 kDa	TRUE	0.22	-0.05	0.0464	0.278327	-0.0369	0.285183	0.0579	0.294496	0.022	0.333684	-0.0873	0.271922	-0.1512	0.324736	-0.0629	0.279129	0.0697	0.321704	-0.1145	0.286287	0.0427	0.294381
840	Cluster of Deoxyuridine triphosphatase OS=Mus musculus OX=10090 GN=Dut PE=1 SV=1 (Q8VCG1)	Q8VCG1 [2]		?	TRUE	0.22	0.04	0.0931	0.229658	-0.0442	0.242418	-0.0251	0.246968	-0.0286	0.230944	0.0047	0.23157	0.0396	0.228833	-0.0188	0.228426	0.022	0.229389	0.1015	0.286417	0.0566	0.230011
841	26S proteasome regulatory subunit 6B OS=Mus musculus OX=10090 GN=Psmc4 PE=1 SV=2	P54775	Psmc4	47 kDa		0.22	-0.04	0.011	0.234748	-0.0314	0.22876	0.0029	0.261938	-0.0135	0.238671	0.0308	0.249412	0.0592	0.232858	-0.147	0.282203	-0.0424	0.23004	0.0395	0.23857	-0.1873	0.297099
842	FAST kinase domain-containing protein 4 OS=Mus musculus OX=10090 GN=Tbrg4 PE=1 SV=1	E9PUT1	Tbrg4	42 kDa		0.22	-0.05	-0.0086	0.241431	-0.0546	0.238566	0.0723	0.259918	0.1191	0.287035	-0.0851	0.237389	-0.1097	0.25343	0.0033	0.246283	0.0088	0.242501	-0.0628	0.235088	-0.1209	0.26844
843	Haloacid dehalogenase-like hydrolase domain-containing protein 2 OS=Mus musculus OX=10090 GN=Hdhd2 PE=1 SV=2	Q3UGR5	Hdhd2	29 kDa	TRUE	0.22	0.07	-0.0926	0.28404	0.0479	0.257375	-0.1078	0.275632	0.059	0.26677	0.0874	0.263995	0.1221	0.248937	0.1402	0.295319	-0.0715	0.269795	0.1842	0.259604	0.0051	0.252492
844	Glycerophosphocholine phosphodiesterase OS=Mus musculus OX=10090 GN=Gpcpd1 PE=1 SV=1	B0R058 (+1)	Gpcpd1	51 kDa		0.22	-0.06	-0.1277	0.278401	-0.033	0.272292	0.0236	0.270227	0.0988	0.294741	0.0376	0.265789	-0.1142	0.334132	-0.0714	0.27892	-0.0575	0.397167	-0.06	0.362612	0.0045	0.26021
845	UBX domain-containing protein 1 OS=Mus musculus OX=10090 GN=Ubxn1 PE=1 SV=1	A0A498WFS2 (+1)	Ubxn1	30 kDa		0.22	0.05	-0.0375	0.271057	0.049	0.275228	-0.1434	0.26995	0.0998	0.269555	0.0342	0.26739	0.16	0.282229	0.0447	0.27676	-0.0119	0.276095	0.0125	0.291519	0.0427	0.269265
846	Protein S100-A6 OS=Mus musculus OX=10090 GN=S100a6 PE=1 SV=3	P14069	S100a6	10 kDa		0.23	-0.03	-0.153	0.231125	0.0237	0.219706	-0.011	0.245623	0.3807	0.238093	-0.0957	0.218181	-0.0276	0.222064	0.0133	0.218276	-0.1391	0.22511	-0.0254	0.209457	-0.0071	0.230386
847	UPF0598 protein C8orf82 homolog OS=Mus musculus OX=10090 PE=1 SV=1	Q8VE95		24 kDa		0.23	0.07	-0.0333	0.343911	-0.0113	0.345969	-0.0997	0.298864	0.0317	0.292129	0.0834	0.305737	0.1358	0.290637	0.1147	0.27939	-0.1163	0.343128	0.1114	0.314403	0.0444	0.287143
848	S-adenosylmethionine synthase OS=Mus musculus OX=10090 GN=Mat2a PE=1 SV=1	A0A0U1RNK6 (+2)	Mat2a	40 kDa		0.23	0.06	0.0254	0.277551	0.0054	0.284665	-0.0181	0.251345	0.0013	0.254803	-0.0095	0.24913	0.1255	0.26736	0.0938	0.306538	0.0162	0.276618	0.0623	0.245836	0.0224	0.246862
849	Triosephosphate isomerase OS=Mus musculus OX=10090 GN=Tpi1 PE=1 SV=5	P17751	Tpi1	27 kDa		0.23	0.02	-0.0043	0.242671	0.0105	0.230229	-0.04	0.231685	0.0031	0.261629	0.0359	0.228146	0.1094	0.25857	0.058	0.225726	-0.0782	0.268472	-0.0263	0.230937	0.0409	0.242328
850	Aquaporin-1 OS=Mus musculus OX=10090 GN=Aqp1 PE=1 SV=3	Q02013	Aqp1	29 kDa		0.23	-0.13	0.127	0.247977	-0.0382	0.226658	-0.0826	0.229152	0.1174	0.227523	-0.103	0.235063	-0.6148	0.278067	-0.1251	0.250361	0.3229	0.231597	0.0294	0.241763	-0.3568	0.296238
851	Plasma protease C1 inhibitor OS=Mus musculus OX=10090 GN=Serping1 PE=1 SV=3	P97290	Serping1	56 kDa		0.23	-0.14	0.2533	0.230332	-0.145	0.230332	0.5869	0.230332	-0.126	0.230332	-0.1642	0.230332	-0.2119	0.230332	-0.1604	0.230332	-0.1034	0.230332	-0.2982	0.230332	0.1284	0.230332
852	Tryptophan--tRNA ligase, cytoplasmic OS=Mus musculus OX=10090 GN=Wars1 PE=1 SV=2	P32921	Wars1	54 kDa		0.23	0.06	-0.1018	0.303649	-0.0148	0.282034	0.0287	0.303039	0.0227	0.304694	0.0481	0.26704	0.1102	0.28161	0.1949	0.303298	0.0018	0.271909	-0.0141	0.271161	0.0259	0.301835
853	Protein-L-isoaspartate O-methyltransferase OS=Mus musculus OX=10090 GN=Pcmt1 PE=1 SV=1	E0CYV0 (+1)	Pcmt1	30 kDa		0.23	-0.04	-0.0405	0.249249	0.081	0.266829	-0.0235	0.278788	0.0818	0.29518	-0.0529	0.247865	-0.0262	0.253653	0.0258	0.229188	-0.0181	0.288924	-0.1027	0.276609	-0.0751	0.251267
854	Alpha-1-syntrophin OS=Mus musculus OX=10090 GN=Snta1 PE=1 SV=1	A2AKD7	Snta1	53 kDa		0.23	-0.03	-0.0036	0.236795	0.0086	0.251115	0.0329	0.242392	-0.0301	0.234914	-0.0036	0.237029	0.0096	0.244553	0.0263	0.238913	-0.0679	0.236916	-0.1166	0.23886	-0.0177	0.228687
855	STE20-like serine/threonine-protein kinase OS=Mus musculus OX=10090 GN=Slk PE=1 SV=2	O54988	Slk	141 kDa		0.23	-0.08	-0.106	0.318783	-0.0545	0.354755	0.1152	0.659573	0.1966	0.301774	-0.0812	0.297424	-0.0545	0.451051	-0.2237	0.36791	-0.0282	0.309362	-0.0976	0.313598	-0.0896	0.478039
856	Calponin-1 OS=Mus musculus OX=10090 GN=Cnn1 PE=1 SV=1	Q08091	Cnn1	33 kDa	TRUE	0.23	-0.23	0.3964	1.09697	-0.078	0.438495	0.053	0.299731	-0.0158	0.272456	-0.0961	0.271056	-0.2305	0.499628	-0.2227	0.268413	-0.3687	0.525978	-0.5539	0.555047	-0.1678	0.273398
857	Cluster of Aspartyl aminopeptidase OS=Mus musculus OX=10090 GN=Dnpep PE=1 SV=1 (Q3TVK3)	Q3TVK3 [2]	Dnpep	52 kDa	TRUE	0.23	0.07	-0.1079	0.342641	-0.0418	0.341925	-0.0895	0.284036	0.1276	0.29048	0.0968	0.326277	0.0497	0.264528	0.1306	0.316379	-0.0835	0.266124	0.0377	0.265795	0.3757	0.601936
858	Ras-related protein Rab-35 OS=Mus musculus OX=10090 GN=Rab35 PE=1 SV=1	Q6PHN9	Rab35	23 kDa		0.23	-0.11	0.1821	0.317847	-0.077	0.220766	0.2521	0.251022	-0.0786	0.224075	-0.1318	0.253734	-0.2	0.28511	-0.2477	0.233115	-0.0114	0.299994	0.0915	0.320893	-0.0935	0.24072
859	Cystatin-C OS=Mus musculus OX=10090 GN=Cst3 PE=1 SV=2	P21460	Cst3	16 kDa	TRUE	0.23	-0.08	-0.1583	0.396811	0.1694	0.368201	-0.0599	0.329264	0.156	0.337232	-0.1266	0.354221	0.0339	0.317964	-0.0405	0.349285	-0.1155	0.348811	-0.0984	0.339936	-0.2031	0.341115
860	Gamma-sarcoglycan OS=Mus musculus OX=10090 GN=Sgcg PE=1 SV=2	P82348	Sgcg	32 kDa		0.23	-0.04	0.2269	0.272726	-0.0952	0.253931	0.3052	0.327146	-0.1432	0.251026	-0.115	0.250714	-0.2993	0.327801	-0.1083	0.250986	0.1498	0.245159	0.0404	0.261922	-0.0308	0.242927
861	Striated muscle-specific serine/threonine-protein kinase OS=Mus musculus OX=10090 GN=Speg PE=1 SV=1	E9QQ25 (+1)	Speg	354 kDa		0.23	0.02	-0.0242	0.301313	-0.0468	0.288569	0.0861	0.275118	-0.0308	0.274265	-0.0016	0.273345	0.0936	0.283226	-0.0826	0.282561	0.0153	0.304618	0.0112	0.279762	0.0497	0.294265
862	Cytosol aminopeptidase OS=Mus musculus OX=10090 GN=Lap3 PE=1 SV=3	Q9CPY7	Lap3	56 kDa		0.24	0.03	-0.0395	0.285605	0.0457	0.25297	-0.0378	0.24833	0.0157	0.263588	0.0168	0.245912	0.1054	0.25978	0.078	0.24298	0.0056	0.242942	0.0093	0.242749	-0.0267	0.23749
863	Glycerol-3-phosphate dehydrogenase [NAD(+)] OS=Mus musculus OX=10090 GN=Gpd1 PE=1 SV=1	E0CXN5 (+1)	Gpd1	35 kDa	TRUE	0.24	0.03	0.029	0.325309	0.0793	0.254111	-0.0968	0.269894	-0.0854	0.259888	0.0711	0.256687	0.0424	0.358009	0.1918	0.355262	-0.0849	0.295151	-0.0823	0.254384	0.2681	0.400188
864	Cluster of Ras-related protein R-Ras2 OS=Mus musculus OX=10090 GN=Rras2 PE=1 SV=1 (P62071)	P62071 [2]	Rras2	23 kDa	TRUE	0.24	-0.21	0.1551	0.296001	-0.2096	0.33055	0.1824	0.284947	-0.07	0.306521	-0.0937	0.290592	-0.4796	0.283998	-0.411	0.287257	0.137	0.335189	0.0299	0.291296	-0.2363	0.340483
865	Serine/threonine-protein kinase OSR1 OS=Mus musculus OX=10090 GN=Oxsr1 PE=1 SV=1	Q6P9R2	Oxsr1	58 kDa	TRUE	0.24	0.07	-0.0535	0.3335	-0.064	0.278722	0.0353	0.291671	0.0136	0.312001	0.1462	0.551227	0.1406	0.830236	-0.0889	0.301928	0.3646	0.984545	0.1116	0.354347	-0.0089	0.277228
866	28S ribosomal protein S22, mitochondrial OS=Mus musculus OX=10090 GN=Mrps22 PE=1 SV=1	Q9CXW2	Mrps22	41 kDa		0.24	0.05	0.0628	0.255752	-0.0157	0.256691	0.0806	0.264428	-0.092	0.268917	-0.0432	0.261504	0.1068	0.256976	0.1401	0.257479	-0.0515	0.255117	0.0304	0.257151	-0.0084	0.257609
867	Dual specificity mitogen-activated protein kinase kinase 4 OS=Mus musculus OX=10090 GN=Map2k4 PE=1 SV=2	P47809	Map2k4	44 kDa		0.24	-0.02	0.1033	0.343498	-0.0463	0.254593	0.1362	0.69268	0.0211	0.237649	-0.0317	0.237495	-0.0358	0.382578	-0.2707	0.748641	0.024	0.238437	-0.1745	0.327138	0.2005	0.330079
868	Nucleolin OS=Mus musculus OX=10090 GN=Ncl PE=1 SV=2	P09405	Ncl	77 kDa		0.24	0.01	-0.0105	0.246023	0.0262	0.23579	0.0248	0.253218	0.0727	0.255496	-0.1119	0.245428	-0.0223	0.238043	0.0056	0.24373	0.0435	0.262281	-0.0075	0.256382	0.0627	0.247962
869	Methionine--tRNA ligase, cytoplasmic OS=Mus musculus OX=10090 GN=Mars1 PE=1 SV=1	E9QB02 (+1)	Mars1	102 kDa		0.24	0.06	-0.0027	0.266016	0.0161	0.258014	0.1122	0.259903	-0.0129	0.296774	-0.1335	0.281287	0.0697	0.262202	0.1517	0.27939	0.0031	0.289107	0.0838	0.257346	0.0071	0.299272
870	Ras-related C3 botulinum toxin substrate 1 OS=Mus musculus OX=10090 GN=Rac1 PE=1 SV=1	P63001 (+1)	Rac1	21 kDa	TRUE	0.25	-0.15	0.2112	0.236484	-0.1581	0.238628	0.1814	0.236688	-0.1125	0.237538	-0.0824	0.236032	-0.6281	0.236032	-0.3393	0.235502	0.0694	0.241848	0.0529	0.23656	-0.1174	0.2496
871	Parathymosin OS=Mus musculus OX=10090 GN=Ptms PE=1 SV=3	Q9D0J8	Ptms	11 kDa		0.25	-0.03	-0.0477	0.28009	-0.0569	0.262259	0.0247	0.286079	0.1228	0.264053	-0.0335	0.264611	0.0843	0.304067	-0.0776	0.266267	-0.0012	0.266788	0.0415	0.274477	-0.1437	0.277932
872	Eukaryotic translation initiation factor 3 subunit H OS=Mus musculus OX=10090 GN=Eif3h PE=1 SV=1	Q91WK2	Eif3h	40 kDa		0.25	0.1	-0.0272	0.298887	0.032	0.297202	-0.0277	0.332945	-0.001	0.308479	0.0283	0.334963	0.1663	0.313906	0.0632	0.336262	0.0444	0.332246	0.0377	0.312788	0.1933	0.286841
873	NADH dehydrogenase [ubiquinone] iron-sulfur protein 6, mitochondrial OS=Mus musculus OX=10090 GN=Ndufs6 PE=1 SV=2	P52503	Ndufs6	13 kDa		0.25	0.04	-0.1017	0.243407	0.0777	0.223967	-0.0898	0.249861	0.0554	0.218009	0.0156	0.212084	0.1543	0.212052	0.1457	0.221384	-0.057	0.247012	-0.0216	0.235621	-0.0479	0.214079
874	Mitofusin-2 OS=Mus musculus OX=10090 GN=Mfn2 PE=1 SV=3	Q80U63	Mfn2	86 kDa		0.25	-0.08	-0.0583	0.346186	0.0397	0.286958	0.0024	0.326445	0.1091	0.295408	-0.107	0.275563	-0.3821	0.275674	-0.0821	0.280514	0.0238	0.275962	-0.0712	0.277551	0.0617	0.292626
875	ATP synthase subunit delta, mitochondrial OS=Mus musculus OX=10090 GN=Atp5f1d PE=1 SV=1	Q9D3D9	Atp5f1d	18 kDa		0.25	-0.04	-0.0302	0.213043	0.0503	0.209975	-0.0117	0.221804	0.0009	0.210622	-0.0041	0.209678	0.0393	0.214935	-0.0065	0.279982	-0.1101	0.220228	-0.0315	0.213479	-0.0962	0.214865
876	COP9 signalosome complex subunit 7a OS=Mus musculus OX=10090 GN=Cops7a PE=1 SV=2	Q9CZ04	Cops7a	30 kDa		0.25	0.1	0.0336	0.278433	-0.0351	0.268461	0.0461	0.310657	-0.003	0.271469	-0.0321	0.285324	0.1105	0.328038	0.1027	0.362599	0.1872	0.443411	0.0556	0.268899	0.0651	0.372274
877	Leucine--tRNA ligase, cytoplasmic OS=Mus musculus OX=10090 GN=Lars1 PE=1 SV=2	Q8BMJ2	Lars1	134 kDa		0.25	-0.1	-0.0314	0.314508	-0.1473	0.314508	0.2118	0.314508	-0.0325	0.314508	0.0242	0.314508	-0.0547	0.314508	0.0951	0.314508	-0.0488	0.314508	-0.2754	0.314508	-0.2096	0.314508
878	Coactosin-like protein OS=Mus musculus OX=10090 GN=Cotl1 PE=1 SV=3	Q9CQI6	Cotl1	16 kDa		0.25	-0.07	-0.104	0.25634	0.104	0.255741	-0.2357	0.25513	0.2498	0.277198	0.0066	0.258434	0.0352	0.253118	-0.0255	0.254483	-0.4281	0.256396	-0.0806	0.259826	0.0262	0.260918
879	DnaJ homolog subfamily A member 1 (Fragment) OS=Mus musculus OX=10090 GN=Dnaja1 PE=1 SV=1	B1AXY1 (+1)	Dnaja1	31 kDa		0.25	0.07	0.0012	0.307578	-0.0837	0.256205	0.0267	0.252102	0.0546	0.284658	0.0298	0.363131	0.0853	0.275272	0.0728	0.253923	-0.0465	0.259337	0.0998	0.253598	0.1237	0.274648
880	Proline dehydrogenase 1, mitochondrial OS=Mus musculus OX=10090 GN=Prodh PE=1 SV=2	Q9WU79	Prodh	68 kDa		0.25	-0.05	0.2095	0.487081	0.0445	0.30444	0.2857	0.54409	-0.2125	0.319787	-0.0827	0.304843	-0.2473	0.660273	-0.1827	0.535954	0.0214	0.370804	-0.1161	0.301373	0.0251	0.297376
881	NADH dehydrogenase [ubiquinone] iron-sulfur protein 5 OS=Mus musculus OX=10090 GN=Ndufs5 PE=1 SV=3	Q99LY9	Ndufs5	13 kDa		0.26	-0.08	0.191	0.311366	-0.0124	0.279545	-0.0673	0.286538	0.0234	0.319023	-0.1118	0.304803	-0.2279	0.321597	0.1269	0.290024	-0.1053	0.282691	0.0477	0.322007	-0.2476	0.272186
882	Corrinoid adenosyltransferase OS=Mus musculus OX=10090 GN=Mmab PE=1 SV=1	Q9D273	Mmab	26 kDa		0.26	0.05	-0.0464	0.291075	-0.0519	0.280385	-0.0993	0.426518	-0.0116	0.260515	0.176	0.255922	0.1272	0.252121	0.0901	0.250874	-0.0978	0.252121	0.0887	0.298526	0.0699	0.30505
883	Protein AMBP OS=Mus musculus OX=10090 GN=Ambp PE=1 SV=2	Q07456	Ambp	39 kDa		0.26	-0.14	0.2377	0.258358	-0.0827	0.258314	-0.1605	0.282057	-0.0682	0.25862	0.0969	0.268964	-0.2665	0.259638	0.2641	0.26573	-0.2741	0.257119	-0.383	0.291177	0.1168	0.257875
884	Cytochrome c oxidase assembly factor 7 OS=Mus musculus OX=10090 GN=Coa7 PE=1 SV=1	Q921H9	Coa7	26 kDa		0.26	0.05	0.0837	0.23502	-0.0345	0.229409	0.0587	0.245388	-0.2385	0.338937	0.0199	0.229351	0.1599	0.249642	0.0215	0.229735	-0.091	0.28485	0.1091	0.232182	0.0459	0.227359
885	Hemopexin OS=Mus musculus OX=10090 GN=Hpx PE=1 SV=2	Q91X72	Hpx	51 kDa		0.26	-0.16	0.3563	0.290506	-0.1793	0.259768	0.1527	0.256997	-0.1316	0.250153	-0.0838	0.242842	-0.3687	0.289014	0.3121	0.272767	-0.4597	0.275098	-0.3701	0.281021	0.6142	0.284379
886	Clustered mitochondria protein homolog OS=Mus musculus OX=10090 GN=Cluh PE=1 SV=1	A0A0R4J140	Cluh	152 kDa		0.26	-0.01	0.0543	0.306484	-0.009	0.319322	0.1318	0.296318	-0.0645	0.282509	-0.1138	0.298789	-0.0428	0.287885	-0.0766	0.281563	0.0364	0.293828	-0.0246	0.287647	0.0495	0.283509
887	Cluster of Septin OS=Mus musculus OX=10090 GN=Septin11 PE=1 SV=1 (A0A0J9YTY0)	A0A0J9YTY0 [8]	Septin11	49 kDa	TRUE	0.26	0.1	-0.0185	0.328299	-0.0233	0.282657	-0.0289	0.322809	0.0777	0.288816	-0.0159	0.2803	0.2409	0.315226	0.0947	0.281968	0.0199	0.274822	0.0489	0.291458	0.0677	0.363911
888	60S ribosomal protein L23a OS=Mus musculus OX=10090 GN=Rpl23a PE=1 SV=1	P62751	Rpl23a	18 kDa		0.26	-0.05	0.4849	0.235051	-0.1392	0.214809	0.6545	0.281398	-0.2495	0.2166	-0.0979	0.222982	-0.0411	0.22457	-0.3722	0.215271	0.206	0.245059	-0.1934	0.218987	0.1946	0.240109
889	ER membrane protein complex subunit 1 OS=Mus musculus OX=10090 GN=Emc1 PE=1 SV=1	Q8C7X2 (+1)	Emc1	112 kDa		0.26	-0.05	-0.0309	0.364671	-0.0603	0.377503	0.1621	0.412455	0.0887	0.532414	-0.0988	0.361854	-0.3268	0.426035	-0.1751	0.40545	0.1818	0.353283	-0.0509	0.35327	0.0643	0.350563
890	RAB14 protein variant OS=Mus musculus OX=10090 GN=Rab14 PE=1 SV=1	Q50HX3 (+1)	Rab14	22 kDa		0.26	-0.07	0.2519	0.266398	-0.0787	0.240315	0.1367	0.246908	-0.146	0.270539	-0.1162	0.262416	-0.2919	0.266537	-0.2439	0.23887	0.0457	0.246238	0.0558	0.245024	-0.0287	0.238565
891	ATP-binding cassette sub-family F member 3 (Fragment) OS=Mus musculus OX=10090 GN=Abcf3 PE=1 SV=1	A0A338P6L5 (+1)	Abcf3	65 kDa		0.26	0.09	-0.0458	0.426529	-0.0393	0.329113	-0.0989	0.32921	0.1212	0.334371	0.0312	0.328131	0.2586	0.340467	0.032	0.336432	-0.1518	0.333118	0.2906	0.381344	0.0396	0.38576
892	Cluster of Peptidyl-prolyl cis-trans isomerase F, mitochondrial OS=Mus musculus OX=10090 GN=Ppif PE=1 SV=1 (Q99KR7)	Q99KR7 [3]	Ppif	22 kDa	TRUE	0.26	0.09	-0.0456	0.253802	0.0255	0.251	-0.125	0.251247	0.068	0.237198	0.0438	0.231891	0.1238	0.246596	0.09	0.239667	0.0073	0.241619	0.0689	0.280721	0.0269	0.254508
893	Fascin OS=Mus musculus OX=10090 GN=Fscn1 PE=1 SV=4	Q61553	Fscn1	55 kDa		0.26	0.12	0.0661	0.241187	-0.0045	0.241187	-0.0521	0.241187	-0.2346	0.241187	0.2047	0.241187	0.1955	0.241187	0.1463	0.241187	0.2629	0.241187	-0.0283	0.241187	-0.003	0.241187
894	Mitochondrial transcription rescue factor 1 OS=Mus musculus OX=10090 GN=Mtres1 PE=1 SV=1	Q9CQF4	Mtres1	28 kDa		0.26	-0.04	-0.0566	0.285943	0.0256	0.308277	0.003	0.254176	0.0286	0.25046	-0.0103	0.266612	0.0402	0.254436	0.0474	0.257871	-0.1028	0.259691	-0.061	0.250924	-0.1088	0.244254
895	NADH-ubiquinone oxidoreductase chain 1 OS=Mus musculus OX=10090 GN=Mtnd1 PE=1 SV=3	P03888	Mtnd1	36 kDa		0.26	-0.1	0.2378	0.32843	-0.0723	0.238637	0.0402	0.426936	-0.1091	0.23693	0.0214	0.243562	-0.4407	0.373126	-0.2616	0.250585	0.2056	0.235163	-0.0521	0.34362	-0.0608	0.241791
896	Alpha-sarcoglycan OS=Mus musculus OX=10090 GN=Sgca PE=1 SV=1	P82350	Sgca	43 kDa		0.26	0.07	0.0545	0.328572	-0.1322	0.311984	0.1567	0.304747	-0.011	0.297179	-0.0578	0.278042	-0.0005	0.285749	-0.0846	0.288682	0.4077	0.280665	0.1557	0.311724	-0.0677	0.351284
897	Programmed cell death 6-interacting protein OS=Mus musculus OX=10090 GN=Pdcd6ip PE=1 SV=3	Q9WU78	Pdcd6ip	96 kDa		0.26	0.04	-0.0923	0.297799	0.0302	0.302868	0.0039	0.311318	0.071	0.284125	-0.0032	0.292658	0.0316	0.291645	-0.0056	0.280989	0.1323	0.334623	0.001	0.315276	0.0576	0.271422
898	Elongation factor Ts, mitochondrial OS=Mus musculus OX=10090 GN=Tsfm PE=1 SV=1	Q9CZR8	Tsfm	35 kDa		0.26	0.09	-0.0349	0.364879	0.0351	0.271324	-0.0587	0.333988	0.0991	0.398301	-0.0568	0.317904	0.1688	0.299624	0.0756	0.282331	0.0209	0.377449	0.0712	0.267901	0.1369	0.302681
899	Cluster of Calcium/calmodulin-dependent protein kinase OS=Mus musculus OX=10090 GN=Camk2d PE=1 SV=1 (A0A0G2JGS4)	A0A0G2JGS4 [5]	Camk2d	60 kDa	TRUE	0.26	0.03	-0.0127	0.280938	-0.0082	0.295601	-0.0708	0.247986	0.1129	0.251562	-0.0332	0.239553	0.0993	0.244705	0.0452	0.292831	-0.0452	0.24753	0.0883	0.301902	-0.0185	0.236917
900	Prefoldin subunit 2 OS=Mus musculus OX=10090 GN=Pfdn2 PE=1 SV=2	O70591	Pfdn2	17 kDa		0.26	0.06	-0.0622	0.267158	-0.029	0.298232	-0.1846	0.332653	0.1263	0.267866	0.0835	0.272071	0.0389	0.284081	0.0005	0.272851	-0.0043	0.310001	0.2162	0.285033	0.0463	0.317516
901	Cluster of CAP-Gly domain-containing linker protein 1 OS=Mus musculus OX=10090 GN=Clip1 PE=1 SV=1 (Q922J3)	Q922J3 [3]	Clip1	156 kDa	TRUE	0.27	0.05	-0.0821	0.277958	-0.0462	0.257314	0.0019	0.324265	0.0354	0.282724	0.0946	0.249368	0.1243	0.276398	0.0562	0.25491	0.0583	0.260002	0.0429	0.259857	-0.0282	0.257449
902	Cluster of Fermitin family homolog 2 OS=Mus musculus OX=10090 GN=Fermt2 PE=1 SV=1 (Q8CIB5)	Q8CIB5 [2]	Fermt2	78 kDa	TRUE	0.27	-0.04	0.0297	0.35066	0.0115	0.225556	0.0458	0.327703	0.046	0.227461	-0.1103	0.226567	-0.0803	0.246307	0.0373	0.242147	-0.0566	0.240969	-0.1298	0.226603	0.0512	0.256691
903	Protein phosphatase 1K, mitochondrial OS=Mus musculus OX=10090 GN=Ppm1k PE=1 SV=1	Q8BXN7	Ppm1k	41 kDa		0.27	-0.1	-0.2488	0.285558	0.2246	0.267337	-0.0988	0.295266	0.0219	0.267763	0.0482	0.267715	0.0689	0.325791	-0.2278	0.292249	-0.0165	0.268131	0.074	0.2836	-0.7046	0.292698
904	Palmdelphin OS=Mus musculus OX=10090 GN=Palmd PE=1 SV=1	A0A0R4J0J0 (+1)	Palmd	63 kDa		0.27	0.05	0.0005	0.257318	-0.0896	0.304793	0.06	0.327863	-0.0328	0.258162	0.0574	0.259218	0.1174	0.291239	0.1533	0.257104	-0.0637	0.264228	-0.0704	0.261276	0.108	0.265792
905	26S proteasome non-ATPase regulatory subunit 11 OS=Mus musculus OX=10090 GN=Psmd11 PE=1 SV=3	Q8BG32	Psmd11	47 kDa		0.27	0.05	-0.0587	0.243998	0.0765	0.278262	-0.0794	0.242168	0.0961	0.248999	-0.0103	0.242174	0.115	0.253723	0.12	0.25759	-0.1	0.240865	-0.0368	0.261076	0.1177	0.240117
906	Rho GDP-dissociation inhibitor 2 OS=Mus musculus OX=10090 GN=Arhgdib PE=1 SV=3	Q61599	Arhgdib	23 kDa		0.27	0.05	-0.3254	0.272415	0.1024	0.259489	-0.0223	0.2773	0.1508	0.270696	-0.0033	0.24965	0.0586	0.27803	0.1121	0.243235	-0.0719	0.681855	-0.0144	0.23653	0.1148	0.308875
907	Isocitrate dehydrogenase [NAD] subunit gamma 1, mitochondrial OS=Mus musculus OX=10090 GN=Idh3g PE=1 SV=1	P70404	Idh3g	43 kDa	TRUE	0.27	0.02	-0.0053	0.252613	0.0539	0.244985	-0.0416	0.257912	-0.0284	0.257862	0.0015	0.249226	-0.001	0.260547	0.0712	0.24948	-0.0224	0.243548	0.0128	0.266698	0.023	0.272903
908	Adenosine kinase OS=Mus musculus OX=10090 GN=Adk PE=1 SV=2	P55264	Adk	40 kDa		0.27	0.07	0.0424	0.301472	-0.0307	0.248398	-0.0841	0.26848	0.0346	0.292422	0.0553	0.246801	0.0535	0.279543	0.1015	0.258789	0.1335	0.324818	0.0201	0.267309	0.0325	0.284784
909	T-complex protein 1 subunit alpha OS=Mus musculus OX=10090 GN=Tcp1 PE=1 SV=3	P11983	Tcp1	60 kDa		0.28	0.11	0.0329	0.274427	-0.0306	0.221133	-0.0116	0.332178	0.048	0.238276	-0.0147	0.239424	0.1666	0.333337	0.128	0.250467	-0.0009	0.260882	0.1038	0.226403	0.144	0.228071
910	26S proteasome non-ATPase regulatory subunit 6 OS=Mus musculus OX=10090 GN=Psmd6 PE=1 SV=1	Q99JI4	Psmd6	46 kDa		0.28	-0.03	0.0159	0.261885	-0.023	0.282947	-0.0337	0.288959	0.0642	0.303722	-0.0224	0.262806	-0.0048	0.278452	-0.0164	0.278597	-0.0656	0.26858	-0.0262	0.251056	-0.0368	0.2707
911	MICOS complex subunit Mic25 OS=Mus musculus OX=10090 GN=Chchd6 PE=1 SV=1	E9Q4M4 (+1)	Chchd6	26 kDa		0.28	-0.04	0.0448	0.282751	-0.0386	0.274464	0.0765	0.296118	-0.1239	0.299795	0.0417	0.272916	-0.1933	0.298797	-0.0527	0.28542	0.0343	0.275023	-0.0355	0.287424	0.0303	0.274427
912	Cluster of Succinate--CoA ligase [ADP/GDP-forming] subunit alpha, mitochondrial OS=Mus musculus OX=10090 GN=Suclg1 PE=1 SV=4 (Q9WUM5)	Q9WUM5 [2]	Suclg1	36 kDa	TRUE	0.28	-0.03	0.2495	0.240968	-0.1426	0.236005	0.2107	0.227174	-0.1865	0.251576	-0.0791	0.22666	-0.2294	0.254	-0.0353	0.228507	0.1115	0.232673	0.0767	0.2332	-0.1157	0.232965
913	60S ribosomal protein L37 OS=Mus musculus OX=10090 GN=Rpl37 PE=1 SV=3	Q9D823	Rpl37	11 kDa		0.28	-0.11	0.1149	0.223886	-0.0131	0.227468	0.1925	0.227544	-0.1856	0.228143	-0.1089	0.223983	-0.1705	0.288579	-0.2912	0.229897	-0.0533	0.272829	-0.1508	0.225767	0.2164	0.226771
914	Steroid receptor RNA activator 1 OS=Mus musculus OX=10090 GN=Sra1 PE=1 SV=4	Q80VJ2	Sra1	24 kDa		0.28	0.07	0.0012	0.272462	-0.0761	0.273848	0.0648	0.287288	0.0237	0.336035	0.0154	0.287037	0.1622	0.305226	0.1286	0.360944	-0.043	0.304413	0.0069	0.275168	0.0759	0.28203
915	Ribosome-releasing factor 2, mitochondrial OS=Mus musculus OX=10090 GN=Gfm2 PE=1 SV=1	E9Q7N5 (+1)	Gfm2	82 kDa		0.28	0.08	-0.1754	0.567824	0.0528	0.288525	-0.3003	0.50619	0.0251	0.333953	0.2087	0.461021	0.1246	0.278023	0.0761	0.29287	0.1643	0.731961	-0.0468	0.341102	-0.0038	0.514589
916	Complex III assembly factor LYRM7 OS=Mus musculus OX=10090 GN=Lyrm7 PE=3 SV=2	Q9DA03	Lyrm7	12 kDa		0.28	0.05	0.0474	0.23483	0.0612	0.23686	-0.0858	0.244376	-0.0194	0.267695	-0.0173	0.23488	-0.0162	0.239257	0.0562	0.238461	0.5389	0.732477	-0.0367	0.239392	0.0274	0.252422
917	2-oxoisovalerate dehydrogenase subunit alpha OS=Mus musculus OX=10090 GN=Bckdha PE=1 SV=1	Q3U3J1	Bckdha	51 kDa		0.28	0.01	-0.0054	0.275605	0.013	0.252047	-0.0345	0.290009	-0.0731	0.310674	0.0689	0.254564	0.064	0.264179	0.0733	0.26046	-0.1117	0.261777	-0.0411	0.26826	0.063	0.257578
918	26S proteasome non-ATPase regulatory subunit 12 OS=Mus musculus OX=10090 GN=Psmd12 PE=1 SV=4	Q9D8W5	Psmd12	53 kDa		0.28	-0.05	-0.0335	0.249802	0.0395	0.251383	0.0246	0.269874	0.0621	0.250084	-0.0979	0.26033	-0.007	0.272802	-0.0136	0.25075	-0.0162	0.254819	-0.1939	0.25448	-0.0408	0.337607
919	Glia maturation factor beta (Fragment) OS=Mus musculus OX=10090 GN=Gmfb PE=1 SV=1	A0A2I3BPS1 (+1)	Gmfb	18 kDa		0.28	-0.02	-0.2005	0.299284	0.1335	0.296912	-0.0889	0.293913	0.1625	0.339142	0.009	0.288684	-0.0176	0.282502	0.1036	0.32022	0.0206	0.300427	-0.0374	0.29057	-0.2328	0.549111
920	Eukaryotic translation initiation factor 3 subunit K OS=Mus musculus OX=10090 GN=Eif3k PE=1 SV=1	Q9DBZ5	Eif3k	25 kDa		0.28	0.06	-0.087	0.279942	-0.021	0.315309	0.0338	0.294955	0.0159	0.291564	0.04	0.269741	0.1948	0.291202	0.0655	0.264949	0.0236	0.286019	-0.0943	0.287017	0.1123	0.266848
921	Tripartite motif-containing protein 54 OS=Mus musculus OX=10090 GN=Trim54 PE=1 SV=1	Q9ERP3	Trim54	41 kDa	TRUE	0.28	0.04	0.0014	0.288935	-0.104	0.280772	-0.0278	0.303734	0.0391	0.293738	0.0671	0.276938	0.0498	0.27303	0.042	0.292622	0.0534	0.281409	-0.0488	0.319238	0.0874	0.276827
922	Cluster of Superoxide dismutase [Cu-Zn] OS=Mus musculus OX=10090 GN=Sod1 PE=1 SV=2 (P08228)	P08228 [2]	Sod1	16 kDa	TRUE	0.29	0.02	-0.0676	0.260241	0.037	0.249204	0.0001	0.236515	-0.0183	0.252118	0.0423	0.239633	0.0094	0.263743	0.0239	0.236561	-0.022	0.242556	0.0246	0.269744	0.0402	0.241094
923	Branched-chain-amino-acid aminotransferase, mitochondrial OS=Mus musculus OX=10090 GN=Bcat2 PE=1 SV=2	O35855	Bcat2	44 kDa		0.29	0.02	0.0631	0.248832	0.0378	0.232193	-0.1621	0.270953	-0.0038	0.223709	0.0119	0.225216	0.0937	0.292797	0.0643	0.222675	-0.0666	0.235511	-0.1169	0.230504	0.1097	0.221891
924	COP9 signalosome complex subunit 3 OS=Mus musculus OX=10090 GN=Cops3 PE=1 SV=3	O88543	Cops3	48 kDa		0.29	0.03	-0.1745	0.25979	0.0448	0.238612	-0.0167	0.256675	0.0949	0.23913	0.0151	0.244065	0.1356	0.299304	0.012	0.259014	0.0007	0.257192	0.1038	0.356412	-0.0532	0.259808
925	Histidine-rich calcium-binding protein OS=Mus musculus OX=10090 GN=Hrc PE=1 SV=1	G5E8J6	Hrc	85 kDa		0.29	-0.04	-0.0073	0.328489	0.0286	0.338307	0.0849	0.323159	-0.1166	0.352346	-0.0053	0.335263	-0.1621	0.338596	-0.0805	0.3381	0.0772	0.358496	-0.0067	0.311999	-0.0337	0.369038
926	Alanine aminotransferase 1 OS=Mus musculus OX=10090 GN=Gpt PE=1 SV=3	Q8QZR5	Gpt	55 kDa		0.29	0.07	0.1507	0.84561	-0.0747	0.320624	0.029	0.454133	0.0283	0.421356	-0.0246	0.240844	0.1998	1.6904	-0.0291	0.270009	0.0959	0.229891	0.089	0.258134	0.0994	1.67551
927	Band 4.1-like protein 2 OS=Mus musculus OX=10090 GN=Epb41l2 PE=1 SV=2	O70318 (+1)	Epb41l2	110 kDa	TRUE	0.29	-0.04	-0.1059	0.398979	-0.0717	0.269461	0.0042	0.28333	0.1407	0.27076	0.0271	0.356841	-0.077	0.281437	0.0257	0.285229	0.0495	0.379381	-0.1782	0.340787	-0.038	0.278375
928	Microtubule-associated protein RP/EB family member 2 (Fragment) OS=Mus musculus OX=10090 GN=Mapre2 PE=1 SV=1	D3YYK8 (+2)	Mapre2	29 kDa	TRUE	0.29	-0.05	-0.0521	0.27271	0.0631	0.251225	-0.0344	0.263676	0.091	0.297647	-0.0489	0.297972	0.041	0.292519	-0.0598	0.261885	-0.0082	0.258678	-0.1943	0.280973	-0.0381	0.319226
929	Endoplasmic reticulum chaperone BiP OS=Mus musculus OX=10090 GN=Hspa5 PE=1 SV=3	P20029	Hspa5	72 kDa	TRUE	0.29	0.03	0.0545	0.252343	-0.0174	0.243135	0.0127	0.254966	0.0295	0.259826	-0.0856	0.262148	0.0181	0.244675	0.1378	0.240029	-0.0931	0.257143	0.0062	0.25811	0.0161	0.253308
930	Isobutyryl-CoA dehydrogenase, mitochondrial OS=Mus musculus OX=10090 GN=Acad8 PE=1 SV=1	A0A0R4J0P1	Acad8	45 kDa		0.29	0.03	0.0136	0.26143	0.0388	0.27173	-0.163	0.334075	-0.0124	0.274248	0.0731	0.255405	0.1682	0.268506	0.1071	0.278001	-0.0435	0.263265	-0.0905	0.25671	0.0368	0.255481
931	Cluster of CLIP-associating protein 1 OS=Mus musculus OX=10090 GN=Clasp1 PE=1 SV=2 (A0A087WNW8)	A0A087WNW8 [6]	Clasp1	163 kDa	TRUE	0.29	0.06	0.0451	0.348017	-0.1089	0.348017	0.101	0.348017	-0.0548	0.348017	0.0106	0.348017	0.2001	0.348017	0.0184	0.348017	0.0554	0.348017	-0.0153	0.348017	0.0289	0.348017
932	Myo18a protein OS=Mus musculus OX=10090 GN=Myo18a PE=1 SV=1	B2RRE2 (+3)	Myo18a	232 kDa		0.29	-0.04	0.0823	0.339221	-0.1385	0.375888	0.1538	0.35321	-0.0482	0.32286	-0.0332	0.280062	-0.1585	0.306622	-0.0275	0.348969	0.0281	0.297993	0.0337	0.299488	-0.0413	0.28824
933	Cluster of Beta-enolase OS=Mus musculus OX=10090 GN=Eno3 PE=1 SV=3 (P21550)	P21550 [4]	Eno3	47 kDa	TRUE	0.29	0	-0.0347	0.244472	0.0142	0.24135	-0.0596	0.244639	0.0261	0.247552	0.054	0.23746	0.1346	0.261326	0.0605	0.232671	-0.0473	0.247398	0.0438	0.249247	-0.0013	0.250852
934	Cluster of Acetyl-CoA carboxylase 2 OS=Mus musculus OX=10090 GN=Acacb PE=1 SV=1 (E9Q4Z2)	E9Q4Z2 [2]	Acacb	276 kDa	TRUE	0.29	0.02	0.0224	0.281629	0.0173	0.344973	0.0043	0.28552	-0.0179	0.286249	-0.0159	0.308512	0.0422	0.376574	-0.0543	0.309944	0.0971	0.300482	-0.0198	0.479482	0.062	0.298358
935	Succinate dehydrogenase assembly factor 2, mitochondrial OS=Mus musculus OX=10090 GN=Sdhaf2 PE=1 SV=1	A0A494B9B9	Sdhaf2	20 kDa		0.3	0.03	-0.0538	0.251346	0.0246	0.261117	0.021	0.25421	0.0531	0.264112	-0.0505	0.255023	0.1566	0.263445	0.0199	0.255298	0.0228	0.27462	-0.0278	0.268377	-0.004	0.256649
936	Semaphorin-3B OS=Mus musculus OX=10090 GN=Sema3b PE=2 SV=2	Q62177	Sema3b	83 kDa		0.3	-0.04	-0.0133	0.256091	0.0017	0.266169	-0.0513	0.258018	0.0299	0.282487	0.0399	0.274815	0.0029	0.259036	-0.0906	0.264793	-0.0281	0.259073	-0.1335	0.30485	0.0256	0.25937
937	UV excision repair protein RAD23 homolog A OS=Mus musculus OX=10090 GN=Rad23a PE=1 SV=2	P54726 (+1)	Rad23a	40 kDa	TRUE	0.3	0.11	-0.278	0.432995	0.0739	0.36344	-0.1725	0.354551	0.3459	0.462964	0.0759	0.339297	0.1936	0.308948	0.1457	0.320221	0.0935	0.348971	0.1065	0.330112	0.0477	0.340918
938	Methionine-R-sulfoxide reductase B2, mitochondrial OS=Mus musculus OX=10090 GN=Msrb2 PE=1 SV=1	Q78J03	Msrb2	19 kDa		0.3	-0.03	-0.0292	0.234589	0.0464	0.25861	-0.0957	0.234233	-0.0173	0.284049	0.1129	0.250323	0.0467	0.238565	-0.0313	0.255802	-0.1013	0.244366	-0.0833	0.281898	-0.0018	0.250144
939	C-Jun-amino-terminal kinase-interacting protein 4 OS=Mus musculus OX=10090 GN=Spag9 PE=1 SV=2	Q58A65	Spag9	146 kDa		0.3	0.04	-0.0103	0.269869	0.0123	0.246458	-0.0396	0.269007	0.028	0.260224	0.0134	0.271056	-0.0191	0.28574	0.0568	0.248655	0.0499	0.256047	0.064	0.257592	0.0164	0.256211
940	Mitochondrial import inner membrane translocase subunit Tim8 A OS=Mus musculus OX=10090 GN=Timm8a1 PE=1 SV=1	Q9WVA2	Timm8a1	11 kDa		0.3	0.16	0.0333	0.225137	0.0813	0.225137	-0.0287	0.225137	-0.004	0.225137	-0.0779	0.225137	0.3973	0.225137	0.2378	0.225137	-0.2728	0.225137	0.149	0.225137	0.136	0.225137
941	Adenylate kinase 4, mitochondrial OS=Mus musculus OX=10090 GN=Ak4 PE=1 SV=1	Q9WUR9	Ak4	25 kDa		0.31	0.05	0.0267	0.233979	-0.0009	0.243834	-0.1243	0.244881	-0.0898	0.244385	0.243	0.257972	0.0853	0.242093	0.08	0.233249	0.064	0.268316	0.0028	0.239376	0.0404	0.256167
942	Peroxisomal acyl-coenzyme A oxidase 1 OS=Mus musculus OX=10090 GN=Acox1 PE=1 SV=5	Q9R0H0	Acox1	75 kDa		0.31	-0.02	-0.146	0.25679	0.044	0.260021	0.0161	0.276133	0.0668	0.281295	0.027	0.249554	0.088	0.271143	-0.2263	0.264597	0.0981	0.255454	-0.0288	0.251567	-0.0276	0.2603
943	Cluster of Cysteine desulfurase, mitochondrial OS=Mus musculus OX=10090 GN=Nfs1 PE=1 SV=3 (Q9Z1J3)	Q9Z1J3 [2]	Nfs1	51 kDa	TRUE	0.31	0.04	-0.0361	0.256576	0.0003	0.254186	-0.0321	0.260313	0.0755	0.253751	-0.0162	0.282959	0.1693	0.271218	0.0823	0.256699	-0.0922	0.262156	0.0382	0.28726	0.0201	0.258125
944	Glutathione S-transferase (Fragment) OS=Mus musculus OX=10090 GN=Gstm5 PE=1 SV=1	E9PVM7 (+1)	Gstm5	26 kDa	TRUE	0.31	0	-0.0807	0.312815	0.0723	0.376206	0.1619	0.417018	0.0339	0.31097	-0.1041	0.298508	0.1365	0.334046	-0.1399	0.30878	0.044	0.403686	0.0419	0.296301	-0.0165	0.296694
945	Acyl-peptide hydrolase (Fragment) OS=Mus musculus OX=10090 GN=Apeh PE=1 SV=1	A0A0R4J107 (+1)	Apeh	80 kDa		0.31	-0.04	-0.212	0.285503	0.0785	0.322426	-0.1035	0.31218	0.3145	0.2842	-0.0329	0.270112	-0.04	0.270444	0.091	0.26992	-0.1626	0.297215	-0.0273	0.273079	-0.0978	0.302787
946	Src substrate cortactin OS=Mus musculus OX=10090 GN=Cttn PE=1 SV=2	Q60598 (+1)	Cttn	61 kDa		0.31	0	-0.0224	0.261738	-0.04	0.333695	-0.0583	0.302028	0.0311	0.249184	0.0393	0.250657	0.011	0.262491	0.0524	0.401867	-0.0216	0.260892	0.038	0.253276	-0.035	0.278842
947	Importin-5 OS=Mus musculus OX=10090 GN=Ipo5 PE=1 SV=3	Q8BKC5	Ipo5	124 kDa		0.31	-0.08	0.1079	0.286167	0.0495	0.287286	0.045	0.295698	-0.164	0.284831	-0.0411	0.285344	-0.0397	0.35461	-0.19	0.297598	0.0114	0.404532	-0.0875	0.283375	-0.0294	0.295414
948	Cluster of NAD(P)(+)--arginine ADP-ribosyltransferase (Fragment) OS=Mus musculus OX=10090 GN=Art3 PE=1 SV=1 (F6RER8)	F6RER8 [3]	Art3	35 kDa	TRUE	0.31	-0.12	-0.0908	0.262747	0.0514	0.262747	-0.1244	0.262747	-0.0366	0.262747	0.2509	0.262747	-0.5642	0.262747	-0.1515	0.262747	0.212	0.262747	-0.1074	0.262747	-0.0958	0.262747
949	Integrin alpha-7 OS=Mus musculus OX=10090 GN=Itga7 PE=1 SV=1	G3X9Q1	Itga7	125 kDa		0.31	-0.08	0.1929	0.313924	-0.0854	0.265447	0.2469	0.276289	-0.0938	0.279076	-0.1986	0.300293	-0.241	0.311155	-0.1134	0.267427	0.2538	0.346604	-0.0201	0.351182	-0.1604	0.267787
950	39S ribosomal protein L39, mitochondrial OS=Mus musculus OX=10090 GN=Mrpl39 PE=1 SV=4	Q9JKF7	Mrpl39	39 kDa		0.31	0.03	0.0028	0.268076	0.0246	0.280752	-0.0758	0.296138	0.0879	0.267895	-0.0563	0.256501	0.1763	0.254701	0.0325	0.260106	-0.028	0.254328	0.0238	0.249387	-0.0603	0.254991
951	28S ribosomal protein S29, mitochondrial OS=Mus musculus OX=10090 GN=Dap3 PE=1 SV=1	A0A0R4J1B9 (+3)	Dap3	42 kDa		0.31	-0.05	-0.0479	0.283563	0.0708	0.26908	-0.0909	0.267014	0.0849	0.323241	-0.0049	0.298632	-0.1607	0.264298	0.0148	0.270058	-0.0062	0.266696	-0.025	0.294687	-0.0489	0.315143
952	Proline-rich basic protein 1 OS=Mus musculus OX=10090 GN=Prob1 PE=1 SV=1	A0A087WR45 (+1)	Prob1	107 kDa		0.31	0.03	-0.0704	0.349379	-0.0233	0.317823	0.0652	0.362108	0.0929	0.312815	-0.0737	0.314152	0.1251	0.306629	-0.0364	0.302258	0.0422	0.321292	0.1035	0.331575	-0.0826	0.317401
953	Legumain OS=Mus musculus OX=10090 GN=Lgmn PE=1 SV=1	O89017	Lgmn	49 kDa		0.31	0.08	0.0151	0.321685	-0.0599	0.325249	-0.0956	0.325325	0.0017	0.38237	0.1845	0.376884	-0.0271	0.320211	0.1903	0.346276	0.048	0.332011	0.0337	0.382529	0.1512	0.328065
954	Protein prune homolog 2 OS=Mus musculus OX=10090 GN=Prune2 PE=1 SV=2	Q52KR3	Prune2	340 kDa		0.31	-0.08	-0.0744	0.328912	0.0652	0.413732	-0.0438	0.327969	-0.0013	0.339443	0.1424	0.504904	-0.4433	0.436925	-0.059	0.592026	-0.0156	0.343539	-0.101	0.35173	0.0886	0.350238
955	Iron-sulfur cluster assembly 2 homolog, mitochondrial (Fragment) OS=Mus musculus OX=10090 GN=Isca2 PE=1 SV=1	A0A1Y7VK19 (+1)	Isca2	16 kDa		0.32	0.03	-0.0551	0.248622	0.1007	0.238833	-0.0395	0.260247	0.0009	0.238372	-0.0218	0.234619	0.1561	0.252014	0.0301	0.221979	0.0188	0.233228	-0.0196	0.269881	-0.0242	0.247782
956	Mitochondrial import inner membrane translocase subunit Tim10 OS=Mus musculus OX=10090 GN=Timm10 PE=1 SV=1	P62073	Timm10	10 kDa	TRUE	0.32	-0.03	-0.0017	0.255999	0.0531	0.242412	-0.0466	0.241855	-0.0246	0.242866	0.0153	0.244101	-0.0203	0.261746	0.0924	0.282545	-0.0498	0.263277	-0.1354	0.285296	-0.0244	0.252284
957	Translational activator of cytochrome c oxidase 1 OS=Mus musculus OX=10090 GN=Taco1 PE=1 SV=1	Q8K0Z7	Taco1	32 kDa		0.32	0.04	-0.0061	0.243673	-0.002	0.236174	0.0096	0.239401	-0.008	0.23881	0.0089	0.245539	0.0077	0.241826	0.1217	0.233429	-0.0831	0.239433	0.1066	0.255585	0.0453	0.227775
958	Thiamine-triphosphatase OS=Mus musculus OX=10090 GN=Thtpa PE=1 SV=3	Q8JZL3	Thtpa	24 kDa		0.32	0.07	-0.2594	0.314318	0.0299	0.313897	0.0048	0.34805	0.1807	0.371408	0.0533	0.304326	0.146	0.31497	0.1814	0.318992	0.0227	0.313654	-0.0348	0.315954	0.0328	0.304617
959	Thioredoxin-related transmembrane protein 1 OS=Mus musculus OX=10090 GN=Tmx1 PE=1 SV=1	Q8VBT0	Tmx1	31 kDa		0.32	-0.06	0.1783	0.447041	-0.1612	0.251363	0.3586	0.301131	0.015	0.252121	-0.1504	0.247543	-0.2566	0.349415	-0.1281	0.25578	0.1147	0.339914	0.1262	0.273301	-0.1448	0.254856
960	LIM and cysteine-rich domains protein 1 OS=Mus musculus OX=10090 GN=Lmcd1 PE=1 SV=1	Q8VEE1	Lmcd1	41 kDa		0.32	0.08	0.1234	0.290735	-0.2202	0.281368	0.1939	0.341278	-0.1085	0.278238	0.042	0.266847	0.0432	0.274596	0.0939	0.275962	0.0132	0.27772	0.1136	0.290987	0.1656	0.283768
961	Septin-9 OS=Mus musculus OX=10090 GN=Septin9 PE=1 SV=1	A2A6U3 (+1)	Septin9	64 kDa		0.32	0	-0.1358	0.327775	-0.0442	0.404781	0.1215	0.274126	0.0221	0.245381	-0.018	0.258248	0.0488	0.317298	0.0405	0.275871	-0.0101	0.249621	-0.0794	0.267591	-0.0175	0.259812
962	T-complex protein 1 subunit epsilon OS=Mus musculus OX=10090 GN=Cct5 PE=1 SV=1	P80316	Cct5	60 kDa		0.32	0.05	-0.0397	0.270524	0.0709	0.265069	-0.0926	0.250208	0.0639	0.2529	0.0155	0.280198	0.1533	0.245824	0.0723	0.260125	-0.0857	0.313702	-0.0554	0.267871	0.1193	0.268613
963	Succinate dehydrogenase assembly factor 1, mitochondrial OS=Mus musculus OX=10090 GN=Sdhaf1 PE=1 SV=1	Q3U276	Sdhaf1	13 kDa		0.32	-0.03	0.0794	0.264872	-0.0749	0.287828	0.0107	0.279112	-0.0323	0.263299	0.0022	0.278344	-0.0609	0.294895	0.004	0.271189	0.0164	0.265515	-0.0209	0.263827	-0.1107	0.266289
964	Cluster of Band 4.1 (Fragment) OS=Mus musculus OX=10090 GN=Epb41 PE=1 SV=1 (A2A838)	A2A838 [7]	Epb41	75 kDa	TRUE	0.33	-0.02	-0.1351	0.270424	0.1701	0.337399	-0.1262	0.277786	0.3649	0.302452	-0.085	0.275194	-0.2157	0.307011	0.0833	0.265806	-0.0005	0.252058	0.0144	0.253929	-0.0041	0.285865
965	Gamma-soluble NSF attachment protein (Fragment) OS=Mus musculus OX=10090 GN=Napg PE=1 SV=1	D3Z4B2 (+1)	Napg	39 kDa		0.33	0.05	-0.0734	0.275713	0.0812	0.257198	-0.0779	0.267178	0.1201	0.371505	0.0047	0.257944	0.099	0.26394	0.0525	0.251246	-0.0085	0.258823	0.1029	0.265664	0.0189	0.252824
966	Xaa-Arg dipeptidase OS=Mus musculus OX=10090 GN=Pm20d2 PE=1 SV=1	A3KG59	Pm20d2	46 kDa		0.33	0.07	-0.0484	0.276333	0.011	0.243433	0.1427	0.38187	-0.1284	0.249758	0.0742	0.245911	-0.0473	0.291652	-0.01	0.322074	0.3824	0.916174	0.0864	0.243882	0.2017	0.739109
967	Probable hydrolase PNKD OS=Mus musculus OX=10090 GN=Pnkd PE=1 SV=1	A0A0R4J1J1	Pnkd	16 kDa	TRUE	0.33	-0.09	0.0589	0.416521	-0.0931	0.347205	0.2567	0.411427	0.0391	0.321632	-0.2114	0.373158	-0.5136	0.337634	-0.1423	0.440508	0.0355	0.347428	0.0744	0.369548	-0.0098	0.353517
968	Importin subunit beta-1 OS=Mus musculus OX=10090 GN=Kpnb1 PE=1 SV=2	P70168	Kpnb1	97 kDa		0.33	-0.02	-0.0828	0.257728	0.0562	0.35683	0.128	0.298458	0.0779	0.280614	-0.1306	0.247033	0.0001	0.292919	-0.0884	0.318124	-0.0086	0.265655	-0.1103	0.27319	0.0371	0.261683
969	Prolyl-tRNA synthetase OS=Mus musculus OX=10090 GN=Pars2 PE=1 SV=1	A8Y5T6 (+1)	Pars2	58 kDa		0.33	0.07	0.0226	0.316647	-0.177	0.313627	0.019	0.327939	0.0924	0.264228	-0.0028	0.263566	0.0534	0.268492	0.1274	0.34252	0.1325	0.27015	0.1212	0.268022	-0.0989	0.287752
970	Prenylcysteine oxidase OS=Mus musculus OX=10090 GN=Pcyox1 PE=1 SV=1	Q9CQF9	Pcyox1	56 kDa		0.34	-0.1	0.1456	0.278091	-0.0634	0.389096	0.1031	0.288503	-0.1989	0.275547	-0.0304	0.274714	-0.6124	0.281661	0.0043	0.278253	-0.0875	0.276853	-0.0005	0.278901	-0.027	0.407192
971	Lamin-B1 OS=Mus musculus OX=10090 GN=Lmnb1 PE=1 SV=3	P14733	Lmnb1	67 kDa	TRUE	0.34	0.03	-0.0414	0.264833	-0.0045	0.266214	0.0639	0.277776	0.0764	0.270611	-0.0896	0.266504	0.0823	0.276126	-0.0003	0.263197	0.0998	0.263511	0.0034	0.262511	-0.0462	0.26136
972	FH1/FH2 domain-containing protein 3 OS=Mus musculus OX=10090 GN=Fhod3 PE=1 SV=1	Q76LL6	Fhod3	176 kDa		0.34	-0.05	-0.0036	0.292804	-0.062	0.299598	0.1221	0.292601	0.0217	0.293632	-0.0794	0.30136	-0.0547	0.33021	-0.3336	0.307369	0.0159	0.29095	0.139	0.296554	-0.0932	0.294821
973	Transmembrane emp24 domain-containing protein 4 OS=Mus musculus OX=10090 GN=Tmed4 PE=1 SV=1	Q8R1V4	Tmed4	26 kDa	TRUE	0.34	-0.05	0.1429	0.348186	-0.0583	0.277979	0.2331	0.313202	-0.1419	0.286653	-0.0792	0.282293	-0.3405	0.532729	-0.1301	0.288299	0.1592	0.280935	-0.143	0.293166	0.0224	0.27831
974	Catechol O-methyltransferase OS=Mus musculus OX=10090 GN=Comt PE=1 SV=2	O88587	Comt	29 kDa		0.34	0.04	-0.077	0.274789	-0.006	0.282703	0.0194	0.26355	0.0025	0.276988	0.0464	0.259205	-0.029	0.289222	0.0941	0.268571	0.1304	0.289005	-0.1409	0.299855	0.1009	0.267369
975	Fibronectin type III and SPRY domain-containing protein 2 OS=Mus musculus OX=10090 GN=Fsd2 PE=1 SV=3	Q8BZ52	Fsd2	81 kDa		0.34	0.02	-0.025	0.314836	0.2358	0.41397	-0.0146	0.343525	-0.1107	0.339089	0.0053	0.310484	0.1046	0.45889	-0.0211	0.372995	0.0314	0.319528	-0.1946	0.378142	0.1733	0.327951
976	Crk-like protein OS=Mus musculus OX=10090 GN=Crkl PE=1 SV=2	P47941	Crkl	34 kDa		0.34	0.02	-0.0363	0.286326	-0.0157	0.285621	0.0321	0.28813	0.0462	0.293902	-0.0251	0.28972	0.0468	0.294289	0.0049	0.285416	-0.0248	0.284062	0.1008	0.289032	-0.0302	0.310118
977	Plasma kallikrein OS=Mus musculus OX=10090 GN=Klkb1 PE=1 SV=2	P26262	Klkb1	71 kDa		0.34	0.02	0.0192	0.313253	-0.009	0.460098	-0.145	0.343982	0.0762	0.307382	0.0044	0.363314	-0.0507	0.340136	0.075	0.297174	0.159	0.308567	-0.1309	0.292388	0.037	0.292388
978	Kynurenine--oxoglutarate transaminase 3 OS=Mus musculus OX=10090 GN=Kyat3 PE=1 SV=1	Q71RI9	Kyat3	51 kDa		0.34	-0.01	-0.0423	0.243568	0.0677	0.249499	-0.1329	0.256024	0.0854	0.269502	0.023	0.271361	0.0057	0.248236	-0.0335	0.23824	-0.0778	0.243694	-0.0309	0.28097	0.0733	0.249118
979	Myozenin-2 OS=Mus musculus OX=10090 GN=Myoz2 PE=1 SV=1	Q9JJW5	Myoz2	30 kDa		0.34	-0.01	-0.0026	0.225507	0.0058	0.236343	-0.0137	0.239473	-0.0658	0.258696	0.0672	0.241205	-0.0077	0.231184	0.0423	0.234423	-0.0871	0.245183	0.002	0.239191	-0.0243	0.241853
980	L-threonine aldolase OS=Mus musculus OX=10090 GN=Tha1 PE=1 SV=1	Q6XPS7	Tha1	43 kDa		0.34	-0.03	-0.115	0.263237	0.0748	0.270409	-0.0639	0.253683	0.0318	0.256947	0.0627	0.251816	0.0709	0.254797	-0.0379	0.26278	-0.0106	0.282865	-0.1505	0.259755	-0.0436	0.269179
981	Glutathione transferase OS=Mus musculus OX=10090 GN=Gstm7 PE=1 SV=1	D3YVP5 (+1)	Gstm7	25 kDa	TRUE	0.34	0.05	0.0043	0.232522	-0.0404	0.35315	-0.1908	0.356088	0.0937	0.24653	0.0166	0.242777	0.2475	0.249455	-0.0798	0.237265	-0.0658	0.244876	0.0992	0.329049	0.079	0.245478
982	Methylglutaconyl-CoA hydratase, mitochondrial OS=Mus musculus OX=10090 GN=Auh PE=1 SV=1	A0A0R4J023 (+1)	Auh	33 kDa		0.35	0.05	-0.0775	0.267599	0.0014	0.262662	-0.1492	0.237075	0.071	0.280993	0.1579	0.23098	0.1318	0.255811	0.155	0.223375	0.0108	0.234268	0.0551	0.229255	-0.1166	0.233959
983	Cluster of Titin OS=Mus musculus OX=10090 GN=Ttn PE=1 SV=1 (A2ASS6-DECOY)	A2ASS6-DECOY [2]		?	TRUE	0.35	0.08	-0.3398	0.897762	0.0378	0.249942	0.6427	0.699545	-0.1739	0.266257	0.0153	0.237866	-0.0368	0.264296	-0.2482	0.871842	0.4934	1.91827	0.1698	0.254764	0.4506	1.16428
984	Protein ABHD11 OS=Mus musculus OX=10090 GN=Abhd11 PE=1 SV=1	Q8K4F5	Abhd11	34 kDa		0.35	0.04	-0.0598	0.246634	0.0523	0.219019	-0.1532	0.289486	0.0855	0.218678	-0.0055	0.225385	0.062	0.22038	0.1135	0.231415	-0.0436	0.223914	0.1193	0.219481	-0.0946	0.224691
985	Cluster of Dynactin subunit 1 OS=Mus musculus OX=10090 GN=Dctn1 PE=1 SV=1 (E9Q3M3)	E9Q3M3 [4]	Dctn1	140 kDa	TRUE	0.35	0.08	-0.1274	0.265624	0.1651	0.265624	-0.1384	0.265624	-0.03	0.265624	0.1461	0.265624	0.0564	0.265624	0.0832	0.265624	-0.0653	0.265624	0.1095	0.265624	0.2041	0.265624
986	Magnesium-dependent phosphatase 1 OS=Mus musculus OX=10090 GN=Mdp1 PE=1 SV=1	Q9D967	Mdp1	19 kDa		0.35	0.03	-0.1024	0.291403	0.1127	0.309989	-0.0338	0.284383	0.0663	0.316621	-0.0421	0.315793	0.1016	0.300037	-0.0485	0.284218	0.0025	0.299443	0.0806	0.281647	0.0154	0.305699
987	COP9 signalosome complex subunit 4 OS=Mus musculus OX=10090 GN=Cops4 PE=1 SV=1	O88544	Cops4	46 kDa		0.35	0.04	0.0381	0.239194	0.0677	0.253089	-0.23	0.35138	-0.0446	0.240913	0.0644	0.24194	0.1338	0.240276	-0.015	0.258364	-0.0648	0.243763	0.1144	0.243434	0.0484	0.245705
988	Mitogen-activated protein kinase 14 OS=Mus musculus OX=10090 GN=Mapk14 PE=1 SV=3	P47811	Mapk14	41 kDa		0.35	0.05	-0.0103	0.24362	0.1152	0.254463	-0.1554	0.253778	0.1596	0.256107	-0.0967	0.243689	-0.0335	0.270942	-0.0203	0.245629	0.2079	0.301696	0.0403	0.244736	0.0971	0.2563
989	F-actin-capping protein subunit beta OS=Mus musculus OX=10090 GN=Capzb PE=1 SV=3	P47757	Capzb	31 kDa		0.35	-0.01	-0.0272	0.271702	0.002	0.289758	-0.0207	0.265196	0.0563	0.296398	0.0039	0.257875	0.0634	0.269024	0.0475	0.273682	-0.0726	0.276207	-0.0505	0.258883	-0.0441	0.279589
990	Cluster of Desmin OS=Mus musculus OX=10090 GN=Des PE=1 SV=3 (P31001)	P31001 [29]	Des	53 kDa	TRUE	0.35	-0.1	-0.1987	0.469342	-0.0311	0.266325	0.0336	0.269178	0.1612	0.324965	-0.0178	0.303803	-0.1335	0.51976	-0.0722	0.399303	-0.0333	0.299827	0.1329	0.376773	-0.1681	0.384648
991	Delta-1-pyrroline-5-carboxylate dehydrogenase, mitochondrial OS=Mus musculus OX=10090 GN=Aldh4a1 PE=1 SV=3	Q8CHT0	Aldh4a1	62 kDa		0.35	0.01	-0.0046	0.253422	0.0472	0.253475	-0.0835	0.259414	0.0367	0.269479	-0.0058	0.242607	0.1201	0.269315	0.0024	0.247753	-0.0641	0.272867	0.0153	0.241902	-0.0277	0.243189
992	Heterogeneous nuclear ribonucleoprotein D-like OS=Mus musculus OX=10090 GN=Hnrnpdl PE=1 SV=1	D3YTQ3 (+2)	Hnrnpdl	46 kDa	TRUE	0.35	0.06	-0.0435	0.247859	0.0475	0.305587	-0.0149	0.245963	0.0285	0.249217	-0.0072	0.251676	0.303	0.254817	-0.1494	0.255272	0.073	0.24817	0.0399	0.289268	0.0557	0.245377
993	Alanine--tRNA ligase, cytoplasmic OS=Mus musculus OX=10090 GN=Aars1 PE=1 SV=1	Q8BGQ7	Aars1	107 kDa		0.35	0.04	-0.0193	0.262167	0.0196	0.267839	0.0428	0.271518	0.0212	0.289593	-0.0607	0.278543	0.1087	0.265357	0.0762	0.267763	-0.1249	0.271894	0.0528	0.277545	0.0742	0.278284
994	Coiled-coil domain-containing protein 124 OS=Mus musculus OX=10090 GN=Ccdc124 PE=1 SV=1	Q9D8X2	Ccdc124	25 kDa		0.35	0	0.0828	0.292622	-0.1468	0.288654	0.3469	0.46061	-0.0011	0.30411	-0.1263	0.348793	0.0156	0.360995	-0.174	0.499908	0.2185	0.295215	0.2456	0.37466	-0.1945	0.294962
995	Cluster of Basal cell adhesion molecule OS=Mus musculus OX=10090 GN=Bcam PE=1 SV=1 (Q9R069)	Q9R069 [2]	Bcam	68 kDa	TRUE	0.36	-0.07	0.1959	0.312378	-0.103	0.264087	0.0907	0.260164	-0.0605	0.358838	-0.0884	0.258653	-0.4146	0.266323	-0.1021	0.272416	0.1923	0.270278	-0.0169	0.259183	-0.0452	0.256753
996	Protein disulfide-isomerase A6 OS=Mus musculus OX=10090 GN=Pdia6 PE=1 SV=1	Q3TML0 (+1)	Pdia6	49 kDa		0.36	0.04	-0.0465	0.252903	0.0691	0.272536	-0.0653	0.268343	0.1083	0.276583	-0.0492	0.305038	0.0747	0.302342	0.045	0.257116	-0.0017	0.285833	0.0694	0.262687	0.0192	0.276312
997	Predicted pseudogene 9774 OS=Mus musculus OX=10090 GN=Gm9774 PE=3 SV=1	A0A0A6YVU8 (+1)	Gm9774	42 kDa		0.36	0.07	-0.0601	0.386093	-0.0724	0.353485	0.1462	0.319511	-0.0085	0.326437	-0.0205	0.321905	0.1783	0.30796	0.0282	0.346583	-0.1971	0.3494	0.1693	0.307462	0.1085	0.320497
998	Protein S100-A11 OS=Mus musculus OX=10090 GN=S100a11 PE=1 SV=1	P50543	S100a11	11 kDa		0.36	0.04	-0.0308	0.232678	-0.0213	0.237923	0.0271	0.236005	0.1708	0.244898	-0.1319	0.237065	0.1715	0.231988	0.1082	0.251508	-0.1024	0.236583	-0.0194	0.24527	0.0264	0.263515
999	RNA-binding protein with multiple splicing OS=Mus musculus OX=10090 GN=Rbpms PE=1 SV=2	Q9WVB0 (+1)	Rbpms	22 kDa	TRUE	0.36	0.05	0.0631	0.261909	-0.0602	0.257632	-0.069	0.296306	0.1064	0.273631	-0.0395	0.259768	0.1781	0.269768	0.1029	0.260239	-0.0198	0.276978	0.0044	0.272013	-0.0233	0.274521
1000	Radixin OS=Mus musculus OX=10090 GN=Rdx PE=1 SV=3	P26043	Rdx	69 kDa	TRUE	0.36	0.02	-0.0133	0.303799	-0.0304	0.289379	0.1033	0.268558	0.0218	0.269017	-0.0853	0.266374	-0.0244	0.320526	0.0097	0.281253	0.0388	0.267607	0.1351	0.291186	-0.0496	0.272821
1001	Galectin-1 OS=Mus musculus OX=10090 GN=Lgals1 PE=1 SV=3	P16045	Lgals1	15 kDa		0.36	-0.04	-0.049	0.231901	0.0183	0.224382	-0.1168	0.235925	0.0122	0.223927	0.122	0.217843	-0.121	0.226558	0.1084	0.225172	-0.1377	0.223845	-0.1446	0.225764	0.1129	0.236054
1002	39S ribosomal protein L44, mitochondrial OS=Mus musculus OX=10090 GN=Mrpl44 PE=1 SV=3	Q9CY73	Mrpl44	38 kDa		0.36	0.05	0.0815	0.234612	0.0664	0.234612	0.0415	0.234612	-0.0663	0.234612	-0.1246	0.234612	0.1435	0.234612	-0.0277	0.234612	-0.0126	0.234612	0.1025	0.234612	0.0419	0.234612
1003	Cluster of Nebulette OS=Mus musculus OX=10090 GN=Nebl PE=1 SV=1 (B7ZCI2)	B7ZCI2 [3]	Nebl	116 kDa	TRUE	0.36	0.03	-0.0069	0.255158	0.018	0.25494	-0.0388	0.268626	-0.0387	0.276043	0.0494	0.259198	0.0741	0.255541	0.0878	0.240968	-0.0211	0.270434	-0.0179	0.259284	0.0421	0.254871
1004	Lysine--tRNA ligase OS=Mus musculus OX=10090 GN=Kars1 PE=1 SV=1	Q99MN1	Kars1	68 kDa		0.36	0.05	-0.0114	0.242905	-0.0121	0.241974	-0.0407	0.272146	0.0468	0.255746	0.0161	0.256591	0.0811	0.309413	0.0509	0.249033	-0.0362	0.261556	-0.0131	0.31781	0.1787	0.298141
1005	Afamin OS=Mus musculus OX=10090 GN=Afm PE=1 SV=2	O89020	Afm	69 kDa		0.36	-0.05	-0.1411	0.34059	-0.0302	0.274277	-0.1482	0.379475	0.1637	0.290132	0.092	0.298017	-0.1626	0.282336	0.0477	0.320816	-0.1103	0.280255	-0.0441	0.279292	0.0377	0.337201
1006	Signal recognition particle subunit SRP68 OS=Mus musculus OX=10090 GN=Srp68 PE=1 SV=1	A2AAN2 (+1)	Srp68	66 kDa		0.36	-0.05	0.1019	0.301791	-0.1434	0.370299	0.1196	0.361283	-0.0761	0.280598	-0.002	0.284064	0.0531	0.284247	-0.1378	0.288257	-0.0971	0.281606	-0.0893	0.299794	0.0074	0.281199
1007	Protein unc-45 homolog B OS=Mus musculus OX=10090 GN=Unc45b PE=1 SV=1	Q8CGY6	Unc45b	104 kDa	TRUE	0.37	0.04	0.0196	0.233154	-0.0521	0.228375	0.21	0.263129	-0.042	0.233374	-0.081	0.235999	0.0721	0.240037	-0.0508	0.24545	0.0239	0.584363	-0.0453	0.24657	0.2126	0.272259
1008	EH domain-binding protein 1-like protein 1 OS=Mus musculus OX=10090 GN=Ehbp1l1 PE=1 SV=1	E9QP49	Ehbp1l1	185 kDa		0.37	-0.08	0.1437	0.355259	-0.0642	0.327814	0.1352	0.319916	-0.1023	0.514785	-0.1419	0.316745	-0.2861	0.348412	0.1723	0.313849	-0.1707	0.354228	-0.0526	0.335972	-0.0439	0.480999
1009	Tripeptidyl-peptidase 2 OS=Mus musculus OX=10090 GN=Tpp2 PE=1 SV=3	Q64514	Tpp2	140 kDa		0.37	-0.05	-0.2329	0.327352	0.0917	0.354626	-0.0708	0.305357	0.3647	0.507353	0.0109	0.278062	-0.1187	0.289931	0.0885	0.31984	-0.0636	0.285002	-0.0372	0.266327	-0.0612	0.265025
1010	Protein transport protein Sec31A OS=Mus musculus OX=10090 GN=Sec31a PE=1 SV=2	Q3UPL0	Sec31a	134 kDa		0.37	0.12	-0.2709	0.281587	0.1562	0.354873	-0.0213	0.283012	0.0891	0.277035	0.1184	0.431795	0.1624	0.292785	0.1318	0.28439	-0.0833	0.278581	0.1305	0.285191	0.2925	0.274987
1011	CapZ-interacting protein OS=Mus musculus OX=10090 GN=Rcsd1 PE=1 SV=1	Q3UZA1	Rcsd1	44 kDa		0.37	-0.01	0.0258	0.3496	0.0144	0.276479	-0.0149	0.278889	0.0026	0.288567	-0.0175	0.273878	0.006	0.285446	-0.0054	0.288558	-0.0361	0.337147	-0.0611	0.327097	0.0335	0.296764
1012	Trans-1,2-dihydrobenzene-1,2-diol dehydrogenase OS=Mus musculus OX=10090 GN=Dhdh PE=1 SV=1	Q9DBB8	Dhdh	36 kDa		0.38	0.03	0.0501	0.535958	-0.053	0.249843	0.358	0.804724	-0.2194	0.301418	0.0735	0.241324	-0.0507	0.24693	-0.1807	0.448274	0.3128	1.96904	0.1168	0.361779	0.2273	1.28997
1013	Serine/arginine-rich-splicing factor 4 OS=Mus musculus OX=10090 GN=Srsf4 PE=1 SV=1	Q542V3	Srsf4	56 kDa	TRUE	0.38	-0.09	-0.0618	0.257212	0.0711	0.257212	0.0533	0.257212	0.1314	0.257212	-0.2412	0.257212	-0.2633	0.257212	-0.1044	0.257212	-0.1046	0.257212	-0.0251	0.257212	0.0551	0.257212
1014	Tight junction protein ZO-1 OS=Mus musculus OX=10090 GN=Tjp1 PE=1 SV=1	B9EHJ3	Tjp1	189 kDa	TRUE	0.38	0.03	-0.0256	0.312983	-0.0934	0.289789	0.1025	0.290898	0.0449	0.307284	-0.0344	0.299072	0.0379	0.313264	0.0088	0.286047	0.0976	0.297258	0.0171	0.29393	-0.033	0.324012
1015	Enoyl-CoA hydratase domain-containing protein 2, mitochondrial OS=Mus musculus OX=10090 GN=Echdc2 PE=1 SV=2	Q3TLP5	Echdc2	32 kDa		0.38	0.04	-0.0598	0.264487	0.0837	0.24816	-0.1452	0.289371	0.0527	0.240713	0.0353	0.263676	0.1452	0.237336	0.0317	0.263754	0.0903	0.304884	-0.1045	0.253131	0.0155	0.24102
1016	Cluster of Alpha-centractin OS=Mus musculus OX=10090 GN=Actr1a PE=1 SV=1 (P61164)	P61164 [2]	Actr1a	43 kDa	TRUE	0.38	0.09	-0.0693	0.242053	0.0501	0.245643	-0.1324	0.272625	0.0549	0.247749	0.0624	0.237861	0.2519	0.25564	0.1538	0.242053	-0.0101	0.242855	0.1127	0.238744	0.1128	0.24776
1017	Heat shock protein 105 kDa OS=Mus musculus OX=10090 GN=Hsph1 PE=1 SV=1	E9Q0U7	Hsph1	92 kDa	TRUE	0.38	0.05	0.0322	0.267864	0.0117	0.268992	0.0882	0.26801	-0.1898	0.38194	-0.0398	0.285216	-0.0125	0.323603	0.0751	0.2899	-0.1041	0.30816	0.0272	0.26784	0.244	0.27893
1018	Beta-2-glycoprotein 1 OS=Mus musculus OX=10090 GN=Apoh PE=1 SV=1	Q01339	Apoh	39 kDa		0.38	-0.06	-0.189	0.270338	0.0973	0.259464	-0.075	0.254213	0.0693	0.251112	0.0609	0.261611	-0.1068	0.258297	0.086	0.258853	-0.156	0.257759	-0.1687	0.270401	0.0531	0.267071
1019	6-phosphogluconate dehydrogenase, decarboxylating OS=Mus musculus OX=10090 GN=Pgd PE=1 SV=3	Q9DCD0	Pgd	53 kDa	TRUE	0.38	0.01	-0.0049	0.301683	-0.0611	0.283016	0.0714	0.271228	-0.0181	0.304958	-0.0044	0.282914	-0.0326	0.298346	0.0926	0.273058	-0.0446	0.264031	-0.0322	0.270126	0.0628	0.262364
1020	Transport and Golgi organization 2 homolog (Fragment) OS=Mus musculus OX=10090 GN=Tango2 PE=1 SV=1	A0A338P7G4 (+2)	Tango2	21 kDa		0.38	0.07	-0.0711	0.280085	0.047	0.341511	0.0393	0.306674	0.1048	0.323801	-0.0653	0.267964	0.1881	0.324462	0.0228	0.266219	0.0597	0.313975	-0.0079	0.321457	0.0639	0.315102
1021	S-methyl-5'-thioadenosine phosphorylase OS=Mus musculus OX=10090 GN=Mtap PE=1 SV=1	Q9CQ65	Mtap	31 kDa		0.38	0.12	-0.1591	0.366569	0.1381	0.49686	0.1664	0.437366	-0.0193	0.388053	-0.0899	0.619264	0.1401	0.356792	0.005	0.355253	0.2604	0.492034	0.1989	0.385027	0.0133	0.467702
1022	Heterogeneous nuclear ribonucleoprotein F OS=Mus musculus OX=10090 GN=Hnrnpf PE=1 SV=3	Q9Z2X1	Hnrnpf	46 kDa	TRUE	0.38	0.05	-0.1422	0.369815	-0.0792	0.294293	0.0796	0.271232	0.1404	0.287402	-0.0338	0.284364	0.0162	0.304619	0.2059	0.296021	0.0263	0.267567	0.0385	0.292836	0.0237	0.275929
1023	Sorbin and SH3 domain-containing protein 2 (Fragment) OS=Mus musculus OX=10090 GN=Sorbs2 PE=1 SV=1	D3Z0E9 (+1)	Sorbs2	5 kDa	TRUE	0.38	0.05	0.0238	0.278808	-0.0421	0.274418	0.0058	0.284483	0.0571	0.285518	-0.05	0.287525	0.301	0.294421	-0.0333	0.280289	-0.0618	0.303916	0.076	0.29661	0.0129	0.296082
1024	3-mercaptopyruvate sulfurtransferase OS=Mus musculus OX=10090 GN=Mpst PE=1 SV=4	Q99J99	Mpst	33 kDa		0.38	-0.04	-0.0696	0.251141	-0.037	0.27469	0.0413	0.441126	-0.0105	0.236502	0.0772	0.230881	-0.004	0.265369	-0.041	0.235304	0.0014	0.247086	-0.0299	0.232907	-0.1232	0.245526
1025	Single-stranded DNA-binding protein OS=Mus musculus OX=10090 GN=Ssbp1 PE=1 SV=1	Q8R2K3 (+1)	Ssbp1	17 kDa		0.39	-0.04	0.2695	0.267861	-0.0207	0.253462	-0.0233	0.254273	-0.2074	0.314966	0.0071	0.262254	0.0582	0.258561	0.0004	0.259769	-0.1315	0.342323	-0.0544	0.276729	-0.0801	0.256922
1026	39S ribosomal protein L24, mitochondrial OS=Mus musculus OX=10090 GN=Mrpl24 PE=1 SV=1	Q9CQ06	Mrpl24	25 kDa		0.39	-0.15	-0.0178	0.236531	-0.1657	0.236531	0.331	0.236531	0.1656	0.236531	-0.2582	0.236531	-0.2413	0.236531	-0.2357	0.236531	0.0445	0.236531	0.2316	0.236531	-0.4499	0.236531
1027	Glucose-6-phosphate isomerase OS=Mus musculus OX=10090 GN=Gpi PE=1 SV=4	P06745	Gpi	63 kDa		0.39	-0.04	0.0048	0.257147	0.0151	0.256247	0.0427	0.237531	-0.032	0.282687	-0.0358	0.242559	-0.0457	0.23454	0.0195	0.225788	-0.1256	0.263849	-0.0418	0.233045	-0.0146	0.233728
1028	Decorin OS=Mus musculus OX=10090 GN=Dcn PE=1 SV=1	P28654	Dcn	40 kDa	TRUE	0.39	-0.04	-0.2327	0.235946	-0.0145	0.225805	0.1729	0.228088	0.1997	0.227142	-0.1593	0.258124	0.0081	0.221801	-0.1018	0.220201	0.1219	0.239556	0.0392	0.244719	-0.4272	0.280131
1029	Thiosulfate sulfurtransferase OS=Mus musculus OX=10090 GN=Tst PE=1 SV=3	P52196	Tst	33 kDa	TRUE	0.39	-0.05	0.2432	0.467937	-0.1846	0.281883	0.1827	0.344858	-0.1057	0.250511	0.0374	0.245128	-0.1574	0.295546	-0.1263	0.244778	0.1011	0.284468	-0.0482	0.244668	-0.0041	0.247397
1030	Medium-chain specific acyl-CoA dehydrogenase, mitochondrial OS=Mus musculus OX=10090 GN=Acadm PE=1 SV=1	P45952	Acadm	46 kDa	TRUE	0.39	0.01	-0.0367	0.232167	0.0478	0.236926	0.02	0.25859	-0.0482	0.293059	0.0071	0.218349	0.1514	0.241758	0.0132	0.246925	-0.0013	0.253745	0.0069	0.228757	-0.0513	0.248716
1031	Probable D-lactate dehydrogenase, mitochondrial OS=Mus musculus OX=10090 GN=Ldhd PE=1 SV=1	Q7TNG8	Ldhd	52 kDa		0.39	0.07	0.155	0.338614	-0.0777	0.389912	-0.0173	0.331219	0.0266	0.337785	-0.0916	0.339327	-0.0375	0.356177	-0.0098	0.334986	0.1269	0.36027	0.1101	0.388157	0.1816	0.380593
1032	Cytochrome c oxidase assembly factor 6 homolog OS=Mus musculus OX=10090 GN=Coa6 PE=1 SV=1	Q8BGD8	Coa6	9 kDa		0.39	0.03	-0.0381	0.250573	-0.0496	0.263858	0.0361	0.239492	0.0061	0.239766	0.0328	0.243973	0.1626	0.238934	0.0696	0.239516	-0.0058	0.245009	-0.0038	0.237642	-0.0733	0.237106
1033	Perilipin-2 OS=Mus musculus OX=10090 GN=Plin2 PE=1 SV=2	P43883	Plin2	47 kDa		0.4	-0.03	-0.082	0.256798	0.0918	0.263878	0.0676	0.2639	-0.1048	0.28576	0.0103	0.251287	0.0036	0.251018	-0.1321	0.252644	-0.0176	0.24945	0.0149	0.245816	-0.0237	0.242145
1034	Cluster of Importin subunit alpha-3 OS=Mus musculus OX=10090 GN=Kpna4 PE=1 SV=1 (O35343)	O35343 [3]	Kpna4	58 kDa	TRUE	0.4	0.06	-0.0244	0.282792	0.0007	0.262564	0.0329	0.349333	0.0923	0.299435	-0.0663	0.26727	0.0873	0.323152	0.226	0.289449	-0.0343	0.266408	0.0997	0.293847	-0.0117	0.262593
1035	G-protein-signaling modulator 1 (Fragment) OS=Mus musculus OX=10090 GN=Gpsm1 PE=1 SV=1	F6SX81	Gpsm1	55 kDa	TRUE	0.4	0.04	-0.0484	0.283815	0.0664	0.285538	-0.0516	0.276658	-0.0991	0.298636	0.1188	0.277208	0.1503	0.283222	0.1082	0.276067	-0.075	0.298952	0.0539	0.296546	-0.0555	0.282137
1036	Eukaryotic translation initiation factor 3 subunit I OS=Mus musculus OX=10090 GN=Eif3i PE=1 SV=1	Q9QZD9	Eif3i	36 kDa		0.4	0.05	-0.0594	0.241455	0.024	0.246882	-0.1416	0.325749	0.097	0.238911	0.0595	0.356929	0.2076	0.289864	0.0821	0.247465	-0.1107	0.239931	0.0183	0.246107	0.1133	0.273914
1037	Cysteine and glycine-rich protein 2 OS=Mus musculus OX=10090 GN=Csrp2 PE=1 SV=1	A0A1W2P845 (+1)	Csrp2	22 kDa		0.4	-0.08	-0.1938	0.387014	0.0554	0.272338	0.2841	0.405155	0.1312	0.273935	-0.2781	0.263524	-0.1776	0.285458	-0.0097	0.278175	0.0676	0.263585	-0.1641	0.278853	-0.1329	0.288539
1038	2-methoxy-6-polyprenyl-1,4-benzoquinol methylase, mitochondrial OS=Mus musculus OX=10090 GN=Coq5 PE=1 SV=2	Q9CXI0	Coq5	37 kDa		0.4	0.05	-0.0224	0.284537	0.0299	0.262506	-0.0973	0.267915	0.0714	0.294469	0.0263	0.25906	0.0625	0.275778	0.1334	0.248999	-0.0346	0.264733	0.1067	0.298493	-0.0192	0.26233
1039	Cluster of Fatty acid-binding protein, heart OS=Mus musculus OX=10090 GN=Fabp3 PE=1 SV=5 (P11404)	P11404 [2]	Fabp3	15 kDa	TRUE	0.4	0.05	-0.0256	0.255379	0.0727	0.24989	-0.0728	0.257386	-0.0885	0.275097	0.093	0.252314	0.077	0.360672	0.1122	0.261124	0.0597	0.238197	0.03	0.251885	0.0163	0.256446
1040	Endonuclease G, mitochondrial OS=Mus musculus OX=10090 GN=Endog PE=1 SV=1	O08600	Endog	32 kDa		0.4	0.05	0.0317	0.253808	0.0091	0.258879	0.0877	0.278157	-0.0172	0.255677	-0.1099	0.270742	0.1509	0.290757	0.0953	0.281015	-0.0806	0.266462	0.1211	0.307554	-0.0213	0.259794
1041	Heterogeneous nuclear ribonucleoprotein A1 OS=Mus musculus OX=10090 GN=Hnrnpa1 PE=1 SV=2	P49312 (+1)	Hnrnpa1	34 kDa	TRUE	0.4	-0.15	-0.0994	0.472126	0.0623	0.399093	0.2364	0.402884	-0.2527	0.38174	0.0316	0.581796	-0.2602	0.453014	-0.1627	0.385676	0.2669	0.574552	-0.3379	0.535184	-0.1634	0.460267
1042	Aspartyl/asparaginyl beta-hydroxylase OS=Mus musculus OX=10090 GN=Asph PE=1 SV=1	A2AL85 (+2)	Asph	81 kDa	TRUE	0.4	-0.1	0.2561	0.291437	-0.1715	0.291437	0.4666	0.291437	-0.1041	0.291437	-0.2549	0.291437	-0.3838	0.291437	-0.1543	0.291437	0.0912	0.291437	-0.0907	0.291437	0.0199	0.291437
1043	EH domain-containing protein 2 OS=Mus musculus OX=10090 GN=Ehd2 PE=1 SV=1	Q8BH64	Ehd2	61 kDa	TRUE	0.41	-0.04	0.0873	0.250759	-0.092	0.255854	0.1456	0.315238	-0.0068	0.236664	-0.0928	0.236241	-0.0623	0.265241	-0.0072	0.248005	-0.0295	0.298262	-0.0564	0.268243	-0.0191	0.269268
1044	Eukaryotic translation initiation factor 3 subunit A OS=Mus musculus OX=10090 GN=Eif3a PE=1 SV=5	P23116	Eif3a	162 kDa		0.41	0.03	0.0427	0.268104	0.0163	0.301994	0.0536	0.263226	-0.0022	0.258673	-0.1089	0.257675	-0.038	0.263844	0.0506	0.254626	0.0122	0.270949	-0.0154	0.255571	0.1174	0.266878
1045	Nuclear pore complex protein Nup93 OS=Mus musculus OX=10090 GN=Nup93 PE=1 SV=1	Q8BJ71	Nup93	93 kDa		0.41	0.1	0.0477	0.271602	-0.0499	0.271602	0.0938	0.271602	-0.0692	0.271602	-0.0186	0.271602	-0.1662	0.271602	-0.1818	0.271602	0.7873	0.271602	0.0557	0.271602	0.4014	0.271602
1046	Inter-alpha-trypsin inhibitor heavy chain H2 OS=Mus musculus OX=10090 GN=Itih2 PE=1 SV=1	G3X977 (+1)	Itih2	106 kDa		0.41	0.05	-0.1127	0.279369	-0.0634	0.253441	-0.0653	0.256062	0.0778	0.265344	0.1703	0.262143	-0.0608	0.251086	0.4324	0.273071	-0.2147	0.25696	-0.0591	0.250437	0.28	0.250033
1047	Proteasome subunit beta type-5 OS=Mus musculus OX=10090 GN=Psmb5 PE=1 SV=3	O55234	Psmb5	29 kDa		0.41	0.05	0.0543	0.267721	-0.0411	0.232219	-0.1076	0.262443	0.0187	0.2408	0.0693	0.276581	0.1707	0.23647	0.0455	0.25494	0.0266	0.238294	-0.0018	0.244211	-0.0379	0.303248
1048	Cluster of Keratin, type I cytoskeletal 10 OS=Homo sapiens GN=KRT10 PE=1 SV=6 (P13645)	P13645 [13]		?	TRUE	0.41	-0.14	-0.6883	0.524662	0.0104	0.293318	-0.0281	0.295874	0.348	0.361922	0.0731	0.389681	-0.7154	0.442531	-0.3666	0.411291	0.043	0.362708	0.4867	0.62224	-0.0368	0.494271
1049	Annexin A11 OS=Mus musculus OX=10090 GN=Anxa11 PE=1 SV=2	P97384	Anxa11	54 kDa		0.41	0.04	-0.0816	0.262319	-0.1848	0.291806	0.0414	0.270201	0.1032	0.349508	0.1034	0.25821	0.1217	0.271627	0.0078	0.277696	0.2398	0.270663	-0.0436	0.269958	-0.148	0.27138
1050	Corticosteroid-binding globulin OS=Mus musculus OX=10090 GN=Serpina6 PE=1 SV=1	Q06770	Serpina6	45 kDa		0.41	0.06	-0.1333	0.308984	0.0081	0.234541	-0.2375	0.278114	0.1444	0.373781	0.1885	0.237532	0.0155	0.258446	0.1577	0.267755	0.0364	0.234624	-0.023	0.236841	0.1328	0.25583
1051	C-terminal-binding protein 1 (Fragment) OS=Mus musculus OX=10090 GN=Ctbp1 PE=1 SV=1	A0A0J9YTW3 (+1)	Ctbp1	20 kDa		0.41	0.05	-0.4652	0.440902	-0.0295	0.261427	0.1691	0.251803	0.0156	0.263151	0.0284	0.262951	-0.4044	0.43816	-0.0671	0.427317	0.8796	0.924676	-0.0545	0.25812	0.3933	0.282795
1052	Pentatricopeptide repeat domain-containing protein 3, mitochondrial OS=Mus musculus OX=10090 GN=Ptcd3 PE=1 SV=2	Q14C51	Ptcd3	78 kDa	TRUE	0.41	-0.02	0.0456	0.260594	0.0132	0.245607	-0.0744	0.233754	0.0608	0.240811	-0.0352	0.234342	0.0354	0.235585	-0.0233	0.235767	-0.1354	0.234054	-0.0237	0.235767	0.0462	0.235066
1053	Endophilin-B1 OS=Mus musculus OX=10090 GN=Sh3glb1 PE=1 SV=1	A0A0G2JEC4 (+1)	Sh3glb1	44 kDa	TRUE	0.41	0.13	-0.0515	0.24942	0.2186	0.24942	-0.4716	0.24942	-0.0907	0.24942	0.2416	0.24942	0.2152	0.24942	0.0955	0.24942	0.2119	0.24942	0.1945	0.24942	-0.1841	0.24942
1054	Coiled-coil-helix-coiled-coil-helix domain-containing protein 7 OS=Mus musculus OX=10090 GN=Chchd7 PE=1 SV=1	Q8K2Q5	Chchd7	10 kDa		0.41	0.07	-0.1384	0.323739	0.0184	0.346726	0.0506	0.283868	0.006	0.275313	0.0093	0.262208	0.1543	0.269329	0.1643	0.286826	0.0092	0.294394	0.0763	0.300793	-0.1193	0.291173
1055	Trimethyllysine dioxygenase, mitochondrial OS=Mus musculus OX=10090 GN=Tmlhe PE=1 SV=2	Q91ZE0	Tmlhe	50 kDa		0.41	-0.03	-0.0948	0.265405	0.0593	0.255513	0.0392	0.324897	0.0569	0.252183	-0.0557	0.251983	-0.0618	0.281455	-0.0809	0.27464	0.0209	0.2744	0.0176	0.252398	-0.0979	0.378509
1056	Vigilin OS=Mus musculus OX=10090 GN=Hdlbp PE=1 SV=1	A0A087WP83 (+1)	Hdlbp	134 kDa		0.42	0.02	0.0377	0.248581	-0.0056	0.267198	0.0043	0.24662	0.0203	0.24812	-0.0583	0.263488	-0.0093	0.260101	0.0033	0.244	-0.0061	0.243859	0.1232	0.24697	-0.0066	0.245526
1057	Vasodilator-stimulated phosphoprotein OS=Mus musculus OX=10090 GN=Vasp PE=1 SV=4	P70460	Vasp	40 kDa		0.42	-0.08	-0.1113	0.406361	0.0759	0.356143	0.04	0.339222	0.1308	0.334409	-0.165	0.328733	0.0737	0.348257	-0.0415	0.36013	0.0364	0.329505	-0.1888	0.328055	-0.2629	0.341818
1058	Short-chain specific acyl-CoA dehydrogenase, mitochondrial OS=Mus musculus OX=10090 GN=Acads PE=1 SV=2	Q07417	Acads	45 kDa		0.42	0.02	-0.0236	0.268721	0.07	0.243543	-0.1174	0.283011	-0.0201	0.269384	0.0612	0.23263	0.0892	0.258397	0.0711	0.252267	0.0044	0.23923	-0.0626	0.242924	0.0193	0.238649
1059	Cluster of Carbamoyl-phosphate synthase [ammonia], mitochondrial OS=Mus musculus OX=10090 GN=Cps1 PE=1 SV=2 (Q8C196)	Q8C196 [2]	Cps1	165 kDa	TRUE	0.42	-0.18	0.0912	0.341903	-0.0916	0.30644	-0.0572	0.306208	0.8555	0.620268	-0.1668	0.305161	-0.7084	0.479858	-0.3516	0.346769	0.6764	0.374196	0.0968	0.350066	-0.3111	0.305963
1060	Cluster of Acyl-Coenzyme A dehydrogenase family, member 12 OS=Mus musculus OX=10090 GN=Acad12 PE=1 SV=1 (D3Z7X0)	D3Z7X0 [2]	Acad12	61 kDa	TRUE	0.42	-0.03	-0.0538	0.266354	0.0422	0.245769	-0.115	0.278661	0.0484	0.271106	0.0539	0.264354	0.0071	0.302653	-0.0386	0.258407	-0.0016	0.26016	-0.0543	0.272816	-0.0862	0.302547
1061	Peptidyl-prolyl cis-trans isomerase FKBP3 OS=Mus musculus OX=10090 GN=Fkbp3 PE=1 SV=2	Q62446	Fkbp3	25 kDa		0.42	-0.02	0.0675	0.250945	-0.0349	0.253443	0.0657	0.233366	-0.0224	0.238666	-0.0698	0.227812	-0.0295	0.250709	0.0053	0.229481	0.0296	0.267621	0.0188	0.231191	-0.118	0.227689
1062	Malic enzyme OS=Mus musculus OX=10090 GN=Me1 PE=1 SV=1	Q3TQP6	Me1	61 kDa		0.43	0.04	-0.0805	0.293376	0.0622	0.28895	0.0575	0.287097	-0.1634	0.346723	0.0698	0.294161	0.0582	0.303008	0.0595	0.30183	0.0322	0.297317	-0.1473	0.291614	0.1414	0.291749
1063	Ras-related protein Rab-5C OS=Mus musculus OX=10090 GN=Rab5c PE=1 SV=2	P35278 (+1)	Rab5c	23 kDa		0.43	0.08	0.015	0.477694	-0.1604	0.330552	0.0889	0.36455	0.15	0.465407	-0.0031	0.283449	-0.1484	0.500534	-0.0771	0.300694	0.3016	0.341856	0.2269	0.395757	0.0725	0.407609
1064	Proteasome subunit alpha type-5 OS=Mus musculus OX=10090 GN=Psma5 PE=1 SV=1	Q9Z2U1	Psma5	26 kDa		0.43	0.04	0.0239	0.321221	-0.1276	0.395236	-0.0942	0.326553	0.0938	0.349626	0.0824	0.400506	0.1388	0.342716	0.0459	0.331371	-0.0234	0.341927	0.0048	0.332413	0.0124	0.325825
1065	Protein disulfide-isomerase A3 OS=Mus musculus OX=10090 GN=Pdia3 PE=1 SV=2	P27773	Pdia3	57 kDa	TRUE	0.43	0.02	0.0401	0.267401	-0.0187	0.252187	0.0035	0.253071	0.106	0.244255	-0.1327	0.242278	0.0502	0.26245	0.0582	0.243444	-0.0779	0.260039	0.0511	0.246652	-0.003	0.241944
1066	Heterogeneous nuclear ribonucleoprotein H OS=Mus musculus OX=10090 GN=Hnrnph1 PE=1 SV=3	O35737 (+1)	Hnrnph1	49 kDa	TRUE	0.43	0.06	-0.0125	0.304682	-0.0547	0.342805	0.1679	0.381394	-0.1008	0.502175	-0.0068	0.297663	0.0221	0.350782	0.0794	0.30733	-0.0116	0.316073	0.1618	0.319002	0.0609	0.308469
1067	SPI6 OS=Mus musculus OX=10090 GN=Serpinb9 PE=1 SV=1	O08797	Serpinb9	42 kDa		0.43	-0.06	-0.056	0.257212	0.1289	0.257212	-0.017	0.257212	0.0487	0.257212	-0.0941	0.257212	0.1108	0.257212	0.0328	0.257212	-0.1914	0.257212	-0.2238	0.257212	-0.0163	0.257212
1068	AP-2 complex subunit mu OS=Mus musculus OX=10090 GN=Ap2m1 PE=1 SV=1	P84091 (+1)	Ap2m1	50 kDa		0.43	0.04	0.1105	0.256514	-0.0381	0.246953	0.0589	0.235294	0.0303	0.242682	-0.1715	0.235546	-0.0571	0.251337	-0.0305	0.239817	0.0615	0.236901	0.0213	0.234255	0.1989	0.247257
1069	Clathrin light chain B OS=Mus musculus OX=10090 GN=Cltb PE=1 SV=1	Q6IRU5	Cltb	25 kDa	TRUE	0.43	0.03	-0.0519	0.314518	-0.0162	0.28531	-0.0677	0.282718	0.0664	0.285899	0.0487	0.263618	0.0885	0.293776	0.1437	0.282919	-0.0152	0.277898	-0.066	0.30028	0.0101	0.269377
1070	Arginine--tRNA ligase, cytoplasmic OS=Mus musculus OX=10090 GN=Rars1 PE=1 SV=2	Q9D0I9	Rars1	76 kDa		0.43	-0.02	-0.005	0.252439	0.0375	0.284651	-0.0021	0.271485	0.024	0.261731	-0.0378	0.242381	-0.1118	0.255629	-0.0054	0.247451	0.0127	0.269255	-0.0649	0.249847	0.0632	0.270657
1071	39S ribosomal protein L50, mitochondrial OS=Mus musculus OX=10090 GN=Mrpl50 PE=1 SV=2	Q8VDT9	Mrpl50	18 kDa		0.43	0.04	0.0643	0.277288	0.086	0.277225	-0.1569	0.297157	0.0665	0.26559	-0.0859	0.267027	0.1665	0.307858	0.0053	0.26641	0.0096	0.290345	-0.0436	0.264356	0.0924	0.286027
1072	Lactoylglutathione lyase OS=Mus musculus OX=10090 GN=Glo1 PE=1 SV=3	Q9CPU0	Glo1	21 kDa		0.43	0.05	-0.1695	0.229706	0.1482	0.251361	-0.078	0.221859	0.1351	0.263613	0.0061	0.219716	0.1643	0.224896	0.0643	0.232188	0.0107	0.220504	0.0805	0.230055	-0.0525	0.218905
1073	CTP:phosphoethanolamine cytidylyltransferase OS=Mus musculus OX=10090 GN=Pcyt2 PE=1 SV=1	A2ABY3 (+1)	Pcyt2	43 kDa		0.43	0.05	0.0305	0.268648	0.0107	0.267763	-0.1006	0.343162	-0.0803	0.29122	0.0951	0.268508	0.0636	0.261059	0.1175	0.292402	-0.0619	0.341199	-0.0872	0.289034	0.1836	0.272053
1074	Solute carrier family 2, facilitated glucose transporter member 4 OS=Mus musculus OX=10090 GN=Slc2a4 PE=1 SV=3	P14142	Slc2a4	55 kDa		0.43	-0.08	0.1419	0.329576	-0.1372	0.23475	0.1342	0.238018	0.1088	0.229903	-0.3928	0.32018	-0.2471	0.280956	-0.13	0.22638	0.0281	0.241044	-0.0519	0.248015	-0.0606	0.225709
1075	GTP-binding protein SAR1b OS=Mus musculus OX=10090 GN=Sar1b PE=1 SV=1	Q9CQC9	Sar1b	22 kDa	TRUE	0.43	0.04	0.0066	0.25026	0.0279	0.2478	-0.0877	0.240669	0.0271	0.250606	0.0329	0.235652	-0.0035	0.23597	0.2068	0.244421	-0.0875	0.239562	-0.0472	0.236352	0.127	0.238092
1076	Caveolae-associated protein 3 OS=Mus musculus OX=10090 GN=Cavin3 PE=1 SV=1	Q91VJ2	Cavin3	28 kDa		0.43	-0.04	-0.1123	0.342851	-0.008	0.374383	0.0654	0.302247	0.0947	0.315496	-0.0643	0.309018	0.0934	0.299988	-0.1501	0.317161	-0.007	0.306116	-0.077	0.305066	-0.1349	0.337969
1077	Ubiquitin carboxyl-terminal hydrolase isozyme L3 OS=Mus musculus OX=10090 GN=Uchl3 PE=1 SV=2	Q9JKB1	Uchl3	26 kDa		0.44	0.04	-0.0761	0.296626	-0.0162	0.400415	-0.0853	0.281017	0.0743	0.300754	0.0845	0.270874	0.0049	0.256891	0.1463	0.267651	0.0507	0.278939	-0.0337	0.262678	0.0236	0.326248
1078	Centromere protein V OS=Mus musculus OX=10090 GN=Cenpv PE=1 SV=2	Q9CXS4	Cenpv	28 kDa		0.44	0	-0.001	0.377804	0.0368	0.292358	0.3532	0.692156	-0.0794	0.373371	-0.093	0.350247	-0.2821	0.813441	-0.0736	0.357295	0.4095	0.309249	0.0269	0.333102	-0.001	0.307375
1079	GMP reductase 1 OS=Mus musculus OX=10090 GN=Gmpr PE=1 SV=1	Q9DCZ1	Gmpr	37 kDa		0.44	-0.05	0.0205	0.279966	0.0726	0.298983	-0.0816	0.264189	0.0955	0.232843	-0.1166	0.242282	0.1607	0.276334	-0.0481	0.259021	-0.1788	0.239207	-0.0481	0.264679	-0.1123	0.235293
1080	Ras GTPase-activating protein-binding protein 1 OS=Mus musculus OX=10090 GN=G3bp1 PE=1 SV=1	P97855	G3bp1	52 kDa		0.44	0.04	-0.1342	0.284228	0.1346	0.277815	-0.1789	0.478394	-0.0023	0.328994	0.0628	0.258702	0.0846	0.261838	-0.0185	0.274574	-0.0494	0.254806	0.1431	0.269791	-0.0186	0.279759
1081	Palladin OS=Mus musculus OX=10090 GN=Palld PE=1 SV=2	Q9ET54	Palld	152 kDa	TRUE	0.44	-0.02	0.0074	0.323429	0.0505	0.272758	0.0408	0.286739	-0.0134	0.269001	-0.0966	0.275255	0.0339	0.260783	-0.0649	0.276108	0.0157	0.328323	-0.1017	0.271244	-0.0002	0.263279
1082	60S ribosomal protein L18 OS=Mus musculus OX=10090 GN=Rpl18 PE=1 SV=1	A0A1B0GQU8 (+2)	Rpl18	18 kDa		0.44	0.06	0.2886	0.243307	-0.1878	0.461527	0.1578	0.3212	-0.1693	0.418142	-0.2666	0.277843	0.0949	0.29954	-0.2224	0.377069	0.0665	0.219162	0.0056	0.246394	0.1257	0.225864
1083	Protein phosphatase PTC7 homolog OS=Mus musculus OX=10090 GN=Pptc7 PE=1 SV=1	Q6NVE9	Pptc7	33 kDa		0.44	0.03	0.1536	0.356534	0.0391	0.294393	-0.0913	0.370505	-0.1049	0.30202	-0.0285	0.291173	0.1068	0.285314	-0.0261	0.281438	-0.0937	0.294048	0.0777	0.298582	0.0293	0.279067
1084	Cluster of Paralemmin A kinase anchor protein (Fragment) OS=Mus musculus OX=10090 GN=Pakap PE=1 SV=1 (F7AA26)	F7AA26 [2]	Pakap	126 kDa	TRUE	0.44	0.1	-0.3948	0.291437	0.0824	0.291437	0.2464	0.291437	-0.0514	0.291437	0.0179	0.291437	-0.0062	0.291437	-0.1032	0.291437	0.629	0.291437	0.0013	0.291437	0.2099	0.291437
1085	Cluster of Histone H2A type 1-G OS=Mus musculus OX=10090 GN=H2ac11 PE=1 SV=1 (C0HKE5)	C0HKE5 [9]	H2ac11	14 kDa	TRUE	0.44	-0.16	0.4345	0.363699	-0.2819	0.257353	0.6404	0.373536	-0.1224	0.272107	-0.1117	0.249399	-0.2093	0.277251	-0.0178	0.251375	0.2592	0.32607	0.0351	0.317874	-0.1655	0.268986
1086	Cluster of Tensin 1 OS=Mus musculus OX=10090 GN=Tns1 PE=1 SV=1 (A0A087WQS0)	A0A087WQS0 [4]	Tns1	199 kDa	TRUE	0.44	-0.02	-0.0442	0.302125	-0.0705	0.273879	0.0364	0.266124	0.07	0.260986	-0.0074	0.28252	0.0202	0.271978	-0.0037	0.248997	0.0315	0.253389	-0.1017	0.293438	-0.0499	0.256107
1087	Integrin-linked protein kinase OS=Mus musculus OX=10090 GN=Ilk PE=1 SV=2	O55222	Ilk	51 kDa		0.44	-0.01	-0.05	0.287378	0.0519	0.293676	-0.0688	0.24878	0.1221	0.263027	-0.0458	0.24584	-0.0289	0.244665	-0.0221	0.271008	-0.0565	0.257529	0.0268	0.241823	0.0014	0.249062
1088	Glutathione peroxidase 3 OS=Mus musculus OX=10090 GN=Gpx3 PE=1 SV=2	P46412	Gpx3	25 kDa		0.44	0.02	-0.1865	0.212376	0.1006	0.23849	-0.1984	0.23987	0.0981	0.2149	0.1336	0.220408	-0.0378	0.211334	0.3858	0.217968	-0.03	0.219368	-0.1078	0.22126	0.0474	0.211523
1089	Pyruvate carboxylase OS=Mus musculus OX=10090 GN=Pcx PE=1 SV=1	E9QPD7 (+2)	Pcx	130 kDa	TRUE	0.44	0.01	0.0088	0.300886	-0.0391	0.296398	-0.076	0.285077	0.0325	0.356512	0.0578	0.272946	-0.0181	0.283691	0.0535	0.272584	-0.0563	0.290313	-0.0197	0.273097	0.0596	0.266494
1090	Polymerase delta-interacting protein 2 (Fragment) OS=Mus musculus OX=10090 GN=Poldip2 PE=1 SV=1	F6SQH7 (+1)	Poldip2	33 kDa		0.44	0.05	-0.0068	0.250229	0.0665	0.259653	-0.008	0.250631	-0.0319	0.254133	-0.0187	0.284389	0.0228	0.282321	0.1261	0.31939	-0.071	0.278709	0.0417	0.276097	0.0944	0.2536
1091	Cytoplasmic dynein 1 intermediate chain 2 OS=Mus musculus OX=10090 GN=Dync1i2 PE=1 SV=1	A2BFF5 (+4)	Dync1i2	71 kDa		0.44	0.02	-0.0306	0.253107	0.0367	0.239927	-0.0845	0.243892	-0.0167	0.242969	0.0924	0.240205	0.1102	0.239886	0.0382	0.238333	-0.071	0.257345	-0.015	0.265854	0.0468	0.256666
1092	Cluster of cAMP-dependent protein kinase catalytic subunit alpha OS=Mus musculus OX=10090 GN=Prkaca PE=1 SV=3 (P05132)	P05132 [2]	Prkaca	41 kDa	TRUE	0.45	-0.05	0.1248	0.251239	-0.1956	0.261973	0.0831	0.252954	0.0078	0.275237	-0.0486	0.256582	-0.2579	0.258802	-0.0747	0.250983	0.0734	0.2447	-0.0931	0.245437	0.0786	0.264981
1093	Nucleolar protein 3 OS=Mus musculus OX=10090 GN=Nol3 PE=1 SV=1	Q9D1X0	Nol3	25 kDa		0.45	0.03	-0.0202	0.314431	0.1489	0.322317	-0.0375	0.296384	0.0324	0.282711	-0.1085	0.286228	0.0668	0.285667	0.0516	0.274982	0.0096	0.273945	0.0457	0.278746	-0.0192	0.318899
1094	Inter-alpha-trypsin inhibitor heavy chain H1 OS=Mus musculus OX=10090 GN=Itih1 PE=1 SV=1	F8WJ05 (+1)	Itih1	102 kDa		0.45	-0.02	-0.21	0.271829	0.0072	0.262651	0.0927	0.358493	0.4455	1.12409	0.0089	0.337143	-0.0604	0.387975	-0.0605	0.272171	0.1801	0.524956	0.0743	0.405756	-0.2753	0.739216
1095	Cluster of Heat shock cognate 71 kDa protein OS=Mus musculus OX=10090 GN=Hspa8 PE=1 SV=1 (P63017)	P63017 [4]	Hspa8	71 kDa	TRUE	0.45	0.04	0.0166	0.237572	0.0294	0.249073	-0.0044	0.238138	0.0115	0.25242	-0.0424	0.23147	0.0825	0.245739	0.0847	0.237145	-0.0592	0.254791	0.0626	0.256878	0.0512	0.24886
1096	NAD-dependent protein deacylase sirtuin-5, mitochondrial OS=Mus musculus OX=10090 GN=Sirt5 PE=1 SV=1	A0A1Y7VM56	Sirt5	38 kDa		0.45	0.04	0.1667	0.285371	-0.0154	0.271822	-0.0843	0.279265	-0.1241	0.290854	0.048	0.2815	0.0002	0.260398	0.1209	0.258153	-0.0644	0.30118	0.0095	0.25857	0.1337	0.262328
1097	Cluster of Carboxylesterase 1D OS=Mus musculus OX=10090 GN=Ces1d PE=1 SV=1 (Q8VCT4)	Q8VCT4 [4]	Ces1d	62 kDa	TRUE	0.45	0.01	-0.1051	0.287718	0.0259	0.240972	-0.1049	0.277392	0.0281	0.303048	0.1349	0.273334	0.0382	0.247772	0.1824	0.329718	0.0847	0.294819	0.0642	0.24401	0.1399	0.366984
1098	Collagen alpha-1(IV) chain OS=Mus musculus OX=10090 GN=Col4a1 PE=1 SV=4	P02463	Col4a1	161 kDa	TRUE	0.45	0.29	-0.7785	0.686429	0.2834	0.453513	-0.2523	0.888581	0.0541	0.540568	0.6057	1.07797	0.3965	0.270322	0.3949	0.437847	0.6046	0.843568	0.4569	0.277976	-0.1984	0.663169
1099	Sorting nexin-3 OS=Mus musculus OX=10090 GN=Snx3 PE=1 SV=1	D3Z6Z0 (+3)	Snx3	16 kDa		0.45	0.04	-0.113	0.319342	-0.01	0.259238	-0.0655	0.267202	0.0978	0.273296	0.0478	0.259296	0.1046	0.259551	0.1114	0.264128	-0.1219	0.270584	0.1089	0.294742	-0.017	0.268789
1100	Cluster of Aspartate--tRNA ligase, cytoplasmic OS=Mus musculus OX=10090 GN=Dars1 PE=1 SV=2 (Q922B2)	Q922B2 [2]	Dars1	57 kDa	TRUE	0.45	0.03	-0.084	0.295091	0.0502	0.295603	-0.0525	0.281025	0.1061	0.268467	-0.0527	0.281786	-0.0045	0.26154	0.0323	0.273161	-0.0638	0.314882	0.1104	0.275491	0.042	0.278473
1101	Creatine kinase B-type OS=Mus musculus OX=10090 GN=Ckb PE=1 SV=1	Q04447	Ckb	43 kDa	TRUE	0.45	0.03	-0.014	0.266001	-0.0069	0.297914	-0.1329	0.255245	-0.0033	0.292413	0.1875	0.263869	0.0198	0.250975	0.3022	0.259623	-0.0473	0.287206	-0.0258	0.263519	-0.0118	0.2671
1102	Peptidyl-prolyl cis-trans isomerase FKBP7 OS=Mus musculus OX=10090 GN=Fkbp7 PE=1 SV=1	O54998	Fkbp7	25 kDa		0.45	0.05	0.0684	0.336737	-0.074	0.25072	0.0674	0.338788	-0.0347	0.259424	0.0558	0.270687	-0.007	0.243451	0.101	0.308093	0.1014	0.307331	0.0765	0.27648	0.0327	0.280365
1103	Cluster of Complement factor H OS=Mus musculus OX=10090 GN=Cfh PE=1 SV=1 (E9Q8I0)	E9Q8I0 [4]	Cfh	141 kDa	TRUE	0.45	0.03	-0.1522	0.309556	0.0628	0.281309	-0.0879	0.284511	0.0598	0.299432	0.084	0.255776	-0.0564	0.269235	0.1208	0.274263	-0.1303	0.261459	0.0462	0.291495	0.1914	0.307924
1104	60S ribosomal protein L27a OS=Mus musculus OX=10090 GN=Rpl27a PE=1 SV=5	P14115	Rpl27a	17 kDa		0.46	0.11	0.345	0.253074	-0.0483	0.234408	0.1807	0.269018	-0.192	0.265032	-0.1361	0.214009	0.2349	0.213811	-0.1253	0.261759	0.1889	0.253476	-0.0432	0.23728	0.2691	0.255976
1105	60S ribosomal protein L4 OS=Mus musculus OX=10090 GN=Rpl4 PE=1 SV=3	Q9D8E6	Rpl4	47 kDa		0.46	-0.09	0.1291	0.319308	0.1602	0.257629	0.1881	0.304667	-0.3534	0.323302	-0.2079	0.253708	0.0013	0.246033	-0.3764	0.255593	-0.0668	0.26658	-0.2818	0.260958	0.3368	0.250069
1106	Thymosin beta-4 OS=Mus musculus OX=10090 GN=Tmsb4x PE=1 SV=1	P20065	Tmsb4x	6 kDa	TRUE	0.46	0.03	-0.2054	0.279854	0.1862	0.247212	-0.0941	0.25391	0.1228	0.258984	-0.0432	0.259742	0.0233	0.265686	0.054	0.269186	-0.1632	0.254069	0.1581	0.384341	0.151	0.371612
1107	Heterogeneous nuclear ribonucleoprotein L (Fragment) OS=Mus musculus OX=10090 GN=Hnrnpl PE=1 SV=1	G5E924 (+1)	Hnrnpl	67 kDa		0.46	0.04	0.0352	0.286486	-0.0461	0.289623	0.0518	0.289503	0.0444	0.279178	-0.0766	0.272605	0.0309	0.306438	0.035	0.278584	0.0533	0.288907	0.0522	0.279003	0.027	0.285184
1108	TOM1-like protein 2 (Fragment) OS=Mus musculus OX=10090 GN=Tom1l2 PE=1 SV=1	F6RBX1 (+4)	Tom1l2	19 kDa		0.46	0.06	-0.1314	0.277925	0.0296	0.259871	0.0677	0.260405	0.2313	0.318626	-0.1781	0.292117	0.1561	0.263063	-0.0637	0.326237	0.0236	0.285572	0.0939	0.258109	0.0416	0.274678
1109	39S ribosomal protein L22, mitochondrial OS=Mus musculus OX=10090 GN=Mrpl22 PE=1 SV=1	Q8BU88	Mrpl22	24 kDa		0.46	-0.13	-0.0871	0.32042	-0.1694	0.311644	0.1444	0.341097	0.0467	0.292171	0.0501	0.286729	-0.1636	0.281937	-0.2205	0.285012	0.2524	0.592379	-0.1663	0.284887	-0.1213	0.287494
1110	Nidogen-2 OS=Mus musculus OX=10090 GN=Nid2 PE=1 SV=2	O88322	Nid2	154 kDa	TRUE	0.46	-0.01	-0.1266	0.28033	0.0448	0.278962	0.0296	0.271754	0.0554	0.286795	-0.0126	0.269544	0.0879	0.27476	0.0216	0.289399	-0.0198	0.279244	0.0158	0.278271	-0.1688	0.29359
1111	Chromobox protein homolog 3 OS=Mus musculus OX=10090 GN=Cbx3 PE=1 SV=2	P23198 (+1)	Cbx3	21 kDa		0.46	0.04	-0.0453	0.313387	0.0072	0.270308	-0.0427	0.264917	0.0146	0.287906	0.0446	0.267203	0.1307	0.255833	0.0113	0.273945	-0.055	0.267988	0.0244	0.262551	0.0426	0.262678
1112	ADP-ribose pyrophosphatase, mitochondrial OS=Mus musculus OX=10090 GN=Nudt9 PE=1 SV=1	Q8BVU5	Nudt9	39 kDa	TRUE	0.46	0.03	-0.0434	0.226368	0.048	0.233532	-0.0717	0.226658	0.0844	0.238507	-0.0037	0.225444	0.1329	0.226072	0.0494	0.232815	-0.0503	0.232359	0.0224	0.226388	-0.0079	0.226658
1113	Cluster of Myocardial zonula adherens protein OS=Mus musculus OX=10090 GN=Myzap PE=1 SV=1 (E9Q565)	E9Q565 [3]	Myzap	51 kDa	TRUE	0.47	0.1	-0.4153	0.528108	-0.0882	0.254901	-0.2807	0.482799	0.3066	0.324761	1.1505	1.18749	0.3167	0.524811	-0.007	0.252121	1.7885	1.40222	0.0267	0.249024	-0.0919	0.388719
1114	Harmonin OS=Mus musculus OX=10090 GN=Ush1c PE=1 SV=1	E9QMN1-DECOY (+1)		?	TRUE	0.47	-0.04	0.111	0.253482	-0.0929	0.258589	0.0066	0.254775	-0.0043	0.251667	-0.0269	0.254078	-0.2246	0.252939	-0.0077	0.25808	0.0379	0.257624	-0.1079	0.299872	0.068	0.250793
1115	Copper transport protein ATOX1 OS=Mus musculus OX=10090 GN=Atox1 PE=1 SV=1	O08997	Atox1	7 kDa		0.47	-0.03	-0.0876	0.217404	-0.0283	0.211807	-0.0282	0.267211	0.0432	0.215627	0.1522	0.279882	0.0518	0.227431	0.0286	0.218462	-0.2605	0.212274	-0.0516	0.216355	0.0367	0.220536
1116	26S proteasome non-ATPase regulatory subunit 7 OS=Mus musculus OX=10090 GN=Psmd7 PE=1 SV=2	P26516	Psmd7	37 kDa		0.47	0.05	-0.141	0.255571	0.1672	0.388504	-0.1321	0.256373	0.09	0.260356	0.0745	0.253439	0.0698	0.283657	0.037	0.255964	0.0649	0.66135	0.0604	0.290706	0.0334	0.255291
1117	Oxidoreductase NAD-binding domain-containing protein 1 OS=Mus musculus OX=10090 GN=Oxnad1 PE=1 SV=2	Q8VE38	Oxnad1	35 kDa		0.47	0.06	-0.1036	0.289877	0.0779	0.257008	-0.1835	0.292649	-0.0322	0.277421	0.2482	0.299234	0.1941	0.295468	0.0901	0.26064	-0.1511	0.253981	0.0552	0.273343	0.1368	0.29445
1118	Emerin OS=Mus musculus OX=10090 GN=Emd PE=1 SV=1	I7HJS1 (+1)	Emd	25 kDa		0.47	-0.06	0.2174	0.286197	-0.1122	0.265972	0.348	0.39363	-0.0899	0.266327	-0.1397	0.275251	-0.2492	0.275202	-0.1496	0.29426	-0.1256	0.267312	0.2701	0.334607	0.0967	0.267459
1119	Kinesin light chain OS=Mus musculus OX=10090 GN=Klc1 PE=1 SV=1	A0A5F8MPZ2	Klc1	72 kDa		0.47	0.18	-0.3903	0.602473	0.2591	0.50389	-0.2957	0.456245	0.6775	0.58964	-0.0812	0.354496	0.31	0.259499	0.4037	0.248697	-0.156	0.283318	0.2066	0.245156	0.1067	0.246287
1120	DNA-directed RNA polymerase II subunit GRINL1A OS=Mus musculus OX=10090 GN=Polr2m PE=4 SV=1	A0A3B2WBC6	Polr2m	9 kDa		0.47	0.05	-0.0246	0.271602	0.0811	0.271602	-0.1639	0.271602	-0.003	0.271602	0.1019	0.271602	0.154	0.271602	-0.0799	0.271602	-0.0259	0.271602	0.0674	0.271602	0.1558	0.271602
1121	Plasminogen OS=Mus musculus OX=10090 GN=Plg PE=1 SV=3	P20918	Plg	91 kDa		0.48	0.01	-0.0937	0.276267	0.1938	0.277029	-0.0933	0.270853	0.0492	0.270468	-0.0338	0.2654	-0.1565	0.296121	0.2074	0.303083	-0.1114	0.302494	-0.1302	0.290243	0.2452	0.277021
1122	Malonyl-CoA decarboxylase, mitochondrial OS=Mus musculus OX=10090 GN=Mlycd PE=1 SV=1	Q99J39	Mlycd	55 kDa		0.48	0.01	0.0032	0.283522	0.0382	0.267124	0.0301	0.307545	-0.0846	0.308723	-0.0251	0.25288	0.004	0.251159	-0.014	0.26407	0.0032	0.270865	-0.0718	0.249179	0.1106	0.268317
1123	Ubiquitinyl hydrolase 1 OS=Mus musculus OX=10090 GN=Otub1 PE=1 SV=1	D3YWF6 (+1)	Otub1	28 kDa		0.48	0.05	-0.1351	0.264688	0.1383	0.268149	-0.1313	0.257745	0.1387	0.269515	0.0004	0.267101	0.1496	0.263575	-0.0126	0.314198	-0.0929	0.275877	0.0631	0.288877	0.1311	0.260957
1124	Cluster of Pregnancy zone protein OS=Mus musculus OX=10090 GN=Pzp PE=1 SV=3 (Q61838)	Q61838 [2]	Pzp	166 kDa	TRUE	0.48	-0.04	-0.3034	0.267692	0.0915	0.267058	-0.311	0.261456	0.1785	0.278935	0.2744	0.264887	-0.3536	0.31577	0.2884	0.259935	-0.2212	0.257721	-0.0352	0.238384	0.0768	0.251856
1125	Amine oxidase [flavin-containing] A OS=Mus musculus OX=10090 GN=Maoa PE=1 SV=3	Q64133	Maoa	60 kDa		0.48	-0.15	0.3883	0.328642	-0.5363	0.328642	0.4234	0.328642	-0.0569	0.328642	-0.2239	0.328642	-0.5779	0.328642	-0.0529	0.328642	-0.1248	0.328642	-0.1046	0.328642	-0.0128	0.328642
1126	60S ribosomal protein L5 OS=Mus musculus OX=10090 GN=Rpl5 PE=1 SV=3	P47962	Rpl5	34 kDa		0.48	0.01	0.2012	0.286851	-0.009	0.250224	0.1254	0.389204	-0.1427	0.307367	-0.1317	0.253352	0.0772	0.385915	-0.1064	0.304608	0.0205	0.275546	-0.0299	0.251408	0.1378	0.306074
1127	Nucleophosmin OS=Mus musculus OX=10090 GN=Npm1 PE=1 SV=1	Q61937	Npm1	33 kDa		0.48	0.02	0.0227	0.262804	-0.03	0.246852	0.0156	0.24993	0.1016	0.284322	-0.097	0.255746	0.0839	0.252873	0.0137	0.235099	-0.02	0.251217	-0.018	0.265542	0.0508	0.244999
1128	Perilipin-3 OS=Mus musculus OX=10090 GN=Plin3 PE=1 SV=1	Q9DBG5	Plin3	47 kDa		0.48	0	-0.091	0.269271	0.0678	0.260226	-0.1312	0.260238	0.023	0.33524	0.118	0.270222	0.0315	0.262518	0.0555	0.262458	-0.0891	0.261277	0.0606	0.265927	-0.057	0.273673
1129	Nicotinamide/nicotinic acid mononucleotide adenylyltransferase 3 OS=Mus musculus OX=10090 GN=Nmnat3 PE=1 SV=1	Q99JR6	Nmnat3	28 kDa		0.48	0	-0.1149	0.281581	0.0644	0.310026	-0.0833	0.306461	0.1586	0.460042	0.0606	0.29357	-0.0499	0.296756	0.1421	0.358701	-0.049	0.268093	-0.0081	0.269049	-0.0098	0.323553
1130	Complement component 7 OS=Mus musculus OX=10090 GN=C7 PE=1 SV=2	D3YXF5	C7	93 kDa		0.48	0.05	-0.6233	0.416726	0.1305	0.361877	-0.3539	0.341017	0.4506	0.35058	0.2201	0.408136	-0.0419	0.347507	0.2656	0.446399	0.3793	0.896549	-0.2532	0.576839	0.4378	0.941119
1131	Catalase OS=Mus musculus OX=10090 GN=Cat PE=1 SV=4	P24270	Cat	60 kDa		0.48	-0.02	-0.3288	0.282188	0.1177	0.251486	-0.0758	0.288322	0.1668	0.270793	0.03	0.241346	-0.001	0.235178	-0.0847	0.241897	0.1367	0.23961	-0.0617	0.246536	-0.0711	0.24355
1132	Methylmalonyl-CoA epimerase, mitochondrial OS=Mus musculus OX=10090 GN=Mcee PE=1 SV=1	Q9D1I5	Mcee	19 kDa		0.49	0.04	-0.0731	0.343537	0.0522	0.327694	-0.0555	0.288952	0.1217	0.336424	-0.0444	0.311677	0.0762	0.308105	0.2356	0.284209	0.0078	0.305265	-0.138	0.331227	0.0154	0.289878
1133	Oxoglutarate dehydrogenase (succinyl-transferring) OS=Mus musculus OX=10090 GN=Ogdhl PE=1 SV=1	B2RXT3	Ogdhl	115 kDa	TRUE	0.49	-0.01	-0.0206	0.269911	0.1374	0.285446	-0.1782	0.270347	0.0164	0.256387	0.0425	0.259844	0.0325	0.272495	0.0459	0.247543	-0.1108	0.265856	-0.1157	0.261026	0.0867	0.249241
1134	Mitogen-activated protein kinase 9 OS=Mus musculus OX=10090 GN=Mapk9 PE=1 SV=2	Q9WTU6	Mapk9	48 kDa		0.49	-0.03	-0.0336	0.271602	0.0777	0.271602	0.045	0.271602	-0.1375	0.271602	0.047	0.271602	-0.0583	0.271602	-0.0707	0.271602	-0.0037	0.271602	0.002	0.271602	-0.0234	0.271602
1135	Cluster of Heterogeneous nuclear ribonucleoprotein Q OS=Mus musculus OX=10090 GN=Syncrip PE=1 SV=1 (A0A0R4J259)	A0A0R4J259 [4]	Syncrip	63 kDa	TRUE	0.49	0.04	0.1329	0.250275	-0.2374	0.290684	0.2702	0.243167	-0.1794	0.256935	-0.0269	0.24131	-0.1555	0.243776	0.0848	0.247859	0.1488	0.241344	0.0009	0.244582	0.0579	0.239623
1136	Cluster of Programmed cell death protein 5 OS=Mus musculus OX=10090 GN=Pdcd5 PE=1 SV=3 (P56812)	P56812 [2]	Pdcd5	14 kDa	TRUE	0.49	0.04	-0.1486	0.24244	0.0838	0.244094	0.0131	0.243954	0.0944	0.245541	-0.0644	0.273764	0.101	0.241898	0.0452	0.242707	-0.071	0.253211	0.0687	0.244089	0.0331	0.242147
1137	[Pyruvate dehydrogenase (acetyl-transferring)] kinase isozyme 4, mitochondrial OS=Mus musculus OX=10090 GN=Pdk4 PE=1 SV=1	O70571	Pdk4	47 kDa	TRUE	0.49	0.03	-0.3487	0.251377	0.0302	0.291369	0.2146	0.319045	0.0265	0.347222	0.0451	0.24555	0.1029	0.270149	-0.0277	0.29613	0.2606	0.279043	-0.0811	0.290142	-0.052	0.242655
1138	Protein lin-7 homolog C OS=Mus musculus OX=10090 GN=Lin7c PE=1 SV=2	O88952	Lin7c	22 kDa	TRUE	0.49	0.09	-0.0763	0.232488	0.0704	0.229058	-0.0874	0.23515	0.2909	0.410812	-0.0457	0.306641	0.143	0.270194	0.0889	0.234435	0.1351	0.366119	0.0807	0.368416	0.0357	0.229676
1139	Clusterin OS=Mus musculus OX=10090 GN=Clu PE=1 SV=1	Q06890	Clu	52 kDa	TRUE	0.49	-0.02	-0.0463	0.343679	-0.1261	0.29562	0.0686	0.323267	0.0739	0.258198	0.0139	0.284143	-0.2491	0.357634	0.1179	0.283928	-0.0736	0.345627	0.0127	0.292479	0.0155	0.315939
1140	Perilipin-5 OS=Mus musculus OX=10090 GN=Plin5 PE=1 SV=1	Q8BVZ1	Plin5	50 kDa		0.49	0.17	-0.0661	0.307895	-0.0445	0.379246	0.0844	0.323396	0.0552	0.470054	0.0044	0.341857	0.1983	0.371369	-0.0194	0.311533	0.3797	0.357004	0.1323	0.333796	0.1886	0.328576
1141	Ubiquitin carboxyl-terminal hydrolase OS=Mus musculus OX=10090 GN=Usp4 PE=1 SV=1	A0A0A6YW28 (+1)	Usp4	104 kDa	TRUE	0.5	0.05	-0.1022	0.265832	0.003	0.259472	0.0763	0.263749	-0.0285	0.259999	0.0577	0.276931	0.0791	0.25918	0.0646	0.270893	-0.0055	0.321768	0.0099	0.308512	0.0818	0.268351
1142	Histamine N-methyltransferase OS=Mus musculus OX=10090 GN=Hnmt PE=1 SV=1	Q91VF2	Hnmt	34 kDa		0.5	0.01	-0.1843	0.29749	-0.0068	0.274214	0.0186	0.292799	0.0665	0.278519	0.0641	0.27044	0.0337	0.270629	0.0097	0.270354	0.0643	0.273518	-0.0123	0.274845	-0.0133	0.28208
1143	Myotilin OS=Mus musculus OX=10090 GN=Myot PE=1 SV=1	Q9JIF9	Myot	55 kDa		0.5	-0.01	0.0972	0.284697	-0.0376	0.284981	-0.1063	0.271722	-0.1666	0.269222	0.3057	0.310218	-0.1641	0.298606	0.1716	0.284093	-0.1281	0.278144	0.0108	0.275431	0.0465	0.259398
1144	26S proteasome AAA-ATPase subunit RPT1 OS=Mus musculus OX=10090 GN=Psmc2 PE=1 SV=1	Q8BVQ9	Psmc2	53 kDa		0.5	0.03	-0.0069	0.286345	0.0018	0.254071	-0.124	0.269386	0.104	0.286464	0.0353	0.258244	0.0838	0.249358	0.0944	0.261423	-0.0732	0.263772	-0.0142	0.261599	0.0422	0.255115
1145	Atypical kinase COQ8A, mitochondrial OS=Mus musculus OX=10090 GN=Coq8a PE=1 SV=2	Q60936	Coq8a	72 kDa		0.5	0.01	-0.0909	0.342404	0.0148	0.27373	-0.0596	0.298315	0.0253	0.251271	0.0666	0.25364	-0.0017	0.289564	-0.0202	0.288811	0.0111	0.253393	0.1095	0.25142	-0.0308	0.264374
1146	Endoplasmin OS=Mus musculus OX=10090 GN=Hsp90b1 PE=1 SV=2	P08113	Hsp90b1	92 kDa	TRUE	0.5	0	-0.0295	0.258252	0.0728	0.253411	-0.0002	0.280495	0.082	0.263031	-0.13	0.254029	0.0454	0.246004	0.0216	0.244691	-0.0994	0.259264	0.0239	0.272428	-0.043	0.256761
1147	Serine--tRNA ligase, cytoplasmic OS=Mus musculus OX=10090 GN=Sars1 PE=1 SV=3	P26638 (+1)	Sars1	58 kDa		0.5	0.02	-0.1596	0.375533	0.1573	0.331456	0.0363	0.373717	-0.0165	0.413596	-0.0109	0.344159	0.1271	0.324043	0.0603	0.409012	-0.1014	0.326832	0.0039	0.357481	0.0164	0.435544
1148	NEDD8 ultimate buster 1 OS=Mus musculus OX=10090 GN=Nub1 PE=1 SV=1	A0A0G2JGQ4 (+1)	Nub1	73 kDa		0.5	0.08	0.0007	0.304925	0.038	0.326791	0.0886	0.32667	-0.2115	0.336594	0.067	0.369258	-0.0203	0.393729	-0.0257	0.347932	0.3396	0.434558	0.0546	0.322166	0.0771	0.323442
1149	Progranulin OS=Mus musculus OX=10090 GN=Grn PE=1 SV=2	P28798 (+1)	Grn	63 kDa		0.5	-0.03	0.1642	0.349129	-0.0531	0.271936	0.2129	0.566445	0.0137	0.315081	-0.1193	0.263965	-0.1847	0.281944	-0.1072	0.311187	0.0766	0.310215	0.0273	0.299524	0.0816	0.255271
1150	1,4-alpha-glucan branching enzyme OS=Mus musculus OX=10090 GN=Gbe1 PE=1 SV=2	F6ZHD8 (+1)	Gbe1	80 kDa		0.5	-0.06	-0.1194	0.267636	0.1441	0.300652	0.0045	0.311773	0.2741	0.385808	-0.1718	0.289603	-0.2143	0.262035	0.0025	0.262345	0.2187	0.372113	-0.2028	0.294471	-0.0019	0.258016
1151	Delta-aminolevulinic acid dehydratase OS=Mus musculus OX=10090 GN=Alad PE=1 SV=1	P10518	Alad	36 kDa		0.5	0.05	-0.2557	0.278256	0.113	0.281317	-0.1341	0.289729	0.2452	0.277755	0.0112	0.263823	0.0303	0.327151	0.1568	0.278516	0.0251	0.272107	-0.0147	0.31617	0.0404	0.27337
1152	Caseinolytic peptidase B protein homolog OS=Mus musculus OX=10090 GN=Clpb PE=1 SV=1	E9PY58 (+2)	Clpb	80 kDa		0.5	-0.03	0.0804	0.256511	-0.0231	0.319644	0.0129	0.25672	-0.0844	0.263219	0.0056	0.25451	-0.1775	0.270517	0.0275	0.268433	0.0258	0.259008	-0.0312	0.265574	-0.0048	0.261457
1153	Calmodulin-2 OS=Mus musculus OX=10090 GN=Calm2 PE=1 SV=1	P0DP27 (+1)	Calm2	17 kDa		0.5	0.01	-0.0231	0.310796	0.0088	0.256073	-0.0138	0.293782	0.0486	0.282472	-0.0372	0.271142	0.1086	0.258161	0.0818	0.257613	-0.0982	0.305062	-0.0047	0.275507	-0.0543	0.273015
1154	Putative RNA-binding protein Luc7-like 2 OS=Mus musculus OX=10090 GN=Luc7l2 PE=1 SV=1	Q7TNC4	Luc7l2	47 kDa		0.5	0.03	0.0277	0.314568	0.0271	0.31448	0.0016	0.314725	-0.0816	0.31448	0.1092	0.71652	0.0656	0.868521	-0.3162	0.316182	0.2995	0.453245	-0.0633	0.338498	0.2953	0.922204
1155	Cluster of 5'-AMP-activated protein kinase subunit gamma-1 OS=Mus musculus OX=10090 GN=Prkag1 PE=1 SV=2 (O54950)	O54950 [2]	Prkag1	38 kDa	TRUE	0.51	-0.06	0.034	0.260934	0.1152	0.257859	-0.2542	0.255866	-0.0081	0.250197	0.0553	0.258619	-0.1206	0.2761	0.0127	0.252714	-0.1431	0.254657	-0.1061	0.254413	0.089	0.283722
1156	Kinesin-like protein OS=Mus musculus OX=10090 GN=Kifc2 PE=1 SV=1	A0A2R8W6X1-DECOY (+2)		?		0.51	-0.12	0.3901	0.35651	-0.2051	0.280177	0.249	0.315632	-0.0012	0.276112	-0.2352	0.284396	-0.6618	0.55377	-0.2604	0.275722	0.2264	0.28115	0.0591	0.283513	-0.2758	0.320446
1157	Threonine--tRNA ligase, mitochondrial OS=Mus musculus OX=10090 GN=Tars2 PE=1 SV=1	Q3UQ84 (+1)	Tars2	82 kDa	TRUE	0.51	0.03	-0.1225	0.321618	0.1681	0.324667	-0.1722	0.330681	0.172	0.311477	-0.0839	0.420916	-0.0037	0.353192	0.0966	0.31685	-0.0645	0.31168	-0.0278	0.325626	0.1311	0.311302
1158	Epoxide hydrolase OS=Mus musculus OX=10090 GN=Ephx1 PE=1 SV=1	E9PWK1 (+1)	Ephx1	51 kDa		0.51	-0.03	0.0651	0.336363	-0.2232	0.259505	0.2072	0.346987	0.012	0.265354	0.0253	0.338072	-0.4079	0.361939	-0.0277	0.267175	0.3277	0.263106	-0.2297	0.294786	0.0904	0.261134
1159	Cysteine-rich protein 1 OS=Mus musculus OX=10090 GN=Crip1 PE=1 SV=1	A0A0G2JEK2 (+1)	Crip1	14 kDa	TRUE	0.51	-0.02	0.1636	0.240198	0.0433	0.220264	0.0289	0.215851	-0.083	0.231929	-0.1283	0.213075	0.0365	0.214434	0.0375	0.230218	-0.1597	0.214163	-0.1266	0.262969	0.0681	0.213199
1160	Epidermal growth factor receptor substrate 15-like 1 OS=Mus musculus OX=10090 GN=Eps15l1 PE=1 SV=3	Q60902	Eps15l1	99 kDa		0.51	0.07	-0.0159	0.36925	0.0209	0.36925	0.2157	0.36925	-0.1643	0.36925	-0.041	0.36925	0.105	0.36925	0.0126	0.36925	0.2971	0.36925	0.0657	0.36925	-0.1357	0.36925
1161	DnaJ homolog subfamily C member 28 OS=Mus musculus OX=10090 GN=Dnajc28 PE=1 SV=2	Q8VCE1	Dnajc28	45 kDa		0.51	0	0.0222	0.641852	0.0372	0.261349	-0.0268	0.722846	0.042	0.241958	-0.0744	0.249135	-0.0874	0.509798	0.0304	0.292691	0.0887	0.30917	-0.0172	0.241911	-0.0549	0.252487
1162	Serine (or cysteine) peptidase inhibitor, clade B, member 6a OS=Mus musculus OX=10090 GN=Serpinb6a PE=1 SV=1	F8WIV2	Serpinb6a	45 kDa	TRUE	0.52	0.04	-0.0743	0.252378	0.0296	0.235858	-0.0204	0.289196	0.0597	0.234128	-0.0082	0.239937	0.1254	0.24205	0.067	0.244118	-0.0749	0.246048	0.0185	0.237047	0.0428	0.237465
1163	TIP41-like protein OS=Mus musculus OX=10090 GN=Tiprl PE=1 SV=1	Q8BH58	Tiprl	31 kDa		0.52	-0.02	0.0866	0.349983	0.0429	0.351164	0.0343	0.325905	-0.0542	0.379362	-0.1034	0.316837	-0.0023	0.341938	-0.0558	0.359041	0.0461	0.31835	-0.004	0.315338	-0.1241	0.313601
1164	Cytoglobin OS=Mus musculus OX=10090 GN=Cygb PE=1 SV=1	Q9CX80	Cygb	21 kDa		0.52	0.03	0.0173	0.28948	-0.1806	0.287363	0.0136	0.283764	0.1496	0.284145	-0.0098	0.282822	0.0291	0.280893	0.2063	0.277236	-0.0188	0.282196	0.0339	0.298128	-0.0778	0.274173
1165	Perilipin-4 OS=Mus musculus OX=10090 GN=Plin4 PE=1 SV=1	A0A571BEC9	Plin4	159 kDa		0.52	0.01	-0.0346	0.260304	0.0245	0.270176	0.0047	0.249992	-0.0075	0.266256	0.019	0.24114	0.0997	0.259366	-0.0195	0.245739	0.0772	0.25153	-0.0113	0.241331	-0.0664	0.263762
1166	DEAH box protein 9 OS=Mus musculus OX=10090 GN=Dhx9 PE=1 SV=1	E9QNN1	Dhx9	150 kDa		0.52	-0.06	0.118	0.332982	-0.2162	0.538895	0.0321	0.347645	0.0062	0.34359	-0.0991	0.370613	-0.2338	0.376628	0.0479	0.338921	-0.1045	0.405523	0.0302	0.334409	-0.1936	0.481601
1167	Sarcalumenin OS=Mus musculus OX=10090 GN=Srl PE=1 SV=2	Q7TQ48	Srl	54 kDa		0.52	0.01	-0.0215	0.261805	0.0223	0.242598	0.0483	0.272454	-0.1003	0.260553	0.0388	0.253631	-0.0285	0.289865	0.1284	0.247679	0.0146	0.241436	-0.0551	0.264709	0.0051	0.255005
1168	Ras suppressor protein 1 OS=Mus musculus OX=10090 GN=Rsu1 PE=1 SV=1	A2AUR7 (+2)	Rsu1	30 kDa		0.52	-0.03	-0.088	0.259444	0.0477	0.269988	0.0594	0.261952	0.0835	0.247697	-0.1065	0.24699	0.0343	0.23788	-0.0418	0.24731	-0.0211	0.306752	-0.013	0.243038	-0.1187	0.246746
1169	Rho-associated protein kinase 2 OS=Mus musculus OX=10090 GN=Rock2 PE=1 SV=1	P70336	Rock2	161 kDa		0.52	-0.03	-0.1775	0.278918	-0.0628	0.289268	0.217	0.351053	0.0022	0.275079	0.0852	0.276265	-0.0284	0.27759	0.0284	0.278082	-0.1859	0.28915	0.0864	0.285272	-0.0496	0.318146
1170	Cluster of Glutathione S-transferase kappa 1 OS=Mus musculus OX=10090 GN=Gstk1 PE=1 SV=3 (Q9DCM2)	Q9DCM2 [2]	Gstk1	26 kDa	TRUE	0.52	-0.03	0.1287	0.246854	-0.0008	0.263807	0.0371	0.260945	-0.0353	0.304153	-0.1706	0.282151	0.0516	0.261598	-0.0927	0.239375	-0.0556	0.285514	-0.0062	0.235461	-0.0303	0.231083
1171	Cluster of Purine nucleoside phosphorylase OS=Mus musculus OX=10090 GN=Pnp PE=1 SV=2 (P23492)	P23492 [3]	Pnp	32 kDa	TRUE	0.52	0.1	-0.1582	0.23196	0.1556	0.231705	-0.2821	0.381072	0.3913	0.262244	-0.0807	0.232347	0.1543	0.229522	0.3058	0.232249	-0.1365	0.229382	-0.0127	0.229917	0.1623	0.236882
1172	Sulfite oxidase, mitochondrial OS=Mus musculus OX=10090 GN=Suox PE=1 SV=2	Q8R086	Suox	61 kDa		0.53	0.06	0.0598	0.287187	-0.0793	0.295688	0.0472	0.277178	-0.1322	0.288723	0.0997	0.287282	-0.0168	0.294058	0.1946	0.292323	-0.0476	0.282539	0.1417	0.288894	-0.0012	0.311254
1173	Inosine triphosphate pyrophosphatase OS=Mus musculus OX=10090 GN=Itpa PE=1 SV=2	Q9D892	Itpa	22 kDa		0.53	0.08	0.0175	0.398615	-0.0611	0.303675	-0.0395	0.318284	-0.0386	0.370388	0.1193	0.320961	0.1879	0.306644	0.0788	0.307544	-0.0566	0.370472	0.0614	0.30824	0.1022	0.302668
1174	Coronin-1B OS=Mus musculus OX=10090 GN=Coro1b PE=1 SV=1	Q9WUM3	Coro1b	54 kDa		0.53	0.03	-0.0262	0.24774	0.1048	0.23432	-0.0247	0.244887	-0.1073	0.27395	0.0176	0.236345	-0.1338	0.235316	0.1704	0.267003	-0.0636	0.267776	0.0945	0.24848	0.0661	0.235834
1175	LIM domain only 7 OS=Mus musculus OX=10090 GN=Lmo7 PE=1 SV=1	E9PYF4	Lmo7	193 kDa	TRUE	0.53	0	-0.0201	0.275395	-0.009	0.268153	0.0472	0.28449	0.0295	0.264261	-0.0534	0.278209	0.0863	0.297479	0.0218	0.280388	-0.0157	0.265967	0.0062	0.289167	-0.0487	0.279611
1176	Cytosolic acyl coenzyme A thioester hydrolase OS=Mus musculus OX=10090 GN=Acot7 PE=1 SV=1	E9PYH2 (+1)	Acot7	43 kDa		0.53	0.03	-0.0946	0.263229	0.0705	0.241626	0.0118	0.247332	0.0344	0.236376	-0.0427	0.242325	0.1144	0.25812	-0.1543	0.236629	0.0203	0.246432	0.0429	0.24179	0.1152	0.241518
1177	40S ribosomal protein S24 OS=Mus musculus OX=10090 GN=Rps24 PE=1 SV=1	A0A286YEB7 (+1)	Rps24	14 kDa		0.53	-0.05	0.4441	0.337763	-0.037	0.296674	0.5046	0.288179	-0.379	0.334484	-0.2968	0.239142	-0.0584	0.251825	-0.3548	0.243698	0.0089	0.242646	-0.1286	0.247717	0.1404	0.250273
1178	Immunoglobulin heavy constant gamma 3 (Fragment) OS=Mus musculus OX=10090 GN=Ighg3 PE=4 SV=1	A0A075B5P5 (+2)	Ighg3	36 kDa		0.53	0	0.3236	0.550293	-0.1261	0.224068	-0.0791	0.438954	-0.0878	0.284807	0.15	0.232551	-0.0867	0.265339	-0.0763	0.349774	0.0986	1.46239	0.0605	0.218849	-0.8024	1.44205
1179	Phospholipase A-2-activating protein OS=Mus musculus OX=10090 GN=Plaa PE=1 SV=4	P27612	Plaa	87 kDa		0.53	0.05	0.0536	0.371734	-0.0727	0.312264	0.0608	0.277249	-0.088	0.288261	0.0622	0.350936	0.0518	0.277107	0.0473	0.289644	0.0246	0.485119	0.0171	0.32804	0.0685	0.289551
1180	Cordon-bleu protein-like 1 OS=Mus musculus OX=10090 GN=Cobll1 PE=1 SV=2	Q3UMF0	Cobll1	137 kDa		0.53	0.02	0.0079	0.266223	-0.1693	0.308465	0.1254	0.268689	0.006	0.258763	-0.0234	0.268629	0.0995	0.28233	-0.0277	0.275501	0.0211	0.2568	-0.0067	0.259045	0.0108	0.263723
1181	26S proteasome regulatory subunit 8 OS=Mus musculus OX=10090 GN=Psmc5 PE=1 SV=1	Q8K1K2	Psmc5	39 kDa		0.53	0.05	0.0988	0.253672	-0.0058	0.24781	-0.1584	0.25093	-0.0018	0.250878	0.0501	0.253155	0.1956	0.280716	0.0979	0.254229	-0.0245	0.260669	-0.0506	0.250119	0.0308	0.295759
1182	Programmed cell death protein 6 OS=Mus musculus OX=10090 GN=Pdcd6 PE=1 SV=2	P12815	Pdcd6	22 kDa		0.54	0.03	0.0782	0.243349	-0.0489	0.244498	-0.0828	0.248027	0.0697	0.277374	-0.0003	0.245451	0.0707	0.253511	0.0619	0.246905	-0.1107	0.246502	0.0959	0.259162	0.0246	0.24837
1183	Cluster of Collagen alpha-2(I) chain OS=Mus musculus OX=10090 GN=Col1a2 PE=1 SV=2 (Q01149)	Q01149 [2]	Col1a2	130 kDa	TRUE	0.54	-0.08	-0.101	0.290677	-0.67	0.649659	0.3639	0.327432	0.2395	0.314819	-0.0901	0.277745	-0.4775	0.305461	0.0213	0.301494	1.5351	0.687539	0.0496	0.281476	-0.6265	0.452091
1184	Cluster of Prothymosin alpha OS=Mus musculus OX=10090 GN=Ptma PE=1 SV=2 (P26350)	P26350 [2]	Ptma	12 kDa	TRUE	0.54	0.04	0.0049	0.248156	-0.0336	0.253142	0.0633	0.246775	0.0569	0.244571	-0.0937	0.263226	0.1137	0.239278	0.0707	0.25358	-0.0194	0.251082	0.0707	0.237538	-0.0735	0.269177
1185	Cluster of Myosin regulatory light chain 2, ventricular/cardiac muscle isoform OS=Mus musculus OX=10090 GN=Myl2 PE=1 SV=3 (P51667)	P51667 [3]	Myl2	19 kDa	TRUE	0.54	0.02	-0.0401	0.286621	-0.0683	0.280323	0.0114	0.285801	-0.0196	0.308149	0.1457	0.303375	0.0637	0.261528	0.0378	0.279967	-0.0083	0.282163	0.0008	0.237872	-0.0098	0.343142
1186	Cluster of Puromycin-sensitive aminopeptidase OS=Mus musculus OX=10090 GN=Npepps PE=1 SV=2 (Q11011)	Q11011 [2]	Npepps	103 kDa	TRUE	0.54	0.02	0.0124	0.221609	0.0083	0.224527	-0.0678	0.226288	0.033	0.22509	0.0076	0.219163	0.0938	0.218851	0.1127	0.232632	-0.0486	0.22745	-0.0517	0.21807	-0.0205	0.218914
1187	Glutamine synthetase OS=Mus musculus OX=10090 GN=Glul PE=1 SV=6	P15105	Glul	42 kDa		0.54	-0.05	-0.3698	0.225472	0.0926	0.220949	-0.0597	0.22368	0.0999	0.291575	0.1676	0.262494	0.0189	0.225726	0.0154	0.227951	-0.108	0.218832	-0.0616	0.222658	-0.1241	0.224754
1188	BolA-like protein 2 OS=Mus musculus OX=10090 GN=Bola2 PE=1 SV=1	Q8BGS2	Bola2	10 kDa		0.54	-0.04	-0.0318	0.312516	-0.09	0.27315	0.0407	0.266036	0.1581	0.255098	-0.0819	0.25672	0.2547	0.26006	-0.1381	0.28882	0.031	0.25727	-0.0369	0.273419	-0.3115	0.273172
1189	NK13 OS=Mus musculus OX=10090 GN=Serpinb6b PE=1 SV=2	O08804	Serpinb6b	43 kDa		0.54	-0.01	-0.108	0.280502	0.1354	0.333284	-0.2269	0.279899	0.2446	0.412162	0.0704	0.253442	0.1633	0.276469	0.0649	0.260542	-0.1784	0.259184	-0.0063	0.271245	-0.0361	0.252014
1190	High mobility group protein 1 (Fragment) OS=Mus musculus OX=10090 GN=Hmgb1 PE=1 SV=1	A0A0J9YUZ4 (+1)	Hmgb1	24 kDa	TRUE	0.55	0.02	-0.0619	0.246761	-0.1167	0.237062	0.12	0.225845	0.1461	0.228225	-0.0879	0.224942	0.0759	0.227413	0.0023	0.221515	0.023	0.249617	0.038	0.225222	-0.0365	0.224269
1191	Proteasome subunit alpha type-1 OS=Mus musculus OX=10090 GN=Psma1 PE=1 SV=1	Q9R1P4	Psma1	30 kDa		0.55	0.02	-0.1045	0.244462	0.0995	0.257988	-0.1757	0.315474	0.1718	0.29831	0.0081	0.254045	0.1131	0.249861	0.0821	0.28467	-0.0584	0.244151	0.0085	0.239046	0.009	0.248839
1192	Cofilin-1 OS=Mus musculus OX=10090 GN=Cfl1 PE=1 SV=3	P18760	Cfl1	19 kDa	TRUE	0.55	0.05	-0.0854	0.250007	0.0453	0.238113	0.0442	0.242671	0.0791	0.336049	-0.0658	0.254442	0.2279	0.252919	0.1215	0.228209	-0.2963	0.299595	0.0824	0.228584	-0.0147	0.254394
1193	Acyl-coenzyme A thioesterase 13 OS=Mus musculus OX=10090 GN=Acot13 PE=1 SV=1	Q9CQR4	Acot13	15 kDa		0.55	0.06	-0.0064	0.291443	-0.029	0.290001	-0.115	0.282058	0.0196	0.34044	0.1897	0.345463	0.113	0.272292	0.1246	0.2847	0.0011	0.260968	0.0981	0.270883	-0.0002	0.270182
1194	Transgelin-2 OS=Mus musculus OX=10090 GN=Tagln2 PE=1 SV=4	Q9WVA4	Tagln2	22 kDa		0.55	0.04	-0.2132	0.297218	0.1579	0.255448	-0.0631	0.28152	0.235	0.330891	-0.1182	0.276562	0.1175	0.257036	0.1316	0.252985	-0.1306	0.334575	0.0581	0.27543	-0.0628	0.246271
1195	AFG1-like ATPase OS=Mus musculus OX=10090 GN=Afg1l PE=1 SV=1	Q3V384	Afg1l	54 kDa		0.55	0.03	-0.0021	0.245745	0.0746	0.297657	-0.0429	0.284468	0.0818	0.345867	-0.0752	0.24917	0.0404	0.240108	0.1332	0.302455	-0.051	0.237665	0	0.26926	0.0757	0.245605
1196	Talin-2 OS=Mus musculus OX=10090 GN=Tln2 PE=1 SV=1	A0A1L1SQ51 (+1)	Tln2	272 kDa	TRUE	0.55	0.01	-0.0755	0.296896	-0.004	0.278962	0.0503	0.280212	-0.0015	0.304637	0.0245	0.268038	0.0529	0.280074	-0.0017	0.278238	-0.0181	0.282524	-0.0129	0.290136	0.0112	0.283857
1197	Cluster of AP-2 complex subunit alpha-1 OS=Mus musculus OX=10090 GN=Ap2a1 PE=1 SV=1 (P17426)	P17426 [2]	Ap2a1	108 kDa	TRUE	0.55	0.05	0.0135	0.263213	-0.1224	0.352246	0.0327	0.259879	-0.0018	0.260732	0.0655	0.385298	0.1702	0.357668	0.3872	2.88532	0.0041	0.265263	0.1336	0.322447	0.1967	0.261449
1198	m-AAA protease-interacting protein 1, mitochondrial OS=Mus musculus OX=10090 GN=Maip1 PE=1 SV=1	Q8BHE8	Maip1	33 kDa		0.55	-0.06	-0.0295	0.265634	0.1109	0.260515	0.0794	0.4269	-0.1914	0.268936	0.0522	0.33682	-0.1049	0.265671	0.0401	0.261401	-0.0316	0.35235	-0.091	0.376911	-0.1625	0.320967
1199	Charged multivesicular body protein 4b OS=Mus musculus OX=10090 GN=Chmp4b PE=1 SV=2	Q9D8B3	Chmp4b	25 kDa		0.55	0.01	-0.0056	0.236296	0.032	0.231452	-0.0375	0.23617	0.1508	0.468167	-0.0239	0.234319	-0.1396	0.374008	-0.0581	0.301754	-0.0233	0.315839	0.0249	0.245716	0.1446	0.235474
1200	26S proteasome non-ATPase regulatory subunit 9 OS=Mus musculus OX=10090 GN=Psmd9 PE=1 SV=1	Q9CR00	Psmd9	25 kDa		0.55	0.04	-0.0772	0.246823	-0.011	0.245458	-0.1148	0.24556	0.1373	0.259489	0.0878	0.25523	0.1036	0.244113	0.0729	0.24928	-0.0996	0.266347	0.0813	0.247439	0.0162	0.245047
1201	Secernin-2 OS=Mus musculus OX=10090 GN=Scrn2 PE=1 SV=1	Q8VCA8	Scrn2	47 kDa		0.56	0.02	-0.0046	0.275255	-0.151	0.361499	0.0903	0.28475	0.0353	0.27938	-0.0239	0.275647	0.1078	0.28095	0.0294	0.292136	0.0708	0.332915	-0.2447	0.330501	0.0593	0.29287
1202	Phenylalanyl-tRNA synthetase OS=Mus musculus OX=10090 GN=Fars2 PE=1 SV=1	A0A286YCZ5 (+1)	Fars2	54 kDa		0.56	-0.04	0.014	0.244363	0.0936	0.234563	-0.1364	0.248333	0.0583	0.242025	-0.0597	0.293944	-0.2416	0.23479	0.0688	0.238417	-0.0185	0.235194	0.0441	0.23432	-0.0578	0.249537
1203	Cluster of Ankyrin-2 OS=Mus musculus OX=10090 GN=Ank2 PE=1 SV=3 (S4R2R5)	S4R2R5 [3]	Ank2	426 kDa	TRUE	0.56	0.04	-0.0267	0.287526	-0.091	0.286218	0.0138	0.299632	0.1784	0.276582	-0.0759	0.301692	0.099	0.278797	-0.0299	0.296551	0.0442	0.275617	0.0641	0.274998	-0.0293	0.338134
1204	Vesicle-fusing ATPase OS=Mus musculus OX=10090 GN=Nsf PE=1 SV=2	P46460	Nsf	83 kDa	TRUE	0.56	-0.02	-0.0274	0.255166	0.0219	0.257351	-0.0543	0.251908	0.1039	0.259771	-0.0343	0.252537	-0.0022	0.26302	0.0719	0.272383	-0.0999	0.261954	-0.0948	0.258391	0.0471	0.260576
1205	DnaJ homolog subfamily A member 3, mitochondrial OS=Mus musculus OX=10090 GN=Dnaja3 PE=1 SV=1	Q99M87	Dnaja3	52 kDa		0.56	0.03	0.0395	0.28022	0.0355	0.277116	-0.0531	0.305614	-0.0213	0.276066	0.001	0.268976	-0.0211	0.314046	0.1364	0.2734	-0.0479	0.295642	0.0491	0.279441	0.0041	0.275521
1206	Neuron navigator 1 OS=Mus musculus OX=10090 GN=Nav1 PE=1 SV=2	Q8CH77	Nav1	202 kDa		0.56	-0.07	-0.0135	0.336169	0.0132	0.322716	-0.1084	0.345641	0.0711	0.367563	0.0273	0.32109	-0.1919	0.325543	-0.0747	0.317618	-0.0568	0.311251	-0.1649	0.47501	0.1511	0.543752
1207	Cluster of Prostamide/prostaglandin F synthase OS=Mus musculus OX=10090 GN=Prxl2b PE=1 SV=1 (Q9DB60)	Q9DB60 [2]	Prxl2b	22 kDa	TRUE	0.56	0.02	-0.0535	0.242082	0.0684	0.227964	-0.0581	0.262377	0.0032	0.250504	0.0153	0.225407	-0.0248	0.227743	0.1689	0.228192	-0.0503	0.224969	0.0828	0.224356	-0.0479	0.225004
1208	Calponin OS=Mus musculus OX=10090 GN=Cnn3 PE=1 SV=1	A0A0G2JDV8 (+1)	Cnn3	31 kDa	TRUE	0.56	0.06	-0.101	0.285907	0.0709	0.279973	0.0069	0.318334	0.2264	0.285147	-0.1814	0.276986	0.2557	0.277782	0.0543	0.283799	-0.1703	0.308005	0.0423	0.302732	0.052	0.349482
1209	Cluster of NADP-dependent malic enzyme, mitochondrial OS=Mus musculus OX=10090 GN=Me3 PE=1 SV=2 (Q8BMF3)	Q8BMF3 [2]	Me3	67 kDa	TRUE	0.57	-0.04	0.0212	0.270908	0.0599	0.27105	0.011	0.276483	-0.0355	0.262266	-0.0518	0.261496	-0.0066	0.247968	-0.1109	0.267752	0.0449	0.265008	-0.0694	0.278606	-0.1031	0.262847
1210	Plastin-2 OS=Mus musculus OX=10090 GN=Lcp1 PE=1 SV=4	Q61233	Lcp1	70 kDa	TRUE	0.57	0.13	0.1923	1.19765	0.1098	0.618469	-0.0171	0.99927	0.1375	1.83243	-0.1807	0.49469	0.2892	1.07931	0.1634	0.491773	-0.0468	1.4093	0.0666	0.308048	0.3419	0.715
1211	Dihydropteridine reductase OS=Mus musculus OX=10090 GN=Qdpr PE=1 SV=2	Q8BVI4	Qdpr	26 kDa		0.57	0.03	-0.1277	0.222331	0.0492	0.222331	-0.0624	0.222331	0.095	0.222331	0.0369	0.222331	0.0801	0.222331	0.1011	0.222331	-0.0492	0.222331	0.034	0.222331	-0.0172	0.222331
1212	39S ribosomal protein L41, mitochondrial OS=Mus musculus OX=10090 GN=Mrpl41 PE=1 SV=1	Q9CQN7	Mrpl41	15 kDa		0.57	-0.03	-0.1031	0.376208	-0.0538	0.353292	0.1552	0.286587	0.2064	0.603709	-0.1025	0.305306	-0.0071	0.326283	-0.0718	0.321648	0.1119	0.373292	0.0076	0.312801	-0.1044	0.37233
1213	RNA-binding motif protein, X chromosome OS=Mus musculus OX=10090 GN=Rbmx PE=1 SV=1	Q9WV02	Rbmx	42 kDa		0.57	0.03	0.0329	0.292067	0.0099	0.270625	0.0883	0.301642	-0.0904	0.248116	-0.0082	0.26146	-0.0001	0.268501	-0.0584	0.252414	0.182	0.29545	0.0369	0.259785	0.0135	0.283842
1214	Proteasome subunit alpha type-3 OS=Mus musculus OX=10090 GN=Psma3 PE=1 SV=3	O70435	Psma3	28 kDa		0.57	0.02	-0.1644	0.380206	0.0592	0.241622	-0.2398	0.337152	0.2568	0.289684	-0.0188	0.250426	0.0843	0.266841	0.1029	0.242344	-0.0038	0.229963	-0.0864	0.273162	-0.0171	0.237129
1215	Syncoilin OS=Mus musculus OX=10090 GN=Sync PE=1 SV=1	Q9EPM5	Sync	54 kDa	TRUE	0.57	-0.02	-0.2225	0.419846	0.0868	0.311461	-0.0413	0.330845	0.0633	0.310726	0.0354	0.311824	0.0428	0.298364	-0.0757	0.2923	-0.0411	0.291859	-0.0742	0.29654	0.0623	0.312182
1216	Cluster of ATP-dependent RNA helicase DDX1 OS=Mus musculus OX=10090 GN=Ddx1 PE=1 SV=1 (Q91VR5)	Q91VR5 [2]	Ddx1	83 kDa	TRUE	0.57	0.04	-0.0103	0.237351	0.011	0.22642	-0.1268	0.26581	0.0471	0.227437	0.0385	0.225838	0.1983	0.288677	-0.0094	0.227755	0.033	0.225841	-0.1084	0.390209	0.068	0.230554
1217	Adiponectin OS=Mus musculus OX=10090 GN=Adipoq PE=1 SV=2	Q60994	Adipoq	27 kDa		0.57	0.03	0.0323	0.23886	-0.0408	0.234305	-0.0993	0.241988	0.0227	0.250691	0.0859	0.227129	0.1047	0.238932	0.0844	0.241033	0.024	0.254633	-0.0564	0.23189	-0.0124	0.236024
1218	Cluster of Catenin alpha-1 OS=Mus musculus OX=10090 GN=Ctnna1 PE=1 SV=1 (P26231)	P26231 [3]	Ctnna1	100 kDa	TRUE	0.58	0	0.1106	0.287009	-0.0915	0.26483	0.1801	0.272958	-0.1161	0.283372	-0.0512	0.257212	-0.0423	0.293753	-0.0511	0.259339	-0.011	0.260629	0.0206	0.260712	0.0603	0.252042
1219	Sulfhydryl oxidase OS=Mus musculus OX=10090 GN=Gfer PE=1 SV=1	A0A3Q4EGL6	Gfer	21 kDa		0.58	0.12	-0.1241	0.341108	-0.0637	0.32023	0.0442	0.282908	-0.0596	0.351347	0.1176	0.275483	0.0862	0.485841	0.2139	0.276038	0.0249	0.289475	0.1273	0.280049	0.0173	0.362643
1220	[Pyruvate dehydrogenase [acetyl-transferring]]-phosphatase 1, mitochondrial OS=Mus musculus OX=10090 GN=Pdp1 PE=1 SV=2	A2AJQ0	Pdp1	68 kDa		0.58	0.02	-0.0464	0.290148	0.0938	0.294615	-0.0137	0.27325	-0.0463	0.324293	0.0178	0.277818	0.1799	0.26616	-0.083	0.273497	0.0058	0.301705	0.0728	0.324076	-0.0495	0.277343
1221	Aminoacyl tRNA synthase complex-interacting multifunctional protein 1 OS=Mus musculus OX=10090 GN=Aimp1 PE=1 SV=2	P31230 (+1)	Aimp1	34 kDa	TRUE	0.58	-0.03	0.0475	0.262184	-0.174	0.26466	0.1142	0.291975	-0.0111	0.274263	0.0242	0.260341	-0.006	0.290105	0.0722	0.264705	-0.1097	0.256358	-0.0026	0.250711	-0.0451	0.25882
1222	Elongation factor 1-alpha 2 OS=Mus musculus OX=10090 GN=Eef1a2 PE=1 SV=1	P62631	Eef1a2	50 kDa	TRUE	0.58	0.01	0.1144	0.242732	-0.2133	0.249335	0.0726	0.221131	-0.1321	0.279197	0.0821	0.230275	-0.0945	0.239237	0.079	0.227615	-0.015	0.234634	0.102	0.218945	-0.0268	0.233587
1223	Cluster of Heterogeneous nuclear ribonucleoproteins C1/C2 OS=Mus musculus OX=10090 GN=Hnrnpc PE=1 SV=1 (Q9Z204)	Q9Z204 [2]	Hnrnpc	34 kDa	TRUE	0.58	0.07	0.0828	0.396265	-0.1427	0.269564	0.1161	0.278121	0.0096	0.247551	-0.0249	0.24629	0.222	0.402857	0.0945	0.255111	0.1135	0.356394	0.0795	0.243322	0.1113	0.426657
1224	Heat shock 70 kDa protein 4L OS=Mus musculus OX=10090 GN=Hspa4l PE=1 SV=2	P48722	Hspa4l	94 kDa	TRUE	0.58	0.04	-0.1664	0.270219	0.075	0.3023	-0.12	0.259007	0.1845	0.288431	0.068	0.256442	0.0421	0.29833	0.1931	0.280657	-0.1263	0.257683	0.0799	0.250634	0.0046	0.265991
1225	Myotrophin OS=Mus musculus OX=10090 GN=Mtpn PE=1 SV=2	P62774	Mtpn	13 kDa		0.58	0.03	-0.1196	0.250516	0.1545	0.230195	-0.1152	0.230414	0.1061	0.229144	-0.0419	0.228965	0.2318	0.234245	0.1247	0.232561	-0.1726	0.229386	-0.0658	0.243756	0.0479	0.2281
1226	Myeloid leukemia factor 1 OS=Mus musculus OX=10090 GN=Mlf1 PE=1 SV=1	Q8JZS2	Mlf1	32 kDa		0.58	0.03	0.1504	0.317232	-0.0835	0.2908	0.1552	0.341108	0.0224	0.330316	-0.2838	0.35909	-0.2883	0.347027	0.0148	0.292422	0.3842	0.479085	0.142	0.322309	-0.0016	0.309073
1227	Cluster of Hexokinase-2 OS=Mus musculus OX=10090 GN=Hk2 PE=1 SV=1 (O08528)	O08528 [3]	Hk2	103 kDa	TRUE	0.58	-0.01	0.0265	0.28435	-0.028	0.271206	0.0031	0.281329	-0.0049	0.287797	0.0021	0.25405	-0.0018	0.280257	-0.0202	0.258503	-0.0632	0.272516	-0.0188	0.261619	0.0456	0.26052
1228	Cluster of Bisphosphoglycerate mutase OS=Mus musculus OX=10090 GN=Bpgm PE=1 SV=2 (P15327)	P15327 [3]	Bpgm	30 kDa	TRUE	0.58	-0.1	-0.6893	0.271602	0.8317	0.271602	-0.7859	0.271602	1.0627	0.271602	-0.0001	0.271602	-0.233	0.271602	-0.0611	0.271602	0.1411	0.271602	-0.4107	0.271602	0.0253	0.271602
1229	Glycine cleavage system H protein, mitochondrial OS=Mus musculus OX=10090 GN=Gcsh PE=1 SV=2	Q91WK5	Gcsh	19 kDa		0.59	0.01	0.0564	0.326479	-0.1	0.27478	0.0339	0.255459	-0.0024	0.258139	0.0014	0.259833	0.1612	0.257963	0.0169	0.26217	-0.0379	0.25875	0.0109	0.258769	-0.0764	0.258666
1230	Polycomb protein SCMH1 OS=Mus musculus OX=10090 GN=Scmh1 PE=1 SV=1	Q8K214	Scmh1	79 kDa		0.59	-0.01	0.0041	0.251363	0.2055	0.268199	-0.2478	0.303582	-0.0653	0.292794	0.0254	0.253713	0.0967	0.317791	0.0876	0.274065	-0.0915	0.250478	-0.0495	0.259406	-0.2357	0.632685
1231	TAF15 RNA polymerase II, TATA box binding protein (TBP)-associated factor OS=Mus musculus OX=10090 GN=Taf15 PE=1 SV=1	Q8BQ46	Taf15	59 kDa	TRUE	0.59	0.02	0.03	0.328352	0.0526	0.343083	-0.0223	0.305002	0.061	0.360355	-0.0802	0.320649	0.0986	0.322226	0.0252	0.326413	0.1159	0.354936	-0.1129	0.31345	0.0107	0.304933
1232	Cluster of Kininogen-1 OS=Mus musculus OX=10090 GN=Kng1 PE=1 SV=1 (A0A0R4J038)	A0A0R4J038 [5]	Kng1	73 kDa	TRUE	0.59	0	-0.0666	0.246961	0.0242	0.249298	-0.0843	0.254139	0.125	0.254793	0.0095	0.251341	-0.1463	0.266534	0.2214	0.262142	-0.3654	0.296579	-0.148	0.270458	0.2252	0.260323
1233	Mitofusin-1 OS=Mus musculus OX=10090 GN=Mfn1 PE=1 SV=3	Q811U4	Mfn1	84 kDa		0.59	-0.06	0.0828	0.316849	-0.0164	0.283637	0.0938	0.386786	-0.061	0.363634	-0.1151	0.311289	-0.0858	0.309254	-0.0927	0.301349	-0.0492	0.284443	-0.0803	0.311005	-0.0367	0.292737
1234	Collagen alpha-1(I) chain OS=Mus musculus OX=10090 GN=Col1a1 PE=1 SV=4	P11087	Col1a1	138 kDa		0.59	-0.09	-0.1761	0.263164	-1.2511	0.277834	0.4032	0.262119	0.3544	0.258484	-0.069	0.270453	-0.7486	0.338664	0.0356	0.263999	1.7731	0.268882	0.0344	0.269682	-0.8521	0.26349
1235	Hydroxyacyl-coenzyme A dehydrogenase, mitochondrial OS=Mus musculus OX=10090 GN=Hadh PE=1 SV=2	Q61425	Hadh	34 kDa		0.6	0.01	-0.0221	0.240829	0.0634	0.223134	-0.0659	0.23523	-0.073	0.226124	0.0861	0.229266	0.0247	0.22975	0.0679	0.222584	-0.0334	0.214902	-0.0491	0.249614	0.0267	0.249849
1236	Omega-amidase NIT2 OS=Mus musculus OX=10090 GN=Nit2 PE=1 SV=1	Q9JHW2	Nit2	31 kDa	TRUE	0.6	0.01	0.0401	0.243627	0.0274	0.232719	-0.1133	0.239876	-0.0411	0.267174	0.0583	0.22969	0.0601	0.238785	0.1203	0.22766	-0.1501	0.239971	-0.027	0.229169	0.0054	0.237561
1237	Formyltetrahydrofolate dehydrogenase OS=Mus musculus OX=10090 GN=Aldh1l2 PE=1 SV=1	D3Z6B9 (+1)	Aldh1l2	89 kDa	TRUE	0.6	0	-0.0376	0.28927	0.082	0.283082	-0.019	0.285174	0.138	0.363348	-0.1581	0.350786	0.0818	0.309537	-0.1443	0.309878	0.1794	0.297953	0.0684	0.29978	-0.1662	0.287244
1238	Cluster of Polyadenylate-binding protein-interacting protein 1 OS=Mus musculus OX=10090 GN=Paip1 PE=1 SV=1 (Q8VE62)	Q8VE62 [2]	Paip1	46 kDa	TRUE	0.6	0.04	0.1746	0.275924	-0.1046	0.275924	-0.0109	0.275924	0.0724	0.275924	-0.1188	0.275924	-0.0587	0.275924	0.1213	0.275924	-0.0802	0.275924	0.3355	0.275924	-0.0282	0.275924
1239	Endoribonuclease LACTB2 OS=Mus musculus OX=10090 GN=Lactb2 PE=1 SV=1	Q99KR3	Lactb2	33 kDa		0.6	0.04	0.069	0.243861	0.1104	0.243861	-0.2713	0.243861	0.0832	0.243861	-0.0593	0.243861	0.0451	0.243861	-0.0004	0.243861	-0.0942	0.243861	0.1002	0.243861	0.1467	0.243861
1240	Prothrombin OS=Mus musculus OX=10090 GN=F2 PE=1 SV=1	P19221	F2	70 kDa		0.6	0.02	-0.0906	0.249855	0.0801	0.278497	-0.0303	0.253369	-0.014	0.295912	0.059	0.242914	-0.0879	0.250168	0.1142	0.266623	-0.0066	0.259889	-0.0742	0.254547	0.1647	0.240943
1241	Cluster of Catenin delta-1 OS=Mus musculus OX=10090 GN=Ctnnd1 PE=1 SV=1 (E9Q8Z5)	E9Q8Z5 [12]	Ctnnd1	105 kDa	TRUE	0.61	0.06	0.1031	0.273111	-0.3776	0.330568	0.2131	0.31031	0.0149	0.309052	-0.065	0.273336	-0.1169	0.350084	0.0923	0.309978	0.1168	0.276394	0.1618	0.279516	-0.0566	0.3342
1241.1	Catenin delta-1 OS=Mus musculus OX=10090 GN=Ctnnd1 PE=1 SV=1	E9Q8Z5 (+4)	Ctnnd1	105 kDa	TRUE	0.61	0.06	0.1031	0.273111	-0.3776	0.330568	0.2131	0.31031	0.0149	0.309052	-0.065	0.273336	-0.1169	0.350084	0.0923	0.309978	0.1168	0.276394	0.1618	0.279516	-0.0566	0.3342
1241.2	Catenin delta-1 OS=Mus musculus OX=10090 GN=Ctnnd1 PE=1 SV=1	E9Q8Z4	Ctnnd1	97 kDa	TRUE	1	0	No data	0	No data	0	No data	0	No data	0	No data	0	No data	0	No data	0	No data	0	No data	0	No data	0
1241.3	Catenin delta-1 OS=Mus musculus OX=10090 GN=Ctnnd1 PE=1 SV=1	D3Z2H2 (+4)	Ctnnd1	99 kDa	TRUE	1	0	No data	0	No data	0	No data	0	No data	0	No data	0	No data	0	No data	0	No data	0	No data	0	No data	0
1241.4	Catenin delta-1 OS=Mus musculus OX=10090 GN=Ctnnd1 PE=1 SV=1	E9Q986	Ctnnd1	92 kDa	TRUE	1	0	No data	0	No data	0	No data	0	No data	0	No data	0	No data	0	No data	0	No data	0	No data	0	No data	0
1242	Parkinson disease protein 7 homolog OS=Mus musculus OX=10090 GN=Park7 PE=1 SV=1	Q99LX0	Park7	20 kDa		0.61	0.01	-0.013	0.239479	0.0265	0.227048	-0.0657	0.240262	-0.0786	0.255294	0.1207	0.24623	0.1085	0.237481	0.0265	0.221448	-0.0895	0.235396	0.017	0.224547	-0.0024	0.247814
1243	Zinc finger RNA-binding protein OS=Mus musculus OX=10090 GN=Zfr PE=1 SV=2	O88532	Zfr	117 kDa		0.61	-0.04	0.0519	0.214924	-0.031	0.216266	0.0441	0.224332	-0.174	0.302752	0.0234	0.230342	-0.0773	0.214005	0.0372	0.213288	-0.1252	0.23747	-0.0799	0.212832	0.0109	0.214798
1244	Plasminogen activator inhibitor 1 RNA-binding protein OS=Mus musculus OX=10090 GN=Serbp1 PE=1 SV=1	Q3UMP4 (+1)	Serbp1	44 kDa		0.61	0.07	0.276	0.269329	-0.2128	0.257713	0.4895	0.2625	-0.1403	0.267675	-0.139	0.257651	-0.0306	0.263922	0.2016	0.262837	0.0915	0.259913	0.1495	0.243562	0.0121	0.243827
1245	COP9 signalosome complex subunit 2 OS=Mus musculus OX=10090 GN=Cops2 PE=1 SV=1	A2AQE4 (+1)	Cops2	47 kDa		0.61	0.03	-0.055	0.283475	0.0921	0.272467	-0.0662	0.270224	0.0901	0.280921	-0.0543	0.266318	0.046	0.272838	-0.0025	0.309745	0.0329	0.338585	0.0424	0.269177	0.0084	0.320222
1246	Aflatoxin B1 aldehyde reductase member 2 OS=Mus musculus OX=10090 GN=Akr7a2 PE=1 SV=3	Q8CG76	Akr7a2	41 kDa		0.61	0.04	-0.0407	0.256798	0.0725	0.245097	-0.1107	0.275272	-0.0036	0.263544	0.0437	0.250496	0.1354	0.238192	0.1037	0.23978	-0.0701	0.253706	0.0234	0.308122	-0.0313	0.280749
1247	COP9 signalosome complex subunit 8 OS=Mus musculus OX=10090 GN=Cops8 PE=1 SV=1	Q8VBV7	Cops8	23 kDa		0.61	-0.04	-0.0796	0.257614	0.0755	0.271089	0.0511	0.298097	0.0547	0.271332	-0.0921	0.262685	-0.0234	0.294307	0.0181	0.313262	-0.0174	0.272435	0.006	0.284159	-0.1583	0.264286
1248	Beta-parvin OS=Mus musculus OX=10090 GN=Parvb PE=1 SV=1	Q9ES46	Parvb	42 kDa		0.61	-0.01	-0.1566	0.251105	0.1884	0.271549	-0.0452	0.21847	0.3089	0.356545	-0.125	0.238278	0.0963	0.254485	0.0365	0.21993	-0.0574	0.218726	-0.0573	0.216437	-0.0621	0.249036
1249	Cluster of H-2 class I histocompatibility antigen, Q8 alpha chain OS=Mus musculus OX=10090 GN=H2-Q8 PE=3 SV=1 (P14430)	P14430 [11]	H2-Q8	37 kDa	TRUE	0.61	0.12	-0.2157	0.230332	-0.4753	0.230332	0.488	0.230332	0.283	0.230332	-0.0224	0.230332	-0.2157	0.230332	0.1848	0.230332	1.5071	0.230332	0.276	0.230332	-0.4477	0.230332
1250	Eukaryotic translation initiation factor 5B OS=Mus musculus OX=10090 GN=Eif5b PE=1 SV=2	Q05D44	Eif5b	138 kDa		0.61	0	-0.019	0.317511	-0.069	0.415384	0.0252	0.297192	0.1044	0.276106	-0.0675	0.277365	-0.0832	0.273987	-0.0809	0.291246	0.0138	0.327155	0.0476	0.327337	0.115	0.279643
1251	Reticulon-4-interacting protein 1, mitochondrial OS=Mus musculus OX=10090 GN=Rtn4ip1 PE=1 SV=1	A0A0R4J0S3 (+1)	Rtn4ip1	43 kDa		0.62	0	0.0329	0.297477	0.044	0.276265	-0.0969	0.277226	-0.0591	0.280195	0.0737	0.287265	-0.0189	0.268915	0.1279	0.255628	-0.0405	0.290751	-0.0501	0.270199	0.0346	0.275989
1252	Glutamate--cysteine ligase regulatory subunit OS=Mus musculus OX=10090 GN=Gclm PE=1 SV=1	O09172	Gclm	31 kDa		0.62	-0.09	-0.4477	0.258921	0.329	0.245987	-0.4158	0.247499	0.2382	0.249778	0.0496	0.250373	-0.1454	0.250876	0.0663	0.258423	-0.2845	0.363565	-0.1711	0.273033	-0.0055	0.244413
1253	Cluster of Actin-binding LIM protein 1 OS=Mus musculus OX=10090 GN=Ablim1 PE=1 SV=1 (E9Q9C1)	E9Q9C1 [2]	Ablim1	84 kDa	TRUE	0.62	0	0.0862	0.273714	-0.0419	0.31511	0.0036	0.297748	-0.039	0.314367	-0.0313	0.29929	0.033	0.276661	0.0166	0.271695	-0.0804	0.307809	-0.043	0.286657	0.039	0.314114
1254	Cluster of NEDD8-conjugating enzyme Ubc12 OS=Mus musculus OX=10090 GN=Ube2m PE=1 SV=1 (P61082)	P61082 [2]	Ube2m	21 kDa	TRUE	0.62	0.11	-0.0295	0.318653	-0.0072	0.287471	-0.0857	0.290906	-0.0036	0.283402	0.1125	0.286268	0.2246	0.310176	0.1442	0.29705	0.0409	0.299532	0.06	0.282324	0.1188	0.282866
1255	Ciliary rootlet coiled-coil, rootletin family member 2 OS=Mus musculus OX=10090 GN=Crocc2 PE=1 SV=2	F6XLV1-DECOY		?		0.62	0.1	0.3711	0.298055	-0.2383	0.298055	0.3434	0.298055	-0.4984	0.298055	-0.0201	0.298055	-0.1735	0.298055	-0.0117	0.298055	0.287	0.298055	0.2137	0.298055	0.1465	0.298055
1256	NHL repeat-containing protein 2 OS=Mus musculus OX=10090 GN=Nhlrc2 PE=1 SV=1	Q8BZW8	Nhlrc2	78 kDa		0.62	0.06	0.1078	0.324904	-0.0721	0.272693	0.0161	0.274934	-0.0061	0.295033	-0.0232	0.267099	0.1524	0.274804	0.0511	0.266491	0.0157	0.326641	0.1018	0.317762	-0.0014	0.27728
1257	Cluster of Spectrin alpha chain, non-erythrocytic 1 OS=Mus musculus OX=10090 GN=Sptan1 PE=1 SV=2 (A3KGU9)	A3KGU9 [2]	Sptan1	288 kDa	TRUE	0.62	0.05	-0.04	0.259679	0.0727	0.256005	-0.0122	0.239095	-0.0174	0.255122	-0.0022	0.262812	0.1251	0.238832	0.1088	0.247901	-0.1556	0.259154	0.0513	0.245411	0.1284	0.235833
1258	Transcriptional activator protein Pur-alpha OS=Mus musculus OX=10090 GN=Pura PE=1 SV=1	P42669	Pura	35 kDa	TRUE	0.62	0.02	-0.0148	0.305395	0.0022	0.276133	-0.1338	0.303669	0.1929	0.296901	-0.0386	0.280215	0.1921	0.277873	0.0889	0.303423	-0.0046	0.27559	-0.0506	0.278017	-0.0855	0.289324
1259	Ubiquinone biosynthesis protein COQ9, mitochondrial OS=Mus musculus OX=10090 GN=Coq9 PE=1 SV=1	Q8K1Z0	Coq9	35 kDa	TRUE	0.62	0	-0.0961	0.260312	0.1023	0.253966	-0.0914	0.265053	-0.0145	0.259954	0.0924	0.266246	0.065	0.252482	0.0108	0.259985	-0.0478	0.264578	0.0028	0.260594	-0.0121	0.26671
1260	Cluster of Protein kinase, cAMP dependent regulatory, type II alpha OS=Mus musculus OX=10090 GN=Prkar2a PE=1 SV=1 (Q8K1M3)	Q8K1M3 [2]	Prkar2a	46 kDa	TRUE	0.63	0	-0.0102	0.241561	-0.0478	0.257953	-0.0128	0.243379	0.0178	0.295217	0.06	0.25412	0.0717	0.251822	0.0562	0.257067	-0.1484	0.255068	0.0271	0.28229	0.0152	0.263633
1261	A-kinase anchor protein 12 OS=Mus musculus OX=10090 GN=Akap12 PE=1 SV=1	Q9WTQ5	Akap12	181 kDa		0.63	0	0.0268	0.324138	0.0367	0.288973	-0.0507	0.328008	-0.0246	0.307786	-0.0039	0.303376	0.012	0.277223	-0.0581	0.29116	0.1489	0.32693	0.0297	0.304178	-0.0803	0.284637
1262	Cluster of Glutaminase kidney isoform, mitochondrial OS=Mus musculus OX=10090 GN=Gls PE=1 SV=1 (D3Z7P3)	D3Z7P3 [2]	Gls	74 kDa	TRUE	0.63	-0.04	0.0348	0.256421	-0.0966	0.254215	-0.0668	0.273692	-0.1011	0.363792	0.2163	0.274125	-0.0793	0.258458	-0.0115	0.273423	-0.2591	0.264473	0.0386	0.302029	0.1208	0.254327
1263	Astrocytic phosphoprotein PEA-15 OS=Mus musculus OX=10090 GN=Pea15 PE=1 SV=1	Q62048	Pea15	15 kDa		0.63	0.04	-0.0579	0.294477	0.0093	0.305167	-0.0082	0.491212	0.0394	0.294807	0.0379	0.339148	-0.0116	0.321879	-0.1106	0.292361	0.3118	0.313216	-0.0193	0.314856	0.0982	0.298505
1264	Adenosine 5'-monophosphoramidase HINT3 (Fragment) OS=Mus musculus OX=10090 GN=Hint3 PE=1 SV=2	E9Q7F8 (+2)	Hint3	10 kDa		0.63	0.05	0.0492	0.225137	0.2524	0.225137	-0.1937	0.225137	0.0025	0.225137	-0.0764	0.225137	0.0944	0.225137	-0.0648	0.225137	0.1452	0.225137	0.0889	0.225137	-0.0212	0.225137
1265	Protein phosphatase 1 regulatory subunit 12C OS=Mus musculus OX=10090 GN=Ppp1r12c PE=1 SV=1	Q3UMT1	Ppp1r12c	85 kDa		0.63	-0.07	0.0422	0.310448	-0.383	0.738673	0.0564	0.353551	-0.1853	0.994284	0.0884	0.276886	-0.0983	0.725237	0.0151	0.241408	0.0383	1.48729	0.0195	0.334329	-0.6565	0.306963
1266	Dipeptidyl peptidase 3 OS=Mus musculus OX=10090 GN=Dpp3 PE=1 SV=2	Q99KK7	Dpp3	83 kDa		0.63	0	-0.0337	0.325523	0.0463	0.256517	-0.211	0.26759	0.0919	0.244843	0.0288	0.24177	0.0014	0.249917	0.1609	0.25552	-0.0518	0.24177	0.0004	0.259003	-0.0764	0.249119
1267	Cluster of 14-3-3 protein gamma OS=Mus musculus OX=10090 GN=Ywhag PE=1 SV=2 (P61982)	P61982 [8]	Ywhag	28 kDa	TRUE	0.63	0.13	-0.0778	0.288648	0.0523	0.292861	-0.0773	0.279964	0.12	0.28925	-0.0039	0.269942	0.1646	0.286118	0.0737	0.284713	-0.0408	0.283984	0.0164	0.271863	0.0151	0.285954
1268	Keratin, type I cytoskeletal 9 OS=Homo sapiens GN=KRT9 PE=1 SV=3	P35527		?	TRUE	0.63	-0.1	-0.8492	0.453852	0.0579	0.318931	0.0203	0.294382	0.4151	0.459484	0.0207	0.347612	-0.3919	0.37089	-0.734	0.426476	0.3292	0.306389	0.9323	0.404412	-0.253	0.369523
1269	Protein SET (Fragment) OS=Mus musculus OX=10090 GN=Set PE=1 SV=1	A2BE93 (+1)	Set	25 kDa		0.63	0.09	-0.037	0.265654	0.0372	0.409719	0.0089	0.261004	0.3141	0.605349	-0.0589	0.253585	0.217	0.281029	0.1191	0.250934	0.0817	0.400635	0.0479	0.268176	0.0847	0.248241
1270	Probable ATP-dependent RNA helicase DDX5 OS=Mus musculus OX=10090 GN=Ddx5 PE=1 SV=2	Q61656 (+1)	Ddx5	69 kDa	TRUE	0.63	0.06	0.2281	0.271927	-0.4196	0.269212	0.2976	0.300083	-0.0078	0.298229	-0.1409	0.270617	0.0531	0.271022	-0.0405	0.274486	0.1443	0.268751	0.1748	0.276376	-0.0243	0.277966
1271	Cardiac-enriched FHL2-interacting protein OS=Mus musculus OX=10090 GN=CEFIP PE=1 SV=1	D3Z1D3	CEFIP	154 kDa		0.63	0.01	-0.0557	0.390191	-0.0548	0.264331	-0.0165	0.260704	0.073	0.256341	0.0173	0.254604	0.075	0.256696	-0.0599	0.25834	-0.0346	0.411488	-0.0533	0.253572	0.2208	0.444569
1272	Cytosolic 5'-nucleotidase 3A OS=Mus musculus OX=10090 GN=Nt5c3a PE=1 SV=4	Q9D020	Nt5c3a	37 kDa		0.64	-0.01	-0.0219	0.264671	-0.0031	0.271174	-0.0356	0.303847	-0.0036	0.250078	0.0713	0.242691	-0.0067	0.276684	0.0544	0.25336	-0.0453	0.254724	-0.0486	0.2265	0.0296	0.22921
1273	UMP-CMP kinase OS=Mus musculus OX=10090 GN=Cmpk1 PE=1 SV=1	A0A0R4J093 (+1)	Cmpk1	26 kDa		0.64	0.02	-0.0196	0.223162	0.1011	0.233678	-0.1382	0.246029	-0.032	0.277165	0.0588	0.219166	0.2093	0.223801	0.081	0.225237	-0.0804	0.229837	-0.114	0.222924	0.0138	0.251952
1274	MAP kinase-activated protein kinase 2 OS=Mus musculus OX=10090 GN=Mapkapk2 PE=1 SV=2	P49138	Mapkapk2	44 kDa		0.64	0.01	0.0393	0.247428	0.0373	0.24457	0.0069	0.254447	0.0439	0.276213	-0.1218	0.241989	0.0049	0.239941	0.1223	0.275	-0.0359	0.239677	0.0477	0.259678	-0.0461	0.239455
1275	Homer protein homolog 1 OS=Mus musculus OX=10090 GN=Homer1 PE=1 SV=1	E9Q0I7	Homer1	22 kDa		0.65	0.02	-0.1732	0.287826	0.0397	0.271469	-0.0612	0.293204	0.1655	0.287264	0.0154	0.281243	0.0409	0.261839	0.146	0.282518	0.0304	0.333016	-0.0381	0.265362	-0.0823	0.285316
1276	Dehydrogenase/reductase SDR family member 1 OS=Mus musculus OX=10090 GN=Dhrs1 PE=1 SV=1	Q99L04	Dhrs1	34 kDa		0.65	0	0.1536	0.319616	0.0922	0.330774	-0.1703	0.449359	-0.2315	0.496235	-0.0701	0.49177	-0.0284	0.344631	-0.0657	0.324599	0.214	0.319969	0.1054	0.422933	-0.2106	0.373057
1277	ADP-ribose glycohydrolase MACROD1 OS=Mus musculus OX=10090 GN=Macrod1 PE=1 SV=2	Q922B1	Macrod1	35 kDa		0.65	0.06	0.0118	0.289139	0.0561	0.272665	-0.0169	0.272217	0.0114	0.25767	-0.0533	0.261755	0.1962	0.302932	0.0064	0.265108	0.0476	0.25794	0.0286	0.247676	0.0827	0.255492
1278	Flavin reductase (NADPH) OS=Mus musculus OX=10090 GN=Blvrb PE=1 SV=3	Q923D2	Blvrb	22 kDa		0.65	-0.03	-0.4455	0.318631	0.3806	0.329021	-0.4718	0.265017	0.5922	0.340747	0.0131	0.242931	-0.1764	0.254762	0.1783	0.260801	-0.1066	0.27908	-0.0735	0.246189	-0.0954	0.248847
1279	Archvillin OS=Mus musculus OX=10090 GN=Svil PE=1 SV=1	Q8K4L2	Svil	227 kDa		0.65	0.05	-0.0022	0.335042	-0.0212	0.301841	0.0444	0.300648	0.0275	0.334523	-0.0491	0.317887	0.1018	0.313824	0.0073	0.367422	-0.0059	0.303491	0.1075	0.304457	0.013	0.318466
1280	Nesprin-2 OS=Mus musculus OX=10090 GN=Syne2 PE=1 SV=1	E9QP46 (+1)	Syne2	782 kDa	TRUE	0.65	0.02	0.0302	0.305672	-0.155	0.330252	0.135	0.329003	0.1025	0.314169	-0.1162	0.303185	0.0679	0.3321	0.1279	0.323324	-0.0075	0.301107	-0.0434	0.372183	-0.0784	0.319548
1281	LIM and SH3 domain protein 1 OS=Mus musculus OX=10090 GN=Lasp1 PE=1 SV=1	Q61792	Lasp1	30 kDa		0.66	0.04	-0.0503	0.300722	-0.09	0.289578	0.067	0.290712	0.1282	0.318492	-0.0342	0.282405	0.0859	0.30984	0.1136	0.270166	-0.0315	0.287936	0.0064	0.296905	0.0469	0.299771
1282	Eukaryotic translation initiation factor 4E-binding protein 1 OS=Mus musculus OX=10090 GN=Eif4ebp1 PE=1 SV=3	Q60876	Eif4ebp1	12 kDa		0.66	-0.04	-0.1376	0.26914	-0.0255	0.268473	0.028	0.274138	0.2986	0.274227	-0.0965	0.272233	0.097	0.296555	-0.0017	0.277022	-0.0581	0.27062	-0.0195	0.265575	-0.1882	0.268702
1283	Exportin-1 OS=Mus musculus OX=10090 GN=Xpo1 PE=1 SV=1	Q6P5F9	Xpo1	123 kDa		0.66	-0.04	-0.2699	0.41644	0.0697	0.338906	-0.2196	1.06139	0.1287	0.339919	0.0365	0.394056	-0.3097	0.367558	0.1923	0.328978	-0.1609	0.322453	0.2989	0.330752	-0.2546	0.35791
1284	Cluster of Peroxiredoxin-1 OS=Mus musculus OX=10090 GN=Prdx1 PE=1 SV=1 (P35700)	P35700 [3]	Prdx1	22 kDa	TRUE	0.66	0.14	-0.056	0.238197	-0.0051	0.257967	-0.0308	0.252486	0.0654	0.230222	0.0001	0.247019	0.235	0.256201	0.1761	0.24694	0.0093	0.230303	0.0806	0.233621	0.1023	0.242848
1285	Rap1 GTPase-GDP dissociation stimulator 1 OS=Mus musculus OX=10090 GN=Rap1gds1 PE=1 SV=1	A0A0G2JGC8 (+3)	Rap1gds1	59 kDa		0.66	0.03	-0.1219	0.318419	-0.0166	0.297228	-0.0876	0.313243	0.1469	0.316241	0.0642	0.298795	0.1094	0.293591	0.097	0.317011	-0.0565	0.291255	0.0346	0.324238	-0.0081	0.309144
1286	Tyrosine--tRNA ligase OS=Mus musculus OX=10090 GN=Yars PE=1 SV=1	A2A7S7 (+1)	Yars	63 kDa		0.66	0	-0.0578	0.310238	-0.1392	0.389082	0.0681	0.381995	0.0312	0.252213	0.0103	0.255382	-0.0727	0.268556	-0.0144	0.280437	-0.0164	0.306922	0.0456	0.281556	0.0186	0.352421
1287	Cluster of Transforming acidic coiled-coil-containing protein 2 OS=Mus musculus OX=10090 GN=Tacc2 PE=1 SV=1 (E9Q8T1)	E9Q8T1 [2]	Tacc2	305 kDa	TRUE	0.66	0	-0.0135	0.263211	-0.1603	0.269786	0.1085	0.264002	0.0051	0.265515	0.0541	0.296658	-0.0189	0.255779	0.055	0.254516	-0.0027	0.331863	0.0528	0.268184	0.1818	0.743893
1288	EH domain-containing protein 1 OS=Mus musculus OX=10090 GN=Ehd1 PE=1 SV=1	Q9WVK4	Ehd1	61 kDa	TRUE	0.66	0.01	-0.0569	0.287764	0.0216	0.281529	0.0427	0.26484	-0.0325	0.28635	0.0246	0.244387	0.0071	0.248615	0.0621	0.258275	-0.018	0.256911	-0.048	0.274784	0.0234	0.285595
1289	Cluster of Transforming protein RhoA OS=Mus musculus OX=10090 GN=Rhoa PE=1 SV=1 (Q9QUI0)	Q9QUI0 [2]	Rhoa	22 kDa	TRUE	0.66	-0.36	0.3667	0.371454	-0.1701	0.339907	0.2734	0.355847	-0.0625	0.335306	-0.1903	0.333816	-0.7097	0.386853	-0.4066	0.330705	0.0225	0.376087	-0.0971	0.336103	-0.1875	0.427539
1290	Mitochondrial intermediate peptidase OS=Mus musculus OX=10090 GN=Mipep PE=1 SV=1	A6H611	Mipep	81 kDa		0.66	0.03	-0.1302	0.311083	0.188	0.302348	0.0176	0.295647	0.0476	0.304189	-0.1191	0.29763	0.046	0.300263	0.0405	0.294529	0.0893	0.392074	-0.0174	0.322992	0.0041	0.294529
1291	Lumican OS=Mus musculus OX=10090 GN=Lum PE=1 SV=2	P51885	Lum	38 kDa		0.67	-0.01	-0.1978	0.239252	0.0523	0.227621	0.0338	0.242734	0.1673	0.23593	-0.0716	0.233804	0.0615	0.235359	-0.024	0.223254	-0.0034	0.222555	0.0388	0.241688	-0.1502	0.240593
1292	Prostaglandin reductase-3 OS=Mus musculus OX=10090 GN=Zadh2 PE=1 SV=1	Q8BGC4	Zadh2	41 kDa		0.67	0.01	-0.0346	0.310862	-0.0136	0.230842	-0.0626	0.290783	0.0511	0.252222	0.0665	0.233517	0.0207	0.294836	-0.1559	0.280823	0.0654	0.251838	0.0217	0.232477	0.0213	0.235916
1293	Cluster of L-lactate dehydrogenase OS=Mus musculus OX=10090 GN=Ldha PE=1 SV=1 (A0A1B0GSX0)	A0A1B0GSX0 [3]	Ldha	40 kDa	TRUE	0.67	0.02	0.0525	0.232709	0.0024	0.22864	-0.026	0.225342	-0.0932	0.226073	0.0695	0.240492	0.1361	0.23756	0.0875	0.217351	-0.1432	0.236656	-0.0532	0.232974	0.0458	0.241855
1294	Cysteine and glycine-rich protein 1 OS=Mus musculus OX=10090 GN=Csrp1 PE=1 SV=3	P97315	Csrp1	21 kDa		0.67	0	-0.1487	0.269333	0.101	0.241283	0.0299	0.273855	0.1295	0.254224	-0.173	0.268924	0.0384	0.23801	-0.0051	0.22979	0.0488	0.25066	-0.043	0.235837	-0.0206	0.267265
1295	NADH dehydrogenase [ubiquinone] flavoprotein 2, mitochondrial OS=Mus musculus OX=10090 GN=Ndufv2 PE=1 SV=2	Q9D6J6	Ndufv2	27 kDa		0.67	0.02	0.0338	0.267344	0.0473	0.2549	-0.0772	0.32084	-0.033	0.269496	0.027	0.286489	0.0788	0.266891	0.0629	0.28143	-0.0611	0.249697	0.0221	0.254365	-0.0339	0.259338
1296	26S proteasome non-ATPase regulatory subunit 1 OS=Mus musculus OX=10090 GN=Psmd1 PE=1 SV=1	Q3TXS7	Psmd1	106 kDa		0.67	0	-0.0264	0.255177	0.0104	0.263674	-0.0187	0.273061	0.0499	0.267955	-0.017	0.266267	0.0646	0.267449	0.0459	0.261813	-0.0781	0.255409	-0.0917	0.268993	0.0441	0.270846
1297	Proteasome subunit beta type-7 OS=Mus musculus OX=10090 GN=Psmb7 PE=1 SV=1	P70195	Psmb7	30 kDa		0.67	0.02	-0.0834	0.262722	0.0949	0.278708	-0.082	0.267989	0.0631	0.251253	0.0037	0.265193	0.1177	0.255468	0.0622	0.260047	0.0055	0.283222	-0.0664	0.274232	-0.0092	0.253716
1298	40S ribosomal protein S2 (Fragment) OS=Mus musculus OX=10090 GN=Rps2 PE=1 SV=1	D3YVC1 (+2)	Rps2	29 kDa		0.68	0.01	0.3124	0.323292	-0.1526	0.24461	0.3891	0.296025	-0.0721	0.392551	-0.2222	0.243983	-0.1517	0.278374	-0.1028	0.247061	0.2246	0.270702	0.0193	0.258748	0.1177	0.301765
1299	Ubiquitin-protein ligase E3A OS=Mus musculus OX=10090 GN=Ube3a PE=1 SV=2	O08759	Ube3a	100 kDa		0.68	-0.02	-0.0917	0.28419	0.0442	0.28631	0.0256	0.276323	0.1137	0.292243	-0.1146	0.307012	-0.056	0.30323	0.0094	0.323428	-0.0651	0.274253	-0.0063	0.284214	0.0249	0.2911
1300	Jupiter microtubule associated homolog 1 OS=Mus musculus OX=10090 GN=Jpt1 PE=1 SV=3	P97825	Jpt1	16 kDa		0.68	0.11	-0.3098	0.384236	0.1261	0.371387	-0.097	0.356466	0.3238	0.59375	0.1075	0.359521	0.1426	0.306431	0.2084	0.269713	0.0335	0.308131	0.0508	0.301359	0.1692	0.262047
1301	Unconventional myosin-Ic OS=Mus musculus OX=10090 GN=Myo1c PE=1 SV=2	Q9WTI7	Myo1c	122 kDa	TRUE	0.68	0	0.1942	0.267613	-0.0708	0.271281	0.1078	0.264321	-0.0362	0.282168	-0.2122	0.27301	-0.0295	0.296266	-0.1471	0.280474	0.1411	0.273902	-0.0009	0.268646	0.0275	0.299136
1302	Carbonic anhydrase 2 OS=Mus musculus OX=10090 GN=Ca2 PE=1 SV=4	P00920	Ca2	29 kDa		0.68	-0.12	-0.899	0.307144	0.5145	0.292931	-0.7053	0.304021	0.742	0.321903	0.0059	0.232731	-0.2381	0.265786	0.2127	0.278624	-0.2172	0.250988	-0.1647	0.240674	-0.0832	0.239011
1303	Proteasome subunit alpha type-6 OS=Mus musculus OX=10090 GN=Psma6 PE=1 SV=1	Q9QUM9	Psma6	27 kDa		0.68	0.01	-0.0376	0.225603	-0.002	0.23226	-0.0355	0.229264	0.0286	0.233045	0.0509	0.227249	0.0305	0.241233	0.0699	0.230542	-0.0109	0.250754	-0.0786	0.249546	0.0299	0.243319
1304	Trafficking protein particle complex subunit 3 OS=Mus musculus OX=10090 GN=Trappc3 PE=1 SV=1	O55013	Trappc3	20 kDa		0.68	0.04	-0.051	0.306661	0.0413	0.326803	-0.0696	0.352382	0.1304	0.394285	-0.0083	0.301233	0.1393	0.286676	-0.0162	0.303901	-0.0036	0.285894	-0.0374	0.297515	0.1361	0.295991
1305	Nascent polypeptide-associated complex subunit alpha, muscle-specific form OS=Mus musculus OX=10090 GN=Naca PE=1 SV=2	P70670	Naca	220 kDa		0.68	0.06	0.3041	0.291039	-0.1634	0.277706	0.5082	0.307499	-0.2741	0.276532	-0.1288	0.266527	0.0908	0.256796	-0.013	0.251685	0.1163	0.267874	0.1243	0.263111	-0.0289	0.268616
1306	Secernin-3 OS=Mus musculus OX=10090 GN=Scrn3 PE=1 SV=1	Q3TMH2	Scrn3	48 kDa		0.68	0.03	-0.1762	0.273971	-0.0183	0.262225	0.0313	0.269981	0.0259	0.358835	0.1528	0.270497	0.1207	0.277459	0.0939	0.272588	-0.2095	0.336724	0.1049	0.30079	-0.0016	0.291756
1307	Cluster of Ubiquitin-conjugating enzyme E2 L3 OS=Mus musculus OX=10090 GN=Ube2l3 PE=1 SV=1 (P68037)	P68037 [2]	Ube2l3	18 kDa	TRUE	0.69	0.04	-0.0866	0.24659	0.0493	0.243932	-0.0535	0.298141	0.122	0.284272	-0.0193	0.232962	0.0129	0.377754	0.1538	0.242683	-0.0304	0.269742	0.0033	0.233399	0.0062	0.277532
1308	Cluster of Poly(rC)-binding protein 1 OS=Mus musculus OX=10090 GN=Pcbp1 PE=1 SV=1 (P60335)	P60335 [6]	Pcbp1	37 kDa	TRUE	0.69	0.01	0.0171	0.480293	0.0511	0.383782	-0.1541	0.341606	0.1068	0.35287	-0.0296	0.29117	0.0956	0.317781	0.1031	0.34179	-0.0293	0.332435	0.0213	0.282707	-0.1106	0.338992
1309	Apoptosis-associated speck-like protein containing a CARD OS=Mus musculus OX=10090 GN=Pycard PE=1 SV=1	Q9EPB4	Pycard	21 kDa		0.69	0.04	-0.1065	0.348168	0.1523	0.316952	-0.1725	0.350533	0.1578	0.329025	-0.0569	0.298516	0.2995	0.298424	-0.0017	0.291929	-0.1549	0.360675	-0.0684	0.321136	0.0694	0.296701
1310	Mitochondrial potassium channel OS=Mus musculus OX=10090 GN=Ccdc51 PE=1 SV=1	Q3URS9	Ccdc51	45 kDa		0.69	0	0.0033	0.379206	-0.0524	0.311549	0.0656	0.383323	0.0026	0.300493	0	0.297305	-0.3641	0.375381	-0.1059	0.324391	0.2776	0.304655	0.1722	0.379753	-0.0938	0.390136
1311	Myosin-14 OS=Mus musculus OX=10090 GN=Myh14 PE=1 SV=1	K3W4R2 (+1)	Myh14	229 kDa	TRUE	0.69	0	-0.0529	0.293399	-0.0039	0.301828	0.054	0.295248	0.1145	0.351685	-0.083	0.281684	-0.0731	0.305817	-0.0378	0.276805	0.1027	0.331898	-0.0183	0.28475	0.0463	0.288513
1312	Carbonic anhydrase 1 OS=Mus musculus OX=10090 GN=Ca1 PE=1 SV=4	P13634	Ca1	28 kDa		0.69	-0.01	-0.5829	0.44415	0.5491	0.36141	-0.4052	0.283754	0.6938	0.466213	-0.0183	0.330724	-0.0607	0.261211	0.1846	0.275452	-0.1179	0.261285	0.0137	0.276533	-0.0713	0.271899
1313	Protein transport protein SEC23 OS=Mus musculus OX=10090 GN=Sec23a PE=1 SV=1	E9Q1S3 (+1)	Sec23a	83 kDa		0.69	-0.02	-0.1014	0.257212	0.1504	0.257212	-0.0312	0.257212	0.1278	0.257212	-0.1355	0.257212	-0.0504	0.257212	0.0591	0.257212	-0.0546	0.257212	-0.1008	0.257212	0.0385	0.257212
1314	Fatty acid synthase OS=Mus musculus OX=10090 GN=Fasn PE=1 SV=1	A0A0U1RNJ1 (+1)	Fasn	272 kDa		0.7	0	-0.03	0.307087	0.0227	0.337234	-0.1205	0.305885	0.4323	0.311207	-0.1579	0.313255	-0.1566	0.313689	-0.074	0.301831	0.0282	0.305449	0.1853	0.317554	0.0248	0.305885
1315	Cat eye syndrome critical region protein 2 homolog OS=Mus musculus OX=10090 GN=Cecr2 PE=1 SV=1	E9Q2Z1	Cecr2	162 kDa		0.7	0.02	0.1871	0.232116	-0.0613	0.218833	-0.0868	0.218903	0.0339	0.240006	-0.0359	0.268407	0.1503	0.224564	-0.1308	0.21007	0.1862	0.233366	-0.0504	0.226179	0.0061	0.213364
1316	Cluster of Acyl-CoA-binding protein OS=Mus musculus OX=10090 GN=Dbi PE=1 SV=2 (P31786)	P31786 [4]	Dbi	10 kDa	TRUE	0.7	0	-0.0531	0.214785	-0.0245	0.211884	0.0159	0.23983	-0.3164	1.00778	0.0714	0.197228	0.0787	0.228012	0.0659	0.198622	-0.2978	0.400897	-0.0703	0.195029	0.0315	0.203752
1317	Collagen alpha-2(V) chain OS=Mus musculus OX=10090 GN=Col5a2 PE=1 SV=1	Q3U962	Col5a2	145 kDa		0.7	-0.14	0.0664	0.36658	-0.2444	0.598949	0.1093	0.362593	-0.025	0.468803	-0.0777	0.403878	-0.3211	0.432813	-0.0777	0.394843	0.1934	0.881835	-0.091	0.32722	-0.3881	0.661035
1318	Protein farnesyltransferase/geranylgeranyltransferase type-1 subunit alpha OS=Mus musculus OX=10090 GN=Fnta PE=1 SV=1	Q61239	Fnta	44 kDa		0.7	0.05	-0.3063	0.33883	0.2894	0.310805	-0.3113	0.266969	0.4457	0.389541	0.0161	0.246803	0.2083	0.49183	0.2303	0.251179	-0.0872	0.259311	-0.1256	0.284433	0.1509	0.25167
1319	Cluster of Serine/threonine-protein phosphatase 2A catalytic subunit alpha isoform OS=Mus musculus OX=10090 GN=Ppp2ca PE=1 SV=1 (P63330)	P63330 [2]	Ppp2ca	36 kDa	TRUE	0.71	0.13	0.0059	0.257061	0.0258	0.260777	-0.1462	0.258248	0.1022	0.255173	0.0067	0.262207	0.4062	0.286138	0.1131	0.257057	-0.0473	0.267818	0.0708	0.257672	0.1092	0.260624
1320	General vesicular transport factor p115 OS=Mus musculus OX=10090 GN=Uso1 PE=1 SV=2	Q9Z1Z0	Uso1	107 kDa		0.71	0.02	0.0259	0.236997	-0.0866	0.246281	-0.1023	0.265177	0.1755	0.244611	-0.0102	0.238491	0.1111	0.249404	0.0224	0.236656	-0.1072	0.236422	0.0133	0.240566	0.0557	0.246154
1321	Heat shock protein beta-2 OS=Mus musculus OX=10090 GN=Hspb2 PE=1 SV=2	Q99PR8	Hspb2	20 kDa		0.71	0.05	0.0247	0.95159	0.0318	0.254066	0.1677	1.06404	-0.0729	0.290873	-0.0075	0.320873	-0.0129	0.305556	0.1069	0.247546	0.1721	0.486332	0.0659	0.263802	0.0408	0.359316
1322	Calreticulin OS=Mus musculus OX=10090 GN=Calr PE=1 SV=1	P14211	Calr	48 kDa		0.71	0.01	0.0018	0.237325	0.0558	0.251175	-0.0332	0.228989	0.1221	0.267946	-0.1173	0.228299	0.0456	0.229768	0.0897	0.231005	-0.1172	0.227125	0.0275	0.232191	-0.0021	0.251695
1323	40S ribosomal protein S18 OS=Mus musculus OX=10090 GN=Rps18-ps5 PE=3 SV=1	A0A1Y7VKY1 (+1)	Rps18-ps5	18 kDa		0.71	0.01	0.2722	0.264664	-0.1034	0.244086	0.2631	0.317172	-0.1406	0.26651	-0.1686	0.263473	0.0231	0.245257	-0.1076	0.25063	0.1361	0.251262	-0.1252	0.245757	0.0944	0.27502
1324	Cluster of Gelsolin OS=Mus musculus OX=10090 GN=Gsn PE=1 SV=3 (P13020)	P13020 [2]	Gsn	86 kDa	TRUE	0.71	-0.04	-0.2946	0.29665	0.1652	0.330304	-0.1862	0.323312	0.2128	0.280344	0.0273	0.254614	-0.069	0.263844	0.1316	0.25876	-0.2403	0.255892	-0.0222	0.249057	-0.0243	0.24994
1325	D-glucuronyl C5-epimerase OS=Mus musculus OX=10090 GN=Glce PE=1 SV=2	Q9EPS3	Glce	70 kDa		0.71	0.03	-0.0712	0.241187	-0.1981	0.241187	0.0607	0.241187	0.1186	0.241187	0.0684	0.241187	0.0532	0.241187	0.3011	0.241187	-0.1457	0.241187	-0.0616	0.241187	0.0491	0.241187
1326	EH domain-containing protein 3 OS=Mus musculus OX=10090 GN=Ehd3 PE=1 SV=2	Q9QXY6	Ehd3	61 kDa	TRUE	0.72	0.02	-0.0119	0.189693	0.1051	0.189693	-0.0445	0.189693	-0.0462	0.189693	0.0062	0.189693	0.074	0.189693	0.192	0.189693	-0.0222	0.189693	-0.094	0.189693	-0.0319	0.189693
1327	39S ribosomal protein L49, mitochondrial OS=Mus musculus OX=10090 GN=Mrpl49 PE=1 SV=1	Q9CQ40	Mrpl49	19 kDa		0.72	0.02	0.1003	0.341309	-0.1208	0.334187	-0.2905	0.446183	0.1099	0.338608	0.0807	0.334338	0.0784	0.378818	0.0505	0.343126	-0.1439	0.426849	0.0258	0.327948	0.0202	0.350569
1328	Alkyldihydroxyacetonephosphate synthase, peroxisomal OS=Mus musculus OX=10090 GN=Agps PE=1 SV=1	Q8C0I1	Agps	72 kDa		0.72	-0.03	0.356	0.318811	-0.0969	0.318811	0.2627	0.318811	-0.3031	0.318811	-0.1432	0.318811	-0.3083	0.318811	-0.0315	0.318811	0.0966	0.318811	0.0918	0.318811	-0.0436	0.318811
1329	L-2-hydroxyglutarate dehydrogenase, mitochondrial OS=Mus musculus OX=10090 GN=L2hgdh PE=1 SV=1	Q91YP0	L2hgdh	51 kDa		0.72	0.02	-0.0688	0.255868	0.0602	0.255102	-0.0609	0.350323	0.0087	0.315623	0.0544	0.318808	0.0209	0.243621	0.0539	0.243983	0.0681	0.262108	-0.013	0.250877	-0.0418	0.283296
1330	Mitochondrial fission 1 protein OS=Mus musculus OX=10090 GN=Fis1 PE=1 SV=1	G3X9U9 (+1)	Fis1	16 kDa		0.72	0.01	0.0586	0.258056	0.0566	0.30563	-0.0897	0.315803	-0.059	0.279303	0	0.243737	0.049	0.247372	0.0529	0.264388	0.1197	0.285304	0.0468	0.273975	-0.3	0.284795
1331	FYVE and coiled-coil domain-containing protein 1 OS=Mus musculus OX=10090 GN=Fyco1 PE=1 SV=1	Q8VDC1	Fyco1	162 kDa		0.72	0	-0.1218	0.313972	0.0409	0.309011	-0.0032	0.329712	0.008	0.284681	0.046	0.284509	-0.0335	0.280039	-0.0835	0.274674	0.0667	0.311596	0.0177	0.314771	0.0692	0.408488
1332	Ras-related protein Rab-5B OS=Mus musculus OX=10090 GN=Rab5b PE=1 SV=1	P61021	Rab5b	24 kDa	TRUE	0.72	-0.06	0.1587	0.250049	-0.1946	0.255783	0.3238	0.258313	-0.0824	0.250294	-0.1238	0.253124	-0.4149	0.249505	-0.2557	0.250301	0.3782	0.466993	0.0868	0.250865	0.0002	0.248528
1333	Acetyl-CoA acetyltransferase, mitochondrial OS=Mus musculus OX=10090 GN=Acat1 PE=1 SV=1	Q8QZT1	Acat1	45 kDa		0.72	0.01	-0.033	0.261147	0.0777	0.247043	-0.0363	0.257699	-0.0047	0.248831	-0.0105	0.237765	0.1096	0.248907	0.0021	0.237039	-0.0025	0.242921	0.0134	0.231716	-0.066	0.27684
1334	Signal recognition particle subunit SRP72 OS=Mus musculus OX=10090 GN=Srp72 PE=1 SV=1	E9Q740 (+1)	Srp72	68 kDa		0.72	-0.03	0.0571	0.243861	-0.0079	0.243861	0.0958	0.243861	0.0025	0.243861	-0.1571	0.243861	0.0117	0.243861	0.0806	0.243861	-0.1601	0.243861	-0.0974	0.243861	0.0313	0.243861
1335	UDP-glucose:glycoprotein glucosyltransferase 1 OS=Mus musculus OX=10090 GN=Uggt1 PE=1 SV=4	Q6P5E4	Uggt1	176 kDa		0.72	0.03	0.0209	0.250847	0.1325	0.257595	-0.0686	0.259385	-0.1314	0.31283	-0.0026	0.269627	-0.2501	0.252167	0.0812	0.247384	0.036	0.273302	0.0297	0.271447	0.1908	0.274846
1336	Cluster of Guanylate-binding protein 6 OS=Mus musculus OX=10090 GN=Gbp6 PE=2 SV=2 (A0A0G2JDV3)	A0A0G2JDV3 [4]	Gbp6	70 kDa	TRUE	0.73	0.09	0.325	0.404823	-0.0958	0.324821	0.3883	0.331898	-0.2589	0.272374	-0.1053	0.285007	-0.0673	0.32525	0.1482	0.358525	0.0849	0.436069	0.0965	0.274906	0.1703	0.304807
1337	Cluster of Ceruloplasmin OS=Mus musculus OX=10090 GN=Cp PE=1 SV=1 (E9PZD8)	E9PZD8 [4]	Cp	124 kDa	TRUE	0.73	-0.18	-0.1262	0.227526	0.0035	0.22452	-0.0069	0.221868	0.0857	0.228444	0.036	0.223589	-0.2962	0.221249	-0.1109	0.222306	-0.1997	0.229567	-0.1703	0.224803	0.2569	0.227093
1338	Cluster of Guanine nucleotide-binding protein G(I)/G(S)/G(T) subunit beta-2 OS=Mus musculus OX=10090 GN=Gnb2 PE=1 SV=1 (E9QKR0)	E9QKR0 [4]	Gnb2	41 kDa	TRUE	0.73	0.06	-0.0447	0.265904	0.0447	0.278725	0.0304	0.271415	-0.025	0.318339	-0.0172	0.244877	0.0732	0.250873	0.0607	0.2725	-0.0807	0.264482	0.0032	0.254333	0.0484	0.339127
1339	Sterol carrier protein 2 OS=Mus musculus OX=10090 GN=Scp2 PE=1 SV=3	P32020	Scp2	59 kDa		0.73	-0.01	-0.1199	0.245475	0.0653	0.230461	-0.0248	0.244059	0.0636	0.265477	0.0158	0.223713	0.0491	0.255221	-0.1561	0.243696	0.1098	0.242196	-0.0415	0.258741	0.0023	0.254677
1340	Cluster of Citrate synthase, mitochondrial OS=Mus musculus OX=10090 GN=Cs PE=1 SV=1 (Q9CZU6)	Q9CZU6 [2]	Cs	52 kDa	TRUE	0.73	-0.07	0.1929	0.27834	-0.0905	0.289967	0.0244	0.264433	-0.1085	0.2804	-0.0112	0.258323	-0.153	0.278229	-0.0954	0.253721	-0.0409	0.271398	-0.0985	0.283117	-0.0019	0.258797
1341	Cluster of Adenylosuccinate synthetase isozyme 1 OS=Mus musculus OX=10090 GN=Adssl1 PE=1 SV=1 (J3QN31)	J3QN31 [3]	Adssl1	53 kDa	TRUE	0.73	0.02	0.0493	0.274412	-0.037	0.278791	0.0242	0.317619	0.0384	0.293138	-0.0785	0.289327	-0.0406	0.277228	-0.0044	0.270753	0.0535	0.275369	0.0754	0.281536	-0.0182	0.312798
1342	Complex I assembly factor ACAD9, mitochondrial OS=Mus musculus OX=10090 GN=Acad9 PE=1 SV=2	Q8JZN5	Acad9	69 kDa		0.73	-0.01	-0.0131	0.271974	-0.0298	0.252991	-0.0761	0.263675	0.0861	0.243244	0.0271	0.245869	0.0192	0.24007	-0.0149	0.245393	-0.0009	0.252593	-0.0627	0.233649	0.0338	0.241933
1343	Cluster of Actin-related protein 3 OS=Mus musculus OX=10090 GN=Actr3 PE=1 SV=3 (Q99JY9)	Q99JY9 [2]	Actr3	47 kDa	TRUE	0.73	-0.01	-0.0448	0.283941	-0.0451	0.261281	-0.0109	0.269955	0.1337	0.26567	-0.0358	0.265804	0.0255	0.283476	0.0119	0.283369	-0.0303	0.291209	-0.0512	0.248687	0.0052	0.260114
1344	ATP-dependent Clp protease ATP-binding subunit clpX-like, mitochondrial OS=Mus musculus OX=10090 GN=Clpx PE=1 SV=1	Q6P8N8 (+1)	Clpx	67 kDa		0.73	0.05	0.0786	0.457735	-0.0898	0.264688	0.1463	0.360189	0.0223	0.299307	-0.0394	0.271172	-0.0283	0.406039	0.0767	0.299231	0.1319	0.270014	0.0261	0.274616	-0.0384	0.308435
1345	Cluster of Alpha-actinin-2 OS=Mus musculus OX=10090 GN=Actn2 PE=1 SV=2 (Q9JI91)	Q9JI91 [6]	Actn2	104 kDa	TRUE	0.73	0.03	-0.0074	0.264284	0.0555	0.265849	-0.0671	0.257918	-0.0123	0.296208	0.0156	0.256423	0.0682	0.261545	0.0652	0.24607	-0.0479	0.257663	-0.0156	0.25868	0.0711	0.259622
1346	Dihydropyrimidinase-related protein 2 OS=Mus musculus OX=10090 GN=Dpysl2 PE=1 SV=2	O08553	Dpysl2	62 kDa	TRUE	0.73	-0.02	-0.1268	0.250504	-0.0055	0.232729	0.0495	0.258123	0.0797	0.238811	-0.0137	0.250628	-0.0086	0.300617	-0.0564	0.263135	-0.0248	0.249984	0.043	0.230756	-0.0828	0.255495
1347	Cluster of Annexin A6 OS=Mus musculus OX=10090 GN=Anxa6 PE=1 SV=3 (P14824)	P14824 [2]	Anxa6	76 kDa	TRUE	0.74	0.23	0.0199	0.244987	-0.2588	0.248841	-0.0162	0.278027	0.0354	0.280533	0.171	0.245088	0.2224	0.276715	0.2315	0.250641	0.0802	0.246312	0.0799	0.253948	-0.0994	0.26837
1348	Cytochrome c oxidase assembly protein COX16 homolog, mitochondrial OS=Mus musculus OX=10090 GN=Gm20498 PE=1 SV=1	E9PVN6	Gm20498	20 kDa		0.74	0.05	0.4033	0.427921	-0.2371	0.29081	0.4975	0.481967	-0.0858	0.246199	-0.0728	0.241731	-0.2581	0.305141	0.0069	0.277381	0.3283	0.254207	0.1836	0.248252	-0.0358	0.251961
1349	Geranylgeranyl transferase type-2 subunit alpha OS=Mus musculus OX=10090 GN=Rabggta PE=1 SV=1	Q9JHK4	Rabggta	65 kDa		0.74	-0.06	-0.0411	0.294745	-0.0647	0.288695	0.1093	0.298667	-0.0166	0.276	0.017	0.275353	-0.018	0.285616	-0.0893	0.294107	-0.2266	0.27639	0.2826	0.401446	-0.0959	0.284887
1350	Prostaglandin E synthase 2 OS=Mus musculus OX=10090 GN=Ptges2 PE=1 SV=3	Q8BWM0	Ptges2	43 kDa		0.74	0	0.1068	0.262197	-0.0438	0.248084	0.0207	0.257969	-0.0709	0.264509	-0.0025	0.26028	-0.0296	0.250323	0.0296	0.251502	0.0029	0.265114	0.067	0.253951	-0.08	0.262216
1351	LIM and senescent cell antigen-like-containing domain protein OS=Mus musculus OX=10090 GN=Lims1 PE=1 SV=1	E9QP62 (+1)	Lims1	44 kDa	TRUE	0.74	0	-0.1207	0.285573	0.0998	0.271742	-0.074	0.248459	0.142	0.277405	-0.029	0.241899	0.0263	0.250024	0.0772	0.244164	-0.1442	0.257525	0.0074	0.2383	0.0233	0.234893
1352	Cluster of Target of Myb protein 1 OS=Mus musculus OX=10090 GN=Tom1 PE=1 SV=1 (O88746)	O88746 [4]	Tom1	54 kDa	TRUE	0.74	0.02	0.1053	0.414283	-0.0399	0.282114	-0.2427	0.574424	0.0309	0.311092	0.0433	0.281849	0.1036	0.276857	0.0447	0.274358	-0.1528	0.28314	-0.0192	0.345265	0.0262	0.277706
1353	Cluster of MICOS complex subunit MIC60 OS=Mus musculus OX=10090 GN=Immt PE=1 SV=1 (E9Q800)	E9Q800 [3]	Immt	76 kDa	TRUE	0.74	-0.32	0.1741	0.371268	-0.2556	0.354112	0.2447	0.277056	-0.1964	0.357244	0.0067	0.252013	-0.5146	0.353796	-0.2563	0.253606	0.0705	0.318281	-0.1199	0.25057	-0.3412	0.335629
1354	Eukaryotic translation initiation factor 4 gamma 2 OS=Mus musculus OX=10090 GN=Eif4g2 PE=1 SV=1	F7CBP1 (+2)	Eif4g2	98 kDa		0.74	-0.02	0.1142	0.317612	-0.0638	0.324546	0.1022	0.289453	-0.0576	0.289821	-0.0641	0.315724	0.0643	0.288771	-0.0466	0.27442	-0.1099	0.275263	-0.0043	0.29598	0.0077	0.313278
1355	Cytosolic non-specific dipeptidase OS=Mus musculus OX=10090 GN=Cndp2 PE=1 SV=1	Q9D1A2	Cndp2	53 kDa		0.74	0.01	-0.1991	0.282578	0.1067	0.264495	-0.1901	0.297422	0.1482	0.2469	0.0329	0.25292	0.1104	0.246274	0.0307	0.245722	-0.1464	0.275196	-0.0332	0.244676	0.0585	0.245364
1356	Xaa-Pro dipeptidase OS=Mus musculus OX=10090 GN=Pepd PE=1 SV=3	Q11136	Pepd	55 kDa		0.74	0.03	-0.0932	0.271606	-0.0584	0.262509	0.0266	0.264115	0.1524	0.269775	-0.0124	0.261259	0.1635	0.26677	-0.1134	0.304527	-0.0088	0.263216	0.036	0.272817	0.0293	0.261054
1357	Malonyl-CoA-acyl carrier protein transacylase, mitochondrial OS=Mus musculus OX=10090 GN=Mcat PE=1 SV=3	Q8R3F5	Mcat	42 kDa		0.75	-0.03	-0.4934	0.886699	0.173	0.343359	-0.0657	0.337695	0.1096	0.346824	-0.1355	0.413606	-0.0856	0.38858	-0.0981	0.39464	-0.2216	0.36022	0.1897	0.371879	-0.0554	0.336407
1358	Protein disulfide-isomerase A4 OS=Mus musculus OX=10090 GN=Pdia4 PE=1 SV=1	A0A0R4J0Z1 (+1)	Pdia4	72 kDa		0.75	-0.01	0.1333	0.303545	-0.1402	0.254398	0.0195	0.257623	0.0367	0.26164	-0.0264	0.256923	0.016	0.275247	0.0392	0.357083	-0.0272	0.271966	-0.0857	0.280472	0.0259	0.263977
1359	Ribosyldihydronicotinamide dehydrogenase [quinone] OS=Mus musculus OX=10090 GN=Nqo2 PE=1 SV=1	A0A1Y7VL95 (+2)	Nqo2	21 kDa		0.75	0.01	-0.1191	0.258877	0.0616	0.259079	-0.0854	0.269768	0.0559	0.254037	0.0699	0.253542	0.0458	0.253816	0.0572	0.255101	-0.115	0.255547	-0.0275	0.253924	0.0647	0.264388
1360	39S ribosomal protein L48, mitochondrial OS=Mus musculus OX=10090 GN=Mrpl48 PE=1 SV=1	A0A140LHT6	Mrpl48	13 kDa		0.75	-0.02	0.0339	0.234326	-0.1258	0.235088	0.147	0.234222	0.0839	0.235318	-0.155	0.242533	0.008	0.233266	-0.0126	0.238404	-0.0341	0.244389	0.0976	0.237532	-0.1502	0.250438
1361	Cysteine-rich protein 2 OS=Mus musculus OX=10090 GN=Crip2 PE=1 SV=1	Q9DCT8	Crip2	23 kDa	TRUE	0.75	0.02	0.0546	0.304857	0.0122	0.253751	0.1208	0.24607	-0.1152	0.258867	-0.0674	0.236258	-0.1067	0.254241	-0.0088	0.237055	0.0787	0.231888	0.063	0.238205	0.0741	0.251257
1362	Receptor protein-tyrosine kinase OS=Mus musculus OX=10090 GN=Egfr PE=1 SV=1	Q9WVF5	Egfr	73 kDa		0.75	0.02	-0.0411	0.363732	0.0084	0.34073	-0.0378	0.541787	0.0712	0.33736	-0.0455	0.316878	-0.1328	0.329957	0.1695	0.346463	-0.0479	0.325439	0.1185	0.317976	-0.054	0.336731
1363	Cathepsin B OS=Mus musculus OX=10090 GN=Ctsb PE=1 SV=2	P10605	Ctsb	37 kDa		0.75	-0.01	0.0511	0.289251	-0.0642	0.270038	-0.1375	0.277063	0.0011	0.280332	0.1462	0.27547	-0.1018	0.282807	0.0405	0.271176	-0.1577	0.308869	-0.036	0.267076	0.1586	0.272117
1364	Glutathione peroxidase 1 OS=Mus musculus OX=10090 GN=Gpx1 PE=1 SV=2	P11352	Gpx1	22 kDa		0.75	0.02	-0.1919	0.282529	0.0776	0.288296	-0.2652	0.29451	0.4147	0.370576	0.0682	0.25456	-0.0386	0.243299	0.3155	0.304227	-0.1113	0.320788	-0.037	0.235405	0.0323	0.259682
1365	SH3 domain-binding glutamic acid-rich-like protein 3 OS=Mus musculus OX=10090 GN=Sh3bgrl3 PE=1 SV=1	Q91VW3	Sh3bgrl3	10 kDa		0.75	-0.01	-0.0761	0.299978	-0.0217	0.312572	-0.0114	0.38888	0.052	0.304326	0.0338	0.265599	0.0203	0.317176	0.0082	0.273217	-0.0307	0.271885	0.0256	0.291792	-0.0297	0.284799
1366	Cluster of NFU1 iron-sulfur cluster scaffold homolog, mitochondrial OS=Mus musculus OX=10090 GN=Nfu1 PE=1 SV=1 (A0A0N4SUH8)	A0A0N4SUH8 [3]	Nfu1	29 kDa	TRUE	0.75	0.02	-0.0267	0.213574	0.0221	0.216697	-0.0266	0.213574	-0.0438	0.214566	0.0891	0.234066	0.0504	0.222834	0.164	0.21848	-0.0475	0.215092	-0.023	0.241157	-0.0504	0.237769
1367	ATP synthase subunit s, mitochondrial OS=Mus musculus OX=10090 GN=Dmac2l PE=1 SV=1	Q9CRA7	Dmac2l	23 kDa		0.75	-0.08	-0.1316	0.237215	0.1357	0.235583	-0.3223	0.477864	0.0145	0.240831	0.0916	0.237389	-0.1385	0.244499	0.1135	0.242598	-0.2163	0.261157	0.0094	0.256707	-0.147	0.268218
1368	[Protein ADP-ribosylarginine] hydrolase-like protein 1 OS=Mus musculus OX=10090 GN=Adprhl1 PE=1 SV=1	A0A0N4SVK8	Adprhl1	184 kDa		0.76	0.01	-0.064	0.272728	0.0318	0.26341	-0.0467	0.281691	0.0328	0.279043	0.0354	0.277931	0.2172	0.289448	0.0739	0.268211	-0.1261	0.294598	-0.0614	0.261325	-0.0539	0.280288
1369	Cluster of Complement component 1 Q subcomponent-binding protein, mitochondrial OS=Mus musculus OX=10090 GN=C1qbp PE=1 SV=1 (Q8R5L1)	Q8R5L1 [2]	C1qbp	31 kDa	TRUE	0.76	0.18	-0.0589	0.245503	0.0611	0.259855	-0.1184	0.246007	0.4142	0.453787	-0.0208	0.269379	0.0896	0.249638	0.1213	0.24863	0.1307	0.28723	0.274	0.366454	0.0918	0.250584
1370	GTPase IMAP family member 4 OS=Mus musculus OX=10090 GN=Gimap4 PE=1 SV=2	Q99JY3	Gimap4	38 kDa		0.76	0.02	-0.0754	0.482215	-0.0884	0.342264	0.0615	0.315443	-0.0028	0.321893	0.1053	0.425109	0.0924	0.367244	0.0772	0.306699	0.0396	0.482096	0.0626	0.315734	-0.135	0.300947
1371	ADP-ribosylation factor GTPase-activating protein 2 OS=Mus musculus OX=10090 GN=Arfgap2 PE=1 SV=1	Q99K28	Arfgap2	57 kDa	TRUE	0.76	-0.02	-0.0933	0.257212	-0.067	0.257212	0.0137	0.257212	0.0651	0.257212	0.0824	0.257212	-0.0036	0.257212	0.1233	0.257212	-0.1009	0.257212	-0.0627	0.257212	-0.0439	0.257212
1372	SUMO-activating enzyme subunit 2 OS=Mus musculus OX=10090 GN=Uba2 PE=1 SV=1	Q9Z1F9	Uba2	71 kDa		0.76	0.05	-0.0078	0.314445	0.0077	0.293919	0.0236	0.292056	-0.0592	0.337078	0.0068	0.294484	0.2314	0.370523	0.001	0.322476	0.0136	0.29723	0.1571	0.360253	-0.2371	0.593677
1373	Nicotinamide phosphoribosyltransferase OS=Mus musculus OX=10090 GN=Nampt PE=1 SV=1	Q99KQ4	Nampt	55 kDa		0.76	0.02	0.0218	0.272658	-0.0393	0.26502	-0.0414	0.285806	-0.0264	0.255992	0.0836	0.279788	0.1545	0.270584	0.0087	0.259412	0.0267	0.257747	-0.0999	0.258819	-0.0216	0.281864
1374	Delta(3,5)-Delta(2,4)-dienoyl-CoA isomerase, mitochondrial OS=Mus musculus OX=10090 GN=Ech1 PE=1 SV=1	O35459	Ech1	36 kDa		0.76	0	-0.1157	0.263756	0.1211	0.256049	-0.0199	0.26401	-0.0198	0.273636	0.0264	0.249276	0.1552	0.304629	-0.0448	0.262485	0.0164	0.243523	-0.0042	0.252005	-0.0658	0.252281
1375	Cluster of Heterogeneous nuclear ribonucleoprotein D0 OS=Mus musculus OX=10090 GN=Hnrnpd PE=1 SV=2 (Q60668)	Q60668 [2]	Hnrnpd	38 kDa	TRUE	0.76	0.13	0.1908	0.410641	-0.1492	0.369659	0.202	0.359156	-0.0772	0.355977	-0.1192	0.366941	0.0913	0.380593	0.0994	0.40158	0.0113	0.35459	0.1033	0.377495	0.0344	0.362871
1376	Cluster of ATP synthase subunit gamma OS=Mus musculus OX=10090 GN=Atp5c1 PE=1 SV=1 (A2AKU9)	A2AKU9 [3]	Atp5c1	33 kDa	TRUE	0.76	-0.07	0.0851	0.268208	-0.2279	0.321639	0.2454	0.267458	0.0634	0.413024	-0.0934	0.26103	-0.0366	0.256659	-0.0169	0.254608	0.0667	0.290941	-0.2122	0.337137	-0.2075	0.265155
1377	Cluster of 3'(2'),5'-bisphosphate nucleotidase 1 OS=Mus musculus OX=10090 GN=Bpnt1 PE=1 SV=1 (A0A1B0GRV0)	A0A1B0GRV0 [3]	Bpnt1	35 kDa	TRUE	0.76	0.03	-0.1159	0.24942	-0.2315	0.24942	0.0972	0.24942	0.1676	0.24942	0.0465	0.24942	0.0101	0.24942	0.0966	0.24942	-0.189	0.24942	0.0186	0.24942	0.193	0.24942
1378	40S ribosomal protein S10 OS=Mus musculus OX=10090 GN=Rps10 PE=1 SV=1	P63325	Rps10	19 kDa		0.76	0	0.2748	0.314537	-0.2222	0.326628	0.1672	0.315053	-0.0556	0.291479	-0.1181	0.283428	-0.2101	0.323496	-0.0001	0.286342	0.1125	0.288934	0.0744	0.282843	-0.0291	0.278026
1379	Cluster of AP-1 complex subunit mu-1 OS=Mus musculus OX=10090 GN=Ap1m1 PE=1 SV=3 (P35585)	P35585 [4]	Ap1m1	49 kDa	TRUE	0.76	-0.03	0.0506	0.243861	-0.0348	0.243861	0.0586	0.243861	0.0988	0.243861	-0.1986	0.243861	-0.0722	0.243861	0.0259	0.243861	-0.0877	0.243861	0.1032	0.243861	-0.0876	0.243861
1379.1	AP-1 complex subunit mu-1 OS=Mus musculus OX=10090 GN=Ap1m1 PE=1 SV=3	P35585	Ap1m1	49 kDa	TRUE	0.76	-0.03	0.0506	0.243861	-0.0348	0.243861	0.0586	0.243861	0.0988	0.243861	-0.1986	0.243861	-0.0722	0.243861	0.0259	0.243861	-0.0877	0.243861	0.1032	0.243861	-0.0876	0.243861
1379.2	AP-1 complex subunit mu-2 OS=Mus musculus OX=10090 GN=Ap1m2 PE=1 SV=1	A0A0R4IZX6 (+2)	Ap1m2	48 kDa	TRUE	1	0	No data	0	No data	0	No data	0	No data	0	No data	0	No data	0	No data	0	No data	0	No data	0	No data	0
1380	5'-AMP-activated protein kinase catalytic subunit alpha-2 OS=Mus musculus OX=10090 GN=Prkaa2 PE=1 SV=3	Q8BRK8	Prkaa2	62 kDa		0.76	-0.07	0.0633	0.316121	0.1154	0.281397	-0.0453	0.293726	-0.0155	0.269758	-0.1	0.264002	-0.1375	0.26881	-0.0354	0.282848	-0.1434	0.253436	-0.0337	0.262811	0.0509	0.319277
1381	Hematopoietic progenitor cell antigen CD34 OS=Mus musculus OX=10090 GN=Cd34 PE=1 SV=1	Q64314	Cd34	41 kDa		0.76	0.09	-0.1795	0.439782	0.1074	0.299128	-0.0897	0.384951	1.005	0.963579	-0.1837	0.305952	-0.0687	0.316438	0.1611	0.24568	0.5942	0.712487	0.1182	0.26003	0.0485	0.303371
1382	Adapter molecule crk OS=Mus musculus OX=10090 GN=Crk PE=1 SV=2	Q5ND50 (+2)	Crk	29 kDa		0.77	0.02	-0.1867	0.262879	0.1138	0.288854	-0.0202	0.267125	0.1652	0.279152	-0.0469	0.264177	0.1801	0.275581	0.1068	0.263428	-0.1595	0.252772	-0.005	0.25448	-0.0059	0.25167
1383	Cluster of Histone H2B type 1-M OS=Mus musculus OX=10090 GN=H2bc14 PE=1 SV=2 (P10854)	P10854 [6]	H2bc14	14 kDa	TRUE	0.77	0.12	0.2239	0.231603	-0.269	0.438769	0.2364	0.236182	-0.1979	0.575117	-0.2691	0.26205	-0.0524	0.306607	-0.0525	0.292246	0.0833	0.253876	-0.0415	0.248992	-0.0745	0.258767
1384	Cluster of Scaffold attachment factor B1 OS=Mus musculus OX=10090 GN=Safb PE=1 SV=2 (D3YXK2)	D3YXK2 [3]	Safb	105 kDa	TRUE	0.77	-0.05	-0.2501	0.439466	-0.0425	0.266236	0.0913	0.344118	0.1854	0.307564	-0.0386	0.268404	-0.1853	0.286489	-0.1069	0.262323	0.2441	0.283967	0.044	0.427381	-0.1075	0.32254
[truncated: 216 more rows]
